# Supplementary material for: The extracellular interactome of the human adenovirus family reveals diverse strategies for immunomodulation
Source: Nat Commun. 2016 May 5;7:11473. doi: 10.1038/ncomms11473 (PMC4858740; doi:10.1038/ncomms11473)
Supplement: Supplementary Data 1 — Contains the raw data after statistical analysis for hit calling following the procedures described in the Methods section. [file ncomms11473-s2.xls]

## Sheet: Legend
Supplementary Table 2. Raw data from the Protein Microarray screens presented in this study.
Scores for Array 1, Array 2 as well as the Average Score are shown for each viral protein screened against the Protein Microarray, randomly separated into 2 libraries (1 & 2) due to slide capacity limitations.
Hits flagged as 'Array 1' or 'Array 2' indicate hits called on only a single array replicate, and are represented by red and blue dots in the intersection plots, respectively.
Proteins that bound to 5% of more of the baits were flagged as 'non-specific' binders, and were not presented in the intersection plots.
Proteins that did not bind to the bait of interest were labeled as 'False' hits.
Protein Microarray data analysis and hit calling procedures are described in the Methods section.

## Sheet: HAdV-A18 CR1a Library 1
Array1 Score	Array2 Score	Average Score	Hit Flag	Hit name
4.72773	5.16305	4.94539	Array 2	CEACAM4
9.08729	9.43616	9.26173	Hit	SLAMF7
9.17329	8.41887	8.79608	Hit	SLAMF7
8.62685	8.43454	8.53069	Hit	SLAMF6
8.13141	8.90506	8.51824	Hit	SLAMF6
6.80435	7.56384	7.18409	Hit	FCN1
7.00484	7.01873	7.01178	Hit	IL22
6.38241	7.41707	6.89974	Hit	PSG11
7.17014	6.13349	6.65182	Hit	FGFRL1
5.97092	6.82318	6.39705	Hit	CD84
9.40895	10.6618	10.0353	Non-specific	IL22
3.85161	4.28493	4.06827	FALSE	TNFRSF9
3.23891	3.57003	3.40447	FALSE	SLAMF6
3.48918	3.29954	3.39436	FALSE	SLAMF6
2.89562	3.50995	3.20278	FALSE	TFF3
4.87216	1.07309	2.97262	FALSE	IL22
2.13605	3.17316	2.65461	FALSE	TFF3
0.510216	4.54183	2.52602	FALSE	JAM2
2.35644	2.35563	2.35604	FALSE	CXCL15
1.48755	3.14212	2.31483	FALSE	TNFRSF13B
1.5776	2.79627	2.18694	FALSE	CHODL
1.35223	3.00268	2.17745	FALSE	TWSG1
1.65448	2.63425	2.14437	FALSE	VASN
1.85834	2.31902	2.08868	FALSE	IL22
2.8612	1.30732	2.08426	FALSE	TNFRSF18
3.04984	1.10898	2.07941	FALSE	COLEC11
1.18313	2.93278	2.05795	FALSE	FGFR1
1.82662	2.11994	1.97328	FALSE	TFF1
2.04501	1.82738	1.9362	FALSE	KLK5
2.34392	1.5036	1.92376	FALSE	CNIH
2.44875	1.19832	1.82354	FALSE	SERPINE2
1.8266	1.8186	1.8226	FALSE	BAMBI
2.90941	0.709905	1.80966	FALSE	IFNA6
1.54395	2.06396	1.80395	FALSE	MZB1
1.63524	1.95972	1.79748	FALSE	UNC5B
1.29082	2.28207	1.78644	FALSE	C6orf72
2.20236	1.29195	1.74715	FALSE	CD40
1.68142	1.77516	1.72829	FALSE	EEF1D
1.48823	1.95963	1.72393	FALSE	CNIH
2.32579	1.11663	1.72121	FALSE	FGFR1
4.18217	-0.773831	1.70417	FALSE	IL22
0.136823	3.26262	1.69972	FALSE	ZG16
1.8953	1.49757	1.69643	FALSE	TNFRSF14
1.34216	2.02137	1.68177	FALSE	FSTL1
1.6256	1.64703	1.63631	FALSE	IL10
2.13746	1.10898	1.62322	FALSE	LBP
1.18605	2.01121	1.59863	FALSE	PROK1
1.225	1.9675	1.59625	FALSE	SHISA2
1.35541	1.82092	1.58817	FALSE	TNFSF18
2.04508	1.12579	1.58543	FALSE	WFDC12
1.29899	1.84819	1.57359	FALSE	IGF1
1.6422	1.49382	1.56801	FALSE	CXCL15
0.249829	2.87666	1.56324	FALSE	PLA2G15
0.270767	2.82325	1.54701	FALSE	SCGB3A1
1.51644	1.50346	1.50995	FALSE	GFRA3
1.50491	1.49503	1.49997	FALSE	PCDHGA12
1.48755	1.49883	1.49319	FALSE	BTNL8
1.13126	1.82773	1.47949	FALSE	AHSG
1.79223	1.08988	1.44106	FALSE	ENPP6
0.537454	2.34269	1.44007	FALSE	CARTPT
1.96334	0.885404	1.42437	FALSE	JAM2
1.30924	1.49382	1.40153	FALSE	CXCL15
2.62948	0.162026	1.39575	FALSE	UTS2
1.48823	1.29195	1.39009	FALSE	RNASE7
1.48755	1.28351	1.38553	FALSE	SPINT1
1.44863	1.28692	1.36777	FALSE	PROK1
1.44639	1.28692	1.36665	FALSE	CD177
1.14781	1.58523	1.36652	FALSE	TMEM27
0.903948	1.82677	1.36536	FALSE	ANGPTL3
0.00230584	2.71253	1.35742	FALSE	IL10
0.866518	1.82738	1.34695	FALSE	IAPP
1.18313	1.49883	1.34098	FALSE	CCL3L3
2.83722	-0.157753	1.33973	FALSE	SCGB1A1
0.620041	2.03107	1.32555	FALSE	WFDC12
1.14165	1.49757	1.31961	FALSE	FDCSP
0.991454	1.64703	1.31924	FALSE	SEMA6B
1.84637	0.766234	1.3063	FALSE	FSTL3
1.02729	1.58523	1.30626	FALSE	JAM2
3.88142	-1.27126	1.30508	FALSE	SCG3
0.407329	2.20145	1.30439	FALSE	IGFL1
1.48148	1.12579	1.30363	FALSE	ACP6
1.48135	1.12142	1.30138	FALSE	TNFSF18
1.48823	1.10898	1.2986	FALSE	PTN
1.11214	1.48143	1.29678	FALSE	ESM1
1.08831	1.50346	1.29589	FALSE	F11R
0.975016	1.60917	1.29209	FALSE	LAYN
1.81035	0.766234	1.28829	FALSE	CBLN4
1.26843	1.30632	1.28738	FALSE	CLEC1A
0.200425	2.3743	1.28736	FALSE	IL19
1.44475	1.10898	1.27687	FALSE	SDF2L1
3.66477	-1.11409	1.27534	FALSE	FGFRL1
1.77828	0.770073	1.27418	FALSE	POMC
-0.082222	2.62492	1.27135	FALSE	CXCL3
3.23943	-0.703538	1.26795	FALSE	NRN1L
1.48023	1.03275	1.25649	FALSE	IL19
1.26843	1.24108	1.25476	FALSE	C11orf83
0.848595	1.65665	1.25262	FALSE	ZG16B
0.110115	2.3743	1.24221	FALSE	CCL24
0.360966	2.11741	1.23919	FALSE	TMEM119
1.5415	0.932341	1.23692	FALSE	LY6G6C
1.51253	0.95105	1.23179	FALSE	KAZALD1
0.236204	2.20196	1.21908	FALSE	rat tail collagen
0.417048	1.99598	1.20651	FALSE	SCRG1
1.14286	1.26989	1.20638	FALSE	SCGB1A1
0.581802	1.8186	1.2002	FALSE	BTN2A2
-0.391525	2.77562	1.19205	FALSE	F11R
1.69298	0.68615	1.18957	FALSE	TXNDC12
1.14494	1.23335	1.18914	FALSE	FGF22
0.55353	1.82092	1.18723	FALSE	LYPD6
1.68393	0.68615	1.18504	FALSE	MAGT1
1.23661	1.12438	1.18049	FALSE	CCL1
2.81146	-0.455167	1.17815	FALSE	CXCL3
2.4298	-0.0812392	1.17428	FALSE	EFNA4
1.07781	1.26344	1.17063	FALSE	FKBP11
1.2285	1.10898	1.16874	FALSE	CHODL
0.510216	1.82092	1.16557	FALSE	ZG16
-0.575209	2.89255	1.15867	FALSE	CDAN1
1.71178	0.597185	1.15448	FALSE	SPESP1
1.34216	0.966583	1.15437	FALSE	CDH16
0.295741	2.00806	1.1519	FALSE	B2M
0.995903	1.30632	1.15111	FALSE	LRRN4CL
1.51644	0.783154	1.1498	FALSE	LRRTM1
2.20441	0.082362	1.14339	FALSE	ASPN
0.984616	1.29195	1.13828	FALSE	SCN1B
0.613817	1.65424	1.13403	FALSE	C10orf54
0.991454	1.26989	1.13067	FALSE	TNFRSF18
1.13126	1.11663	1.12394	FALSE	EFNA4
2.25732	-0.012487	1.12242	FALSE	EFNA1
1.31571	0.917724	1.11672	FALSE	SERPINE1
1.28533	0.932341	1.10884	FALSE	IL13RA2
1.32135	0.885404	1.10338	FALSE	ABHD14A
1.25423	0.95105	1.10264	FALSE	FGF19
1.232	0.966583	1.09929	FALSE	TNFRSF18
1.48459	0.709905	1.09725	FALSE	F11R
1.32692	0.85905	1.09299	FALSE	IGSF11
2.39984	-0.215109	1.09237	FALSE	ICAM1
1.47007	0.709905	1.08999	FALSE	NRN1L
0.871995	1.29976	1.08588	FALSE	ITGA10
0.66736	1.50346	1.08541	FALSE	FIBCD1
1.26917	0.885404	1.07729	FALSE	MAGT1
0.881756	1.26344	1.0726	FALSE	CDAN1
0.623186	1.49883	1.06101	FALSE	INSL4
1.51494	0.591447	1.05319	FALSE	MAN1B1
1.66235	0.433998	1.04817	FALSE	CADM3
0.859699	1.23335	1.04652	FALSE	IL2RB
1.50202	0.575403	1.03871	FALSE	TNFRSF6B
1.15528	0.917724	1.0365	FALSE	KLK8
-0.133502	2.2062	1.03635	FALSE	SIL1
0.944534	1.12579	1.03516	FALSE	MUCL1
1.32737	0.74288	1.03513	FALSE	HHIPL2
0.622613	1.44061	1.03161	FALSE	AGT
1.62166	0.433998	1.02783	FALSE	NCAM1
0.441818	1.60734	1.02458	FALSE	SFRP2
1.07781	0.964908	1.02136	FALSE	IFNA5
1.29458	0.74288	1.01873	FALSE	TLR2
1.2913	0.74288	1.01709	FALSE	IL20RA
0.943159	1.08988	1.01652	FALSE	LYPD5
0.739759	1.28692	1.01334	FALSE	MUCL1
1.09261	0.932341	1.01247	FALSE	FGF19
1.30777	0.713781	1.01078	FALSE	IFNA7
0.756092	1.26344	1.00977	FALSE	IL10
2.45694	-0.455167	1.00088	FALSE	NTNG1
-1.08381	3.08348	0.999838	FALSE	TNFRSF9
-0.174846	2.17049	0.997823	FALSE	PPY
0.66736	1.30732	0.987338	FALSE	C19orf63
1.46387	0.510451	0.987158	FALSE	AIF1L
0.852936	1.11663	0.984784	FALSE	SPOCK2
1.67622	0.27673	0.976476	FALSE	ANGPTL7
0.305596	1.64703	0.976314	FALSE	SCGB1D2
0.301842	1.64703	0.974438	FALSE	SERPINA5
-0.548473	2.49672	0.974125	FALSE	TNFSF18
0.995903	0.95105	0.973476	FALSE	BGN
0.467028	1.46501	0.966021	FALSE	CEACAM6
0.658646	1.26989	0.96427	FALSE	ZG16B
0.407329	1.5036	0.955465	FALSE	TMED1
0.0811595	1.82738	0.954269	FALSE	C1orf159
0.391533	1.49382	0.942676	FALSE	CD276
1.48625	0.397734	0.941993	FALSE	CCDC104
0.588495	1.28692	0.937706	FALSE	GDF9
1.38787	0.486298	0.937082	FALSE	EPHB1
0.798358	1.07309	0.935724	FALSE	LYPD2
1.27393	0.597185	0.935558	FALSE	FXYD5
1.5441	0.323674	0.933888	FALSE	COLEC11
1.69629	0.162026	0.929159	FALSE	CSF3R
0.739266	1.11663	0.927949	FALSE	CRELD1
0.35984	1.49503	0.927434	FALSE	FGF23
1.14286	0.709905	0.92638	FALSE	SPINK7
1.36451	0.486298	0.925404	FALSE	IGFBP4
0.930206	0.917724	0.923965	FALSE	STC2
1.32469	0.510451	0.917571	FALSE	BTNL9
0.915042	0.917724	0.916383	FALSE	TNFRSF6B
0.905934	0.917724	0.911829	FALSE	JAM2
0.581802	1.23335	0.907575	FALSE	ATRAID
0.510216	1.3045	0.907359	FALSE	PDGFRL
0.881756	0.932341	0.907049	FALSE	IL2RB
1.4136	0.397734	0.905665	FALSE	REG4
1.12289	0.68615	0.904519	FALSE	FGF17
0.304499	1.5036	0.90405	FALSE	FKBP14
0.875302	0.932341	0.903822	FALSE	CXCL9
0.514732	1.28692	0.900825	FALSE	B2M
1.11214	0.68615	0.899143	FALSE	ULBP2
0.492546	1.3045	0.898524	FALSE	KIRREL2
0.295741	1.49757	0.896656	FALSE	RCN3
1.14494	0.636326	0.890633	FALSE	DLK1
-0.0396435	1.8186	0.889478	FALSE	DLL1
0.822858	0.95105	0.886954	FALSE	IL10RB
0.984616	0.782153	0.883384	FALSE	BSG
0.779887	0.985251	0.882569	FALSE	APOD
0.249829	1.5036	0.876715	FALSE	IL10
0.688379	1.06329	0.875835	FALSE	GPA33
0.831915	0.917724	0.87482	FALSE	SCGB2A2
1.15192	0.597185	0.87455	FALSE	JAM3
0.856003	0.885404	0.870703	FALSE	AGR3
0.34801	1.39329	0.87065	FALSE	ACP6
0.871995	0.85905	0.865522	FALSE	FKBP14
0.798358	0.932341	0.865349	FALSE	LIPG
1.01927	0.709905	0.86459	FALSE	TFPI
0.419446	1.30732	0.863381	FALSE	C10orf54
0.225454	1.49883	0.86214	FALSE	PDGFC
2.17832	-0.455167	0.861578	FALSE	IFNA14
0.859689	0.85905	0.859369	FALSE	SPINK7
1.03026	0.68615	0.858207	FALSE	IL20RB
1.07661	0.636326	0.856467	FALSE	NTM
0.588495	1.12438	0.856436	FALSE	SPACA3
0.853089	0.85905	0.85607	FALSE	TNFRSF18
1.15258	0.557191	0.854883	FALSE	LRP10
0.964444	0.74288	0.853662	FALSE	IFNA6
0.958634	0.74288	0.850757	FALSE	MDK
1.37249	0.315955	0.844224	FALSE	IL36RN
1.76612	-0.0812392	0.842442	FALSE	LRRN4CL
1.17432	0.510451	0.842385	FALSE	SCN1B
1.35842	0.323674	0.841048	FALSE	IFNA8
1.27793	0.397734	0.837835	FALSE	AMBP
0.650561	1.02179	0.836174	FALSE	ANGPTL3
0.871995	0.79901	0.835502	FALSE	MPZL3
1.18149	0.486298	0.833895	FALSE	ENPP7
0.35984	1.30732	0.833577	FALSE	SBSN
0.696321	0.964908	0.830614	FALSE	SPINT1
1.26654	0.390029	0.828283	FALSE	FKBP7
1.01387	0.636326	0.825097	FALSE	GNRH1
0.959181	0.68615	0.822666	FALSE	AMICA1
1.85069	-0.206744	0.821973	FALSE	PGF
1.79928	-0.157753	0.820763	FALSE	IL4I1
0.780237	0.85905	0.819643	FALSE	POMGNT1
1.14781	0.486298	0.817052	FALSE	BCAN
0.135149	1.49757	0.816359	FALSE	IL17C
0.50436	1.12438	0.814369	FALSE	APP
0.124897	1.50277	0.813835	FALSE	SCRG1
0.859699	0.766234	0.812966	FALSE	IL13RA2
-0.0309024	1.65424	0.81167	FALSE	IFNA6
-0.0309024	1.65424	0.81167	FALSE	IFNA5
0.790211	0.826119	0.808165	FALSE	PLG
0.976309	0.636326	0.806318	FALSE	IGFBP5
0.926209	0.68615	0.806179	FALSE	SPINK6
0.722819	0.885404	0.804112	FALSE	IGFBP6
0.481575	1.12438	0.802976	FALSE	IGFL1
1.16977	0.433998	0.801884	FALSE	PLA2G10
0.890939	0.709905	0.800422	FALSE	REG3G
0.295741	1.3045	0.800122	FALSE	MSMB
0.510216	1.08988	0.80005	FALSE	TMEM98
1.01927	0.578607	0.798941	FALSE	DHRS9
1.15528	0.433998	0.794639	FALSE	FKBP11
0.806795	0.782153	0.794474	FALSE	FLT3LG
0.286031	1.29976	0.792895	FALSE	FGFR4
0.492546	1.08988	0.791215	FALSE	FSTL1
1.49969	0.082362	0.791027	FALSE	LRRTM3
1.13413	0.433998	0.784063	FALSE	DEFB4A
1.13413	0.433998	0.784063	FALSE	SPESP1
1.13126	0.433998	0.782627	FALSE	TNFRSF21
0.467028	1.08988	0.778456	FALSE	VTCN1
1.29012	0.26659	0.778353	FALSE	LCTL
0.77419	0.782153	0.778171	FALSE	SFTA2
2.04466	-0.490381	0.777139	FALSE	ASPN
-0.082222	1.63506	0.776417	FALSE	VMO1
-0.496561	2.04303	0.773236	FALSE	IFNA5
0.754161	0.790465	0.772313	FALSE	FKBP7
0.430066	1.10898	0.769525	FALSE	PTPRC
0.748994	0.783154	0.766074	FALSE	CXCL3
-0.548473	2.06396	0.757742	FALSE	CSF2RA
1.4043	0.109473	0.756884	FALSE	SCRG1
0.728197	0.782153	0.755175	FALSE	HBEGF
0.822858	0.68615	0.754504	FALSE	FDCSP
0.911803	0.597185	0.754494	FALSE	CES3
0.435836	1.07309	0.754463	FALSE	FGFR1
0.00230584	1.5036	0.752953	FALSE	IGSF6
1.65654	-0.157753	0.749394	FALSE	CD5L
0.714972	0.783154	0.749063	FALSE	POGLUT1
1.17432	0.323674	0.748997	FALSE	RETN
0.696321	0.79901	0.747665	FALSE	TAPBPL
0.714972	0.766234	0.740603	FALSE	FCN3
0.404893	1.07309	0.738991	FALSE	ITM2B
-0.0170684	1.49503	0.73898	FALSE	FGFRL1
1.15197	0.315955	0.733964	FALSE	LRRN1
0.66736	0.79901	0.733185	FALSE	TNFRSF11B
0.58088	0.885404	0.733142	FALSE	PRADC1
0.779887	0.68615	0.733018	FALSE	JAM3
0.650561	0.79901	0.724785	FALSE	UTS2
0.485045	0.95105	0.718047	FALSE	C10orf54
1.29409	0.141757	0.717923	FALSE	CD164L2
0.400099	1.03275	0.716423	FALSE	C1orf187
1.51164	-0.0812392	0.715202	FALSE	KLK11
1.52493	-0.0961496	0.714388	FALSE	ADM
-0.082222	1.50277	0.710275	FALSE	F3
0.295741	1.12438	0.710059	FALSE	IFNA14
0.485045	0.932341	0.708693	FALSE	GFRA1
0.621856	0.790465	0.706161	FALSE	GPA33
0.492546	0.917724	0.705135	FALSE	EVI2A
0.618814	0.790465	0.70464	FALSE	BTLA
0.831944	0.575403	0.703673	FALSE	IFNW1
-0.423019	1.82773	0.702355	FALSE	SPINK6
1.37057	0.0281469	0.699357	FALSE	FGFRL1
2.01371	-0.618703	0.697505	FALSE	AMICA1
0.295741	1.08988	0.692812	FALSE	LY6D
0.748994	0.636326	0.69266	FALSE	FGL1
0.256815	1.12438	0.690596	FALSE	LYVE1
0.0811595	1.29976	0.690459	FALSE	LYG1
0.598067	0.782153	0.69011	FALSE	CLMP
0.417048	0.962048	0.689548	FALSE	CXADR
0.493626	0.885404	0.689515	FALSE	ATRAID
0.492546	0.885404	0.688975	FALSE	LRRN4CL
0.943159	0.433998	0.688579	FALSE	TLR4
1.30549	0.0699078	0.687697	FALSE	CXADR
-0.136745	1.5036	0.683428	FALSE	SIGLEC9
0.621856	0.74288	0.682368	FALSE	JAM3
0.621856	0.74288	0.682368	FALSE	IL20
0.806795	0.557191	0.681993	FALSE	FGF9
-0.121036	1.48143	0.680196	FALSE	GPR56
0.335817	1.02179	0.678802	FALSE	CD40LG
0.846567	0.510451	0.678509	FALSE	INSL5
0.791415	0.557191	0.674303	FALSE	IL10
0.249829	1.08988	0.669856	FALSE	CD40
1.06887	0.26659	0.667731	FALSE	KDELC1
0.731669	0.597185	0.664427	FALSE	ANGPTL2
0.890939	0.433998	0.662468	FALSE	C11orf83
0.360966	0.962048	0.661507	FALSE	ADAMTSL1
1.29438	0.0281469	0.661264	FALSE	SIDT2
1.48025	-0.157753	0.661246	FALSE	ULBP2
0.623186	0.68615	0.654668	FALSE	DPEP1
0.822111	0.486298	0.654205	FALSE	FN
-0.814843	2.11606	0.650609	FALSE	TNFRSF9
-0.503712	1.80448	0.650384	FALSE	FGF21
-0.00412117	1.3045	0.65019	FALSE	TNFRSF10B
1.44863	-0.157753	0.645438	FALSE	RCN3
1.35879	-0.0765803	0.641103	FALSE	F11R
0.964444	0.315955	0.640199	FALSE	IL36RN
0.766905	0.510451	0.638678	FALSE	ANGPTL4
0.509471	0.766234	0.637852	FALSE	TFF3
0.492546	0.781188	0.636867	FALSE	IL20RA
0.587143	0.68615	0.636646	FALSE	IL17D
1.18704	0.082362	0.6347	FALSE	TREML1
0.943159	0.323674	0.633416	FALSE	WIF1
0.997417	0.26659	0.632003	FALSE	MPZL2
0.739759	0.510451	0.625105	FALSE	TNFRSF6B
0.748994	0.486298	0.617646	FALSE	IL15
0.544387	0.68615	0.615268	FALSE	DSG1
0.951817	0.27673	0.614273	FALSE	CD300LG
0.591294	0.636326	0.61381	FALSE	CEACAM6
0.117288	1.10898	0.613136	FALSE	VWC2
0.997417	0.224985	0.611201	FALSE	IFNA8
0.688379	0.526192	0.607286	FALSE	B3GNT1
0.728197	0.486298	0.607247	FALSE	LY6H
0.728197	0.486298	0.607247	FALSE	VEGFC
0.417048	0.782153	0.5996	FALSE	FGFR4
0.793987	0.397734	0.595861	FALSE	DKKL1
-0.905641	2.09584	0.5951	FALSE	EFNB1
1.35285	-0.164938	0.593958	FALSE	SPINT2
1.26843	-0.0812392	0.593595	FALSE	LEFTY1
0.335817	0.844144	0.589981	FALSE	FGFRL1
0.255258	0.917724	0.586491	FALSE	PAEP
1.14286	0.0281469	0.585501	FALSE	CCL24
0.944534	0.224985	0.58476	FALSE	OMD
0.943159	0.224985	0.584072	FALSE	C19orf63
1.1379	0.0281469	0.583023	FALSE	CD5L
0.605663	0.557191	0.581427	FALSE	EGF
0.728197	0.433998	0.581097	FALSE	FSHB
0.991454	0.162026	0.57674	FALSE	STC2
1.85652	-0.703538	0.576492	FALSE	IL10
1.16317	-0.012487	0.57534	FALSE	IGFBP4
0.881756	0.26659	0.574173	FALSE	IL10RA
0.911803	0.235077	0.57344	FALSE	REG1A
0.708467	0.433998	0.571233	FALSE	SERPINI1
2.99379	-1.85517	0.56931	FALSE	TNFRSF18
0.0295586	1.10898	0.569271	FALSE	SCRG1
0.975016	0.162026	0.568521	FALSE	IL10RB
0.739266	0.397734	0.5685	FALSE	CD244
-0.879607	2.01396	0.567178	FALSE	FAM174A
1.34412	-0.211051	0.566537	FALSE	JAM3
0.34801	0.782153	0.565081	FALSE	B4GALT7
0.537454	0.591447	0.56445	FALSE	LECT1
0.798358	0.323674	0.561016	FALSE	PDGFD
3.3459	-2.22433	0.560786	FALSE	MINPP1
0.156956	0.962048	0.559502	FALSE	LTB
0.404893	0.709905	0.557399	FALSE	UNC5B
0.34801	0.766234	0.557122	FALSE	CNPY4
0.00230584	1.10898	0.555645	FALSE	PRH1
0.583919	0.526192	0.555056	FALSE	PROK1
0.58088	0.526192	0.553536	FALSE	SST
0.944534	0.162026	0.55328	FALSE	AIF1L
0.708467	0.397734	0.553101	FALSE	FLRT3
0.575838	0.526192	0.551015	FALSE	PDCD1
-0.548473	1.64365	0.547589	FALSE	DEFA3
1.2571	-0.164938	0.546079	FALSE	SCG5
0.492546	0.597185	0.544865	FALSE	CADM3
0.822111	0.26659	0.54435	FALSE	IL17F
-0.00412117	1.08988	0.542881	FALSE	FGF19
0.754161	0.323674	0.538917	FALSE	CD83
-1.65445	2.72835	0.536951	FALSE	MIA
0.905934	0.162026	0.53398	FALSE	PODN
0.903948	0.162026	0.532987	FALSE	RETN
0.793987	0.26659	0.530289	FALSE	CD300C
-1.49298	2.5531	0.530061	FALSE	MOG
-0.422123	1.48104	0.529457	FALSE	ERP27
-0.0582706	1.11663	0.529181	FALSE	CCL3L3
0.618814	0.433998	0.526406	FALSE	FN
0.335817	0.709905	0.522861	FALSE	SOSTDC1
0.359361	0.68615	0.522755	FALSE	GPC6
0.696321	0.343541	0.519931	FALSE	IL17RA
0.55353	0.486298	0.519914	FALSE	MGP
0.812915	0.224985	0.51895	FALSE	CEACAM5
0.509471	0.526192	0.517831	FALSE	CCL14
0.509471	0.526192	0.517831	FALSE	IFNA6
0.997417	0.0354142	0.516415	FALSE	GSG1
0.503982	0.526192	0.515087	FALSE	SCRG1
0.944534	0.082362	0.513448	FALSE	IL7
0.074598	0.95105	0.512824	FALSE	TNFRSF10A
1.18803	-0.164938	0.511543	FALSE	CCL3L3
-0.278071	1.29976	0.510844	FALSE	CER1
0.696321	0.323674	0.509997	FALSE	EDA2R
0.991454	0.0281469	0.5098	FALSE	VSIG4
0.793987	0.224985	0.509486	FALSE	EFNB3
0.0575464	0.960904	0.509225	FALSE	TMEM9B
0.225454	0.790465	0.50796	FALSE	CNDP1
0.0811595	0.932341	0.50675	FALSE	CD300LF
0.688379	0.323674	0.506027	FALSE	CD300C
0.225454	0.783154	0.504304	FALSE	FKBP14
0.846255	0.162026	0.504141	FALSE	SDF2L1
0.481575	0.526192	0.503884	FALSE	SIRPA
-0.496561	1.50346	0.50345	FALSE	SPINK6
1.01927	-0.012487	0.503394	FALSE	STC1
0.605663	0.397734	0.501699	FALSE	TEX264
-0.0874207	1.08988	0.501232	FALSE	SIT1
-0.121036	1.12142	0.50019	FALSE	PILRB
1.08129	-0.0812392	0.500026	FALSE	SOST
0.915962	0.082362	0.499162	FALSE	CD300LB
0.772678	0.224985	0.498831	FALSE	TNFRSF10C
0.359361	0.636326	0.497844	FALSE	PLA2G12A
0.103635	0.885404	0.494519	FALSE	TNFRSF11B
0.944534	0.0354142	0.489974	FALSE	MDK
-0.136745	1.11663	0.489944	FALSE	JAM3
-0.502522	1.48143	0.489453	FALSE	FAM3B
0.182566	0.792342	0.487454	FALSE	NTM
0.485045	0.486298	0.485672	FALSE	UTS2
0.225454	0.74288	0.484167	FALSE	IL17F
0.225454	0.74288	0.484167	FALSE	CD200
0.481575	0.486298	0.483936	FALSE	REG3G
0.650561	0.315955	0.483258	FALSE	CLDN2
0.00230584	0.962048	0.482177	FALSE	TAPBPL
0.739266	0.224985	0.482126	FALSE	CCL5
1.03688	-0.0765803	0.480149	FALSE	ROBO4
0.217179	0.74288	0.480029	FALSE	VSIG4
0.156956	0.79901	0.477983	FALSE	CD300LF
0.00230584	0.95105	0.476678	FALSE	SRPX
-0.136745	1.08988	0.476569	FALSE	SFRP2
-0.174846	1.12438	0.474765	FALSE	NPPB
-0.0874207	1.03275	0.472662	FALSE	PSCA
0.510216	0.433998	0.472107	FALSE	CYTL1
0.911803	0.0281469	0.469975	FALSE	SIDT2
-0.564006	1.50346	0.469727	FALSE	CXCL1
0.793987	0.141757	0.467872	FALSE	CCL3L3
1.18704	-0.254021	0.466509	FALSE	FSTL5
1.49492	-0.566332	0.464294	FALSE	CLEC1B
1.18103	-0.254021	0.463507	FALSE	SPINT1
-0.136745	1.06329	0.463273	FALSE	ZG16B
0.784325	0.141757	0.463041	FALSE	ERBB2
0.182566	0.74288	0.462723	FALSE	STC1
0.89658	0.0281469	0.462363	FALSE	SCGB2A2
0.124897	0.79901	0.461953	FALSE	ERO1L
0.936085	-0.012487	0.461799	FALSE	LRIG3
0.915962	0.00445355	0.460208	FALSE	TAC3
1.17189	-0.254021	0.458935	FALSE	SPINT2
-0.382837	1.29976	0.458461	FALSE	CXCL17
0.754161	0.162026	0.458093	FALSE	PODN
0.225454	0.68615	0.455802	FALSE	SCG5
-0.599145	1.50346	0.452158	FALSE	MINPP1
0.304499	0.597185	0.450842	FALSE	LCN1
-0.0309024	0.932341	0.450719	FALSE	AMTN
1.15528	-0.254021	0.45063	FALSE	TNFSF13B
0.976309	-0.0812392	0.447535	FALSE	PLA2G12B
1.14853	-0.254021	0.447257	FALSE	NRG1
0.0497225	0.844144	0.446933	FALSE	SIGLEC9
0.335817	0.557191	0.446504	FALSE	RETN
0.728197	0.162026	0.445111	FALSE	MIA
-0.615082	1.5036	0.44426	FALSE	PIGR
0.00230584	0.885404	0.443855	FALSE	CD33
1.1379	-0.254021	0.441939	FALSE	LYPD3
0.117288	0.766234	0.441761	FALSE	DLL1
0.0339764	0.844144	0.43906	FALSE	LY6D
0.441818	0.433998	0.437908	FALSE	AIF1L
-0.220191	1.08988	0.434847	FALSE	MYOC
1.02729	-0.157753	0.434769	FALSE	CXCL3
1.12052	-0.254021	0.433249	FALSE	RTN4R
0.00690549	0.85905	0.432978	FALSE	SDF2L1
0.225454	0.636326	0.43089	FALSE	OLFM4
0.225454	0.636326	0.43089	FALSE	BOC
0.225454	0.636326	0.43089	FALSE	COLEC10
1.14286	-0.2848	0.429028	FALSE	INSL4
0.936085	-0.0812392	0.427423	FALSE	HRG
1.01927	-0.164938	0.427168	FALSE	TNFRSF25
0.419446	0.433998	0.426722	FALSE	NRTN
0.00690549	0.844144	0.425525	FALSE	SPINK6
0.140455	0.709905	0.42518	FALSE	SCN2B
0.859689	-0.012487	0.423601	FALSE	ITGA10
1.29466	-0.449759	0.422451	FALSE	NPC2
-0.278071	1.12142	0.421673	FALSE	ENPP7
0.756092	0.0834182	0.419755	FALSE	CCL7
-0.278071	1.11663	0.419281	FALSE	TAC3
0.766905	0.0699078	0.418406	FALSE	MUC20
0.150084	0.68615	0.418117	FALSE	TFF1
0.150084	0.68615	0.418117	FALSE	CEACAM19
-0.428365	1.26344	0.417539	FALSE	MPZL3
0.435836	0.397734	0.416785	FALSE	FRZB
1.53606	-0.703538	0.41626	FALSE	PRAP1
0.305596	0.526192	0.415894	FALSE	EFNB2
1.07781	-0.254021	0.411897	FALSE	THY1
0.335817	0.486298	0.411057	FALSE	REG3A
-1.13286	1.95228	0.409714	FALSE	BAMBI
0.0339764	0.783154	0.408565	FALSE	OLFM4
0.827632	-0.012487	0.407573	FALSE	FGF8
-0.121036	0.932341	0.405652	FALSE	PLA2G2D
0.728197	0.082362	0.405279	FALSE	CCL4
-0.174846	0.985251	0.405203	FALSE	IL19
-0.84396	1.64431	0.400177	FALSE	CHODL
0.0339764	0.766234	0.400105	FALSE	REG1B
-0.0874207	0.885404	0.398992	FALSE	TREM2
-0.136745	0.932341	0.397798	FALSE	MOG
-0.278071	1.07309	0.397509	FALSE	HRG
0.650561	0.141757	0.396159	FALSE	SPRY1
-0.866138	1.65661	0.395237	FALSE	ARTN
0.954909	-0.164938	0.394985	FALSE	TGFB3
-0.142657	0.932341	0.394842	FALSE	BTN3A3
1.35428	-0.566332	0.393974	FALSE	SLAMF8
0.149996	0.636326	0.393161	FALSE	LAIR1
0.00230584	0.783154	0.39273	FALSE	STC1
-0.332983	1.11663	0.391825	FALSE	COLEC10
0.347134	0.433998	0.390566	FALSE	C1QTNF3
-0.142657	0.917724	0.387534	FALSE	IL1F10
0.286031	0.486298	0.386165	FALSE	TIGIT
-1.05441	1.82586	0.385723	FALSE	CD300LF
0.00230584	0.766234	0.38427	FALSE	CNTN2
0.658646	0.109473	0.38406	FALSE	ATRAID
0.485045	0.27673	0.380888	FALSE	NPTN
0.124897	0.636326	0.380612	FALSE	TMEM9B
0.417048	0.343541	0.380294	FALSE	CD276
1.15274	-0.394938	0.378902	FALSE	TMEM9B
0.156956	0.597185	0.37707	FALSE	GKN1
0.587143	0.162026	0.374584	FALSE	NXPH3
0.523077	0.224985	0.374031	FALSE	OTOR
0.958634	-0.211051	0.373792	FALSE	IL13RA2
-0.317134	1.06329	0.373078	FALSE	SERPINI1
-0.548473	1.28692	0.369222	FALSE	ADIPOQ
-0.548473	1.28351	0.367521	FALSE	SCGB2A1
0.335817	0.397734	0.366776	FALSE	FCRLA
0.494155	0.235077	0.364616	FALSE	NOV
0.644614	0.082362	0.363488	FALSE	NRTN
-0.547197	1.26989	0.361349	FALSE	IL19
0.404893	0.315955	0.360424	FALSE	SCRG1
0.875302	-0.157753	0.358775	FALSE	TNFRSF6B
0.140455	0.575403	0.357929	FALSE	WIF1
0.796275	-0.0812392	0.357518	FALSE	CSRP2BP
0.494155	0.22019	0.357173	FALSE	IL10RA
0.00230584	0.709905	0.356105	FALSE	BSG
-0.0309024	0.74288	0.355989	FALSE	MXRA8
0.549618	0.162026	0.355822	FALSE	XCL2
-0.41755	1.12579	0.35412	FALSE	ENPP6
0.783468	-0.0765803	0.353444	FALSE	SLAMF1
0.779887	-0.0765803	0.351653	FALSE	MPZ
0.435836	0.26659	0.351213	FALSE	GZMB
-0.803972	1.5036	0.349814	FALSE	JAM3
-0.422123	1.12142	0.349647	FALSE	TSKU
1.68876	-0.990229	0.349267	FALSE	OBP2B
-0.572209	1.26989	0.348843	FALSE	CXCL9
0.430066	0.26659	0.348328	FALSE	PEBP4
0.708467	-0.012487	0.34799	FALSE	MZB1
1.44014	-0.744208	0.347965	FALSE	EPHB6
2.21295	-1.51827	0.347338	FALSE	CD320
0.295741	0.397734	0.346738	FALSE	SPESP1
0.00690549	0.68615	0.346528	FALSE	NRN1
-0.599145	1.29195	0.346401	FALSE	IL10RA
0.00230584	0.68615	0.344228	FALSE	OMD
0.89658	-0.211051	0.342765	FALSE	CD27
-0.00412117	0.68615	0.341014	FALSE	CD28
0.587143	0.082362	0.334753	FALSE	TEK
1.11649	-0.449759	0.333364	FALSE	TAC3
1.11214	-0.449759	0.331189	FALSE	ELTD1
0.915042	-0.254021	0.33051	FALSE	DEFB127
-0.082222	0.74288	0.330329	FALSE	NTS
0.0811595	0.578607	0.329883	FALSE	CCL16
1.11214	-0.455167	0.328485	FALSE	MPZL3
1.10839	-0.455167	0.326613	FALSE	BPIFA2
0.739759	-0.0950059	0.322376	FALSE	IFNA17
0.493626	0.141757	0.317692	FALSE	MAG
-0.0874207	0.709905	0.311242	FALSE	FKBP7
0.591294	0.0281469	0.30972	FALSE	LYPD2
-0.314811	0.932341	0.308765	FALSE	IL17B
-0.687027	1.3045	0.308737	FALSE	EFNA4
0.696321	-0.0812392	0.307541	FALSE	IL36G
1.38852	-0.773831	0.307344	FALSE	MST1R
0.295741	0.315955	0.305848	FALSE	SIGLEC5
0.373834	0.235077	0.304456	FALSE	C11orf83
0.170103	0.433998	0.302051	FALSE	ICOS
0.575838	0.0281469	0.301992	FALSE	TINAGL1
0.95717	-0.356308	0.300431	FALSE	RNASE7
-0.422123	1.02179	0.299832	FALSE	TNFRSF17
-0.391525	0.985251	0.296863	FALSE	REG4
0.0339764	0.557191	0.295584	FALSE	PCDH12
-0.363884	0.95105	0.293583	FALSE	CLMP
-0.879607	1.46501	0.292704	FALSE	IL24
0.359361	0.224985	0.292173	FALSE	SBSN
0.304499	0.27673	0.290614	FALSE	C1orf187
1.03587	-0.455167	0.290354	FALSE	F11R
1.17189	-0.592063	0.289914	FALSE	APOD
-0.382837	0.962048	0.289606	FALSE	SERPINA3
0.00230584	0.575403	0.288854	FALSE	JAM3
-0.722775	1.29976	0.288492	FALSE	OBP2B
0.587143	-0.012487	0.287328	FALSE	MEGF10
0.485045	0.082362	0.283704	FALSE	AGR2
1.26917	-0.703538	0.282816	FALSE	EPHA4
0.481575	0.082362	0.281968	FALSE	TNFSF18
0.335817	0.224985	0.280401	FALSE	TNFRSF4
0.638623	-0.0812392	0.278692	FALSE	F3
0.911803	-0.356308	0.277748	FALSE	IGFL1
-0.00412117	0.557191	0.276535	FALSE	LBP
0.806795	-0.254021	0.276387	FALSE	LCN1
0.117288	0.433998	0.275643	FALSE	IL1B
0.905934	-0.356308	0.274813	FALSE	TNFRSF14
0.559811	-0.012487	0.273662	FALSE	CD55
-0.142657	0.68615	0.271746	FALSE	MLN
-0.428365	0.966583	0.269109	FALSE	GPA33
0.13988	0.397734	0.268807	FALSE	TLR4
-0.572209	1.10898	0.268387	FALSE	CST9L
-0.422123	0.95836	0.268118	FALSE	SCRG1
0.373558	0.162026	0.267792	FALSE	KIR2DL3
-0.174846	0.709905	0.267529	FALSE	APOD
0.66736	-0.141567	0.262897	FALSE	WFDC12
0.199918	0.323674	0.261796	FALSE	DLL1
0.35984	0.162026	0.260933	FALSE	WISP2
0.0339764	0.486298	0.260137	FALSE	FST
0.728197	-0.211051	0.258573	FALSE	PLA2G10
0.766905	-0.254021	0.256442	FALSE	CD226
0.00230584	0.510451	0.256378	FALSE	CD58
0.430066	0.082362	0.256214	FALSE	CCL3L3
0.34801	0.162026	0.255018	FALSE	CD244
0.964444	-0.455167	0.254638	FALSE	VMO1
0.359361	0.141757	0.250559	FALSE	IFNA8
0.417048	0.082362	0.249705	FALSE	ENDOU
-1.15358	1.65235	0.249383	FALSE	NEGR1
1.48733	-0.990229	0.248549	FALSE	SERPINA9
-0.0789116	0.575403	0.248246	FALSE	MPZL3
-0.0309024	0.526192	0.247645	FALSE	IL21R
0.0575464	0.433998	0.245772	FALSE	LRRN1
0.404893	0.082362	0.243627	FALSE	VSIG4
-0.629571	1.11663	0.243531	FALSE	NCR3
-1.15358	1.63506	0.240737	FALSE	PROK1
-0.382837	0.85905	0.238107	FALSE	DEFB119
0.391533	0.082362	0.236948	FALSE	SLPI
0.537454	-0.0641256	0.236664	FALSE	ANG
0.074598	0.397734	0.236166	FALSE	EPHA7
0.55353	-0.0812392	0.236146	FALSE	BTN3A2
0.722819	-0.254021	0.234399	FALSE	FCAMR
-0.242931	0.709905	0.233487	FALSE	FGF21
0.140455	0.323674	0.232064	FALSE	LUM
0.435836	0.0281469	0.231992	FALSE	ERBB2
0.117288	0.343541	0.230415	FALSE	IL27RA
-0.503712	0.962048	0.229168	FALSE	CD99L2
0.539363	-0.0812392	0.229062	FALSE	SPON2
0.783765	-0.326065	0.22885	FALSE	NELL2
0.911803	-0.455167	0.228318	FALSE	VSIG2
0.537454	-0.0812392	0.228107	FALSE	FAM3B
-0.0309024	0.486298	0.227698	FALSE	PRH1
-0.314811	0.766234	0.225711	FALSE	CEACAM20
0.903948	-0.455167	0.224391	FALSE	KLK12
-0.502522	0.95105	0.224264	FALSE	KLK3
0.0497225	0.397734	0.223728	FALSE	PDGFC
-0.677033	1.11663	0.2198	FALSE	LRRN4CL
-0.0874207	0.526192	0.219386	FALSE	TXNDC12
-0.136745	0.575403	0.219329	FALSE	CXCL16
-0.136745	0.575403	0.219329	FALSE	IL17B
-0.526623	0.95105	0.212213	FALSE	TNFRSF10C
0.156956	0.26659	0.211773	FALSE	TNFRSF10D
0.156956	0.26659	0.211773	FALSE	FSTL5
-0.104094	0.526192	0.211049	FALSE	CNIH
-0.422123	0.844144	0.211011	FALSE	TNFRSF19
0.79102	-0.374012	0.208504	FALSE	TNFSF14
-0.382837	0.79901	0.208087	FALSE	PSG5
0.66736	-0.254021	0.20667	FALSE	F3
-0.114595	0.526192	0.205799	FALSE	SHH
-0.302812	0.713781	0.205485	FALSE	INSL4
0.485045	-0.0765803	0.204233	FALSE	TNFRSF19
-1.78812	2.19619	0.204031	FALSE	CD27
0.761423	-0.356308	0.202557	FALSE	GPR56
-0.082222	0.486298	0.202038	FALSE	LY6D
-0.547197	0.95105	0.201926	FALSE	VIT
-0.0309024	0.433998	0.201548	FALSE	MSMB
1.99625	-1.59764	0.19931	FALSE	EFNA1
0.074598	0.323674	0.199136	FALSE	EDA2R
-0.674982	1.07309	0.199054	FALSE	CD300LF
-0.369684	0.766234	0.198275	FALSE	DEFA6
0.959181	-0.566332	0.196425	FALSE	CNPY4
-0.72469	1.10898	0.192147	FALSE	ORM1
0.117288	0.26659	0.191939	FALSE	AMICA
0.34801	0.0354142	0.191712	FALSE	MPZL2
-0.174846	0.557191	0.191172	FALSE	EFNB1
-0.503712	0.885404	0.190846	FALSE	MFGE8
-0.0535382	0.433998	0.19023	FALSE	TAPBPL
-0.0535382	0.433998	0.19023	FALSE	ISLR2
1.37057	-0.990229	0.190169	FALSE	CSF3R
0.149996	0.224985	0.187491	FALSE	TCTN3
0.0497225	0.323674	0.186698	FALSE	NCR3
0.441818	-0.0765803	0.182619	FALSE	IZUMO4
-0.879607	1.24108	0.180739	FALSE	IFNA1
0.946894	-0.592063	0.177415	FALSE	EFNB1
0.806795	-0.455167	0.175814	FALSE	CLSTN3
0.963338	-0.618703	0.172317	FALSE	CEACAM7
0.963338	-0.618703	0.172317	FALSE	ULBP2
0.598067	-0.254021	0.172023	FALSE	NXPH3
0.417048	-0.0765803	0.170234	FALSE	IGFL1
-0.00412117	0.343541	0.16971	FALSE	NFAM1
0.79102	-0.455167	0.167927	FALSE	TNFSF13
0.485045	-0.157753	0.163646	FALSE	CADM3
-0.382837	0.709905	0.163534	FALSE	BSDC1
0.626269	-0.299845	0.163212	FALSE	INSL3
-0.803972	1.12438	0.160202	FALSE	TNFRSF10B
-0.369684	0.68615	0.158233	FALSE	DEFA5
0.0497225	0.26659	0.158156	FALSE	ENPP5
-0.428365	0.74288	0.157258	FALSE	OBP2B
-0.572209	0.885404	0.156598	FALSE	EPOR
-0.121036	0.433998	0.156481	FALSE	CD122
0.659254	-0.34761	0.155822	FALSE	IL36A
0.467028	-0.157753	0.154637	FALSE	DDOST
0.756092	-0.449759	0.153167	FALSE	FZD2
0.559811	-0.254021	0.152895	FALSE	TEK
0.467028	-0.164938	0.151045	FALSE	IL22
0.915042	-0.618703	0.148169	FALSE	KIRREL3
0.0575464	0.235077	0.146312	FALSE	EFNA4
0.208994	0.082362	0.145678	FALSE	CD244
-0.503712	0.790465	0.143377	FALSE	SPARC
-0.503712	0.790465	0.143377	FALSE	DKK3
0.0497225	0.235077	0.1424	FALSE	IL4I1
-0.575341	0.85905	0.141854	FALSE	F3
0.986609	-0.703538	0.141535	FALSE	EPHB4
0.728197	-0.449759	0.139219	FALSE	HGF
0.359361	-0.0812392	0.139061	FALSE	IFNG
-0.121036	0.397734	0.138349	FALSE	NRN1
-0.842755	1.11663	0.136939	FALSE	WNT2
0.286031	-0.012487	0.136772	FALSE	CCL7
0.728197	-0.455167	0.136515	FALSE	CLU
1.08601	-0.813627	0.136192	FALSE	GDF9
0.435836	-0.164938	0.135449	FALSE	DEFB4A
-0.136745	0.397734	0.130495	FALSE	TMED1
-0.174846	0.433998	0.129576	FALSE	ACVR1B
0.222808	0.0281469	0.125477	FALSE	ANGPTL6
-0.636637	0.885404	0.124384	FALSE	DNASE1
0.404893	-0.157753	0.12357	FALSE	MEP1A
-0.242931	0.486298	0.121684	FALSE	ESAM
0.255258	-0.012487	0.121386	FALSE	ERO1L
-0.548473	0.790465	0.120996	FALSE	AMTN
0.944534	-0.703538	0.120498	FALSE	SFTPD
0.944534	-0.703538	0.120498	FALSE	BDNF
0.688979	-0.449759	0.11961	FALSE	PDCD1
-0.713273	0.95105	0.118888	FALSE	IL22RA2
0.150084	0.082362	0.116223	FALSE	BSDC1
-1.06747	1.29976	0.116143	FALSE	NETO2
0.605663	-0.374012	0.115826	FALSE	CXCL12
0.441818	-0.211051	0.115384	FALSE	BSG
-1.0757	1.3045	0.114402	FALSE	SEMA4A
0.00230584	0.224985	0.113646	FALSE	ERBB2
-0.540337	0.766234	0.112949	FALSE	C1orf159
-0.261912	0.486298	0.112193	FALSE	CD200R1
-0.892247	1.11663	0.112193	FALSE	C6orf15
-0.302812	0.526192	0.11169	FALSE	IGFBP5
-0.0535382	0.27673	0.111596	FALSE	CD86
0.140455	0.082362	0.111408	FALSE	IL17RC
-0.842755	1.06329	0.110268	FALSE	METTL7A
0.0575464	0.162026	0.109786	FALSE	EPGN
0.575838	-0.356308	0.109765	FALSE	CXCL10
-0.41755	0.636326	0.109388	FALSE	SOSTDC1
1.03026	-0.813627	0.108319	FALSE	BGN
0.0497225	0.162026	0.105874	FALSE	CCL24
0.492546	-0.2848	0.103873	FALSE	MESDC2
0.417048	-0.211051	0.102999	FALSE	HTN3
0.659254	-0.455167	0.102043	FALSE	LECT1
0.766905	-0.566332	0.100286	FALSE	CXCL1
0.0339764	0.162026	0.098001	FALSE	SCG3
-0.0396435	0.235077	0.097717	FALSE	SARAF
0.405463	-0.211051	0.0972064	FALSE	CD320
1.46472	-1.27126	0.0967306	FALSE	CLEC1A
-0.332983	0.526192	0.0966045	FALSE	LYPD5
0.756092	-0.566332	0.0948798	FALSE	RNFT2
0.544387	-0.356308	0.0940394	FALSE	ICOS
0.156956	0.0281469	0.0925514	FALSE	CCL7
-0.302812	0.486298	0.091743	FALSE	EMR3
-0.784662	0.966583	0.0909606	FALSE	OTOR
-0.41755	0.597185	0.0898171	FALSE	TNFSF15
-0.41755	0.597185	0.0898171	FALSE	CST3
0.881756	-0.703538	0.089109	FALSE	EPHB6
0.250513	-0.0765803	0.0869663	FALSE	CD4
-0.261912	0.433998	0.086043	FALSE	IL6
-0.74647	0.917724	0.0856274	FALSE	TNFRSF18
0.623186	-0.455167	0.0840096	FALSE	CDCP1
0.623186	-0.455167	0.0840096	FALSE	TNFRSF25
-0.964335	1.12579	0.0807273	FALSE	AGR3
-0.687027	0.844144	0.0785584	FALSE	EFNA1
0.404893	-0.254021	0.0754358	FALSE	CD40
0.853089	-0.703538	0.0747755	FALSE	CD300LF
-0.174846	0.323674	0.0744139	FALSE	MUCL1
0.766905	-0.618703	0.0741011	FALSE	APOD
0.0637466	0.082362	0.0730543	FALSE	NPC2
1.01927	-0.874349	0.0724629	FALSE	DEFB1
1.13413	-0.990229	0.0719488	FALSE	CCL3L3
0.761423	-0.618703	0.0713599	FALSE	EVI2A
-0.548473	0.68615	0.0688382	FALSE	HEPACAM2
0.492546	-0.356308	0.0681191	FALSE	CXCL3
-0.142657	0.27673	0.0670365	FALSE	ENDOU
0.0497225	0.082362	0.0660423	FALSE	PTH
-0.302812	0.433998	0.0655931	FALSE	CHST14
-0.428365	0.557191	0.0644132	FALSE	MLN
0.688379	-0.566332	0.0610235	FALSE	CCL22
0.0928027	0.0281469	0.0604748	FALSE	PSCA
0.575838	-0.455167	0.0603355	FALSE	LYPD3
0.373558	-0.254021	0.0597685	FALSE	C11orf24
0.373558	-0.254021	0.0597685	FALSE	CD300A
0.859689	-0.744208	0.0577402	FALSE	AIF1L
0.510216	-0.394938	0.0576388	FALSE	TNFRSF18
-0.600137	0.709905	0.0548838	FALSE	ENPP6
1.33494	-1.22547	0.0547355	FALSE	LY86
0.0811595	0.0281469	0.0546532	FALSE	SLURP1
-0.40226	0.510451	0.0540953	FALSE	TFPI
0.481575	-0.374012	0.0537817	FALSE	OTOR
1.18149	-1.07457	0.0534633	FALSE	MAN1B1
0.359361	-0.254021	0.05267	FALSE	LY6D
0.117288	-0.012487	0.0524007	FALSE	LYPD5
1.32737	-1.22547	0.0509501	FALSE	CEACAM19
-0.496561	0.597185	0.0503121	FALSE	IGFL1
0.467028	-0.374012	0.0465083	FALSE	ERP44
-0.892247	0.985251	0.046502	FALSE	APOD
-0.136745	0.224985	0.0441203	FALSE	CD4
0.0497225	0.0354142	0.0425683	FALSE	OMG
-0.239595	0.323674	0.0420394	FALSE	PDGFRL
-0.278071	0.361732	0.0418302	FALSE	CCL24
0.784325	-0.703538	0.0403931	FALSE	VSIG4
1.15528	-1.07457	0.0403578	FALSE	SUSD4
1.15274	-1.07457	0.0390887	FALSE	MUCL1
-0.239595	0.315955	0.03818	FALSE	LBP
-0.0874207	0.162026	0.0373025	FALSE	TMEM9B
-0.636637	0.709905	0.0366341	FALSE	PLA2G2D
0.911803	-0.841065	0.0353693	FALSE	FGF19
1.14286	-1.07457	0.0341454	FALSE	FCRL2
0.0339764	0.0281469	0.0310616	FALSE	PPBP
0.074598	-0.012487	0.0310555	FALSE	DEFA5
-1.20195	1.26344	0.0307437	FALSE	CRIM1
0.417048	-0.356308	0.03037	FALSE	CCL7
-0.496561	0.557191	0.0303152	FALSE	TNFRSF19
0.510216	-0.449759	0.0302286	FALSE	IL17D
0.510216	-0.449759	0.0302286	FALSE	CCL14
0.136823	-0.0765803	0.0301212	FALSE	PEBP4
-0.428365	0.486298	0.0289667	FALSE	IL1RL1
-0.803972	0.85905	0.027539	FALSE	SCGB1A1
0.509471	-0.455167	0.0271517	FALSE	VSIG4
0.509471	-0.455167	0.0271517	FALSE	EDAR
0.798358	-0.744208	0.0270748	FALSE	RCN3
0.756092	-0.703538	0.0262768	FALSE	IL3
0.756092	-0.703538	0.0262768	FALSE	TMEM27
1.12661	-1.07457	0.0260217	FALSE	JAM3
0.304499	-0.254021	0.025239	FALSE	MPZL1
0.492546	-0.449759	0.0213939	FALSE	SIGLEC5
-0.803972	0.844144	0.0200861	FALSE	SLC39A4
0.605663	-0.566332	0.0196656	FALSE	CD19
1.30777	-1.27126	0.0182568	FALSE	IGF2
-1.05441	1.08988	0.0177366	FALSE	SBSN
-0.242931	0.27673	0.0168996	FALSE	FKBP14
0.113458	-0.0812392	0.0161092	FALSE	CCL2
-0.00412117	0.0354142	0.0156465	FALSE	BTNL9
0.00230584	0.0281469	0.0152264	FALSE	ITM2B
-0.496561	0.526192	0.0148158	FALSE	EVI2A
-0.082222	0.108073	0.0129256	FALSE	SIDT2
-0.687027	0.709905	0.0114388	FALSE	CEACAM6
-0.121036	0.141757	0.0103608	FALSE	IL1RAP
-1.28647	1.30632	0.0099284	FALSE	DEFA6
-0.74647	0.766234	0.00988205	FALSE	CORT
0.182566	-0.164938	0.00881398	FALSE	IL17F
-0.547197	0.557191	0.00499717	FALSE	IL18
-0.314811	0.323674	0.0044314	FALSE	MPZL2
0.568743	-0.566332	0.00120556	FALSE	BTN3A2
-0.082222	0.082362	7.00447e-05	FALSE	SIT1
-0.687027	0.68615	-0.000438821	FALSE	ERBB2
0.208994	-0.211051	-0.00102839	FALSE	REG1A
-0.0309024	0.0281469	-0.00137777	FALSE	VTCN1
-0.803972	0.79901	-0.00248102	FALSE	MUCL1
1.51164	-1.51827	-0.00331301	FALSE	KLK11
-0.722775	0.709905	-0.00643489	FALSE	PLG
0.435836	-0.449759	-0.00696114	FALSE	DKK3
-0.239595	0.224985	-0.00730482	FALSE	SCGB1A1
-1.28647	1.26989	-0.00828694	FALSE	FCAMR
-0.879607	0.85905	-0.0102784	FALSE	TNFRSF13B
-0.547197	0.526192	-0.0105022	FALSE	VASN
-0.547197	0.526192	-0.0105022	FALSE	CD276
0.208994	-0.231604	-0.0113052	FALSE	SERPINA5
0.0497225	-0.0765803	-0.0134289	FALSE	EPGN
0.0497225	-0.0765803	-0.0134289	FALSE	TREM1
0.225454	-0.254021	-0.0142833	FALSE	IFNG
0.0497225	-0.0812392	-0.0157583	FALSE	PRADC1
0.419446	-0.455167	-0.0178606	FALSE	SCGB1A1
-0.261912	0.224985	-0.0184633	FALSE	PLAT
0.335817	-0.374012	-0.0190973	FALSE	PLA2G2D
-0.121036	0.082362	-0.0193369	FALSE	SIGLEC5
-0.121036	0.082362	-0.0193369	FALSE	LRRTM1
1.03587	-1.07457	-0.0193453	FALSE	FSTL5
-1.13286	1.08988	-0.0214867	FALSE	SCN2B
0.523077	-0.566332	-0.0216275	FALSE	SPPL3
1.02846	-1.07457	-0.0230503	FALSE	GPX8
-0.689049	0.636326	-0.0263612	FALSE	CXCL14
-1.55065	1.49757	-0.0265383	FALSE	PPY
-0.278071	0.224985	-0.0265429	FALSE	CCL11
-0.082222	0.0281469	-0.0270375	FALSE	TXNDC12
-0.220191	0.162026	-0.0290825	FALSE	EDN2
0.503982	-0.566332	-0.0311752	FALSE	ISLR
-1.36591	1.29661	-0.0346537	FALSE	DEFA4
-0.503712	0.433998	-0.0348569	FALSE	TNFRSF10C
0.492546	-0.566332	-0.036893	FALSE	DR3
0.0811595	-0.164938	-0.0418894	FALSE	AMBP
0.286031	-0.374012	-0.0439902	FALSE	CREG1
-0.615995	0.526192	-0.0449015	FALSE	VSIG4
0.074598	-0.164938	-0.0451702	FALSE	DEFB127
-0.689049	0.597185	-0.0459321	FALSE	TIE1
-0.689049	0.597185	-0.0459321	FALSE	SPOCK2
-1.65271	1.55869	-0.0470071	FALSE	VSIG4
0.523077	-0.618703	-0.0478128	FALSE	NPY
0.605663	-0.703538	-0.0489374	FALSE	SCGB1A1
0.588495	-0.687139	-0.0493222	FALSE	IL10RB
0.9687	-1.07457	-0.0529323	FALSE	CA9
-0.382837	0.27673	-0.0530534	FALSE	CTSL2
0.766905	-0.874349	-0.0537219	FALSE	FAM150B
-0.136745	0.0281469	-0.054299	FALSE	DKK4
0.140455	-0.254021	-0.056783	FALSE	TGFBR2
0.572459	-0.687139	-0.0573399	FALSE	HAVCR1
0.503982	-0.618703	-0.0573606	FALSE	KLK8
-0.278071	0.162026	-0.0580228	FALSE	EPHA7
-0.803972	0.68615	-0.0589111	FALSE	PARM1
0.249829	-0.374012	-0.0620914	FALSE	ANGPTL7
0.748994	-0.874349	-0.0626775	FALSE	IL10RB
-0.0535382	-0.0765803	-0.0650592	FALSE	PRG3
0.943159	-1.07457	-0.0657031	FALSE	TXNDC15
1.18528	-1.31902	-0.0668698	FALSE	IL17A
-0.369684	0.235077	-0.0673031	FALSE	JAM2
0.787618	-0.922793	-0.0675876	FALSE	STC1
-0.242931	0.103852	-0.0695394	FALSE	SPPL3
-0.302812	0.162026	-0.0703931	FALSE	DEFA3
0.559811	-0.703538	-0.0718639	FALSE	EPHB6
-1.26658	1.10898	-0.0787964	FALSE	LTB
-1.04515	0.885404	-0.0798731	FALSE	EPHB1
0.827632	-0.990229	-0.0812986	FALSE	KAZALD1
-0.689049	0.526192	-0.0814283	FALSE	NTF4
0.208994	-0.374012	-0.0825089	FALSE	INSL3
0.708467	-0.874349	-0.0829409	FALSE	IL4
-1.01135	0.844144	-0.0836017	FALSE	CARTPT
0.822858	-0.990229	-0.0836855	FALSE	TMEM9B
0.0811595	-0.254021	-0.0864307	FALSE	CFP
0.523077	-0.699444	-0.0881831	FALSE	TNFSF10
-0.423019	0.235077	-0.0939707	FALSE	FCRL3
0.430066	-0.618703	-0.0943184	FALSE	NTM
0.430066	-0.618703	-0.0943184	FALSE	ITM2A
0.0637466	-0.254021	-0.0951371	FALSE	NRTN
0.182566	-0.374012	-0.0957227	FALSE	EFNB1
0.256815	-0.449759	-0.0964718	FALSE	LY6D
-0.428365	0.235077	-0.0966435	FALSE	TSKU
0.509471	-0.703538	-0.0970339	FALSE	ICOS
0.250513	-0.449759	-0.0996228	FALSE	EFNB3
-0.687027	0.486298	-0.100365	FALSE	ERO1L
-0.428365	0.224985	-0.10169	FALSE	IL4I1
-0.428365	0.224985	-0.10169	FALSE	SPESP1
0.170103	-0.374012	-0.101954	FALSE	PTHLH
0.0497225	-0.254021	-0.102149	FALSE	NLGN4X
-0.914897	0.709905	-0.102496	FALSE	OGN
0.360966	-0.566332	-0.102683	FALSE	PEA15
0.360966	-0.566332	-0.102683	FALSE	FSTL3
1.47986	-1.68774	-0.103942	FALSE	MOG
0.492546	-0.703538	-0.105496	FALSE	INSL5
0.236204	-0.449759	-0.106777	FALSE	CXCL15
-0.301586	0.082362	-0.109612	FALSE	LYPD6
-0.496561	0.27673	-0.109915	FALSE	PRSS27
-0.547197	0.323674	-0.111761	FALSE	IL36RN
0.650561	-0.874349	-0.111894	FALSE	DLK1
0.149996	-0.374012	-0.112008	FALSE	NTM
0.225454	-0.449759	-0.112152	FALSE	CD320
0.544387	-0.773831	-0.114722	FALSE	CD30
0.995198	-1.22547	-0.115137	FALSE	CCL11
-0.547197	0.315955	-0.115621	FALSE	FCRL2
-0.629571	0.397734	-0.115918	FALSE	GPR97
-0.500094	0.26659	-0.116752	FALSE	DLL1
0.0203595	-0.254021	-0.116831	FALSE	LYPD6B
1.03587	-1.27126	-0.117692	FALSE	NTM
-0.082222	-0.157753	-0.119988	FALSE	CLEC1B
-1.36591	1.12579	-0.120062	FALSE	IL17B
-0.880161	0.636326	-0.121917	FALSE	THY1
-0.954321	0.709905	-0.122208	FALSE	TF
-0.0874207	-0.157753	-0.122587	FALSE	CCL17
0.00690549	-0.254021	-0.123558	FALSE	FCN3
0.523077	-0.773831	-0.125377	FALSE	ERMAP
0.00230584	-0.254021	-0.125858	FALSE	KLK8
0.00230584	-0.254021	-0.125858	FALSE	CEACAM6
0.200425	-0.455167	-0.127371	FALSE	PRADC1
-0.242931	-0.012487	-0.127709	FALSE	FKBP7
0.117288	-0.374012	-0.128362	FALSE	DDR1
-0.748982	0.486298	-0.131342	FALSE	PI3
-1.76631	1.49757	-0.13437	FALSE	MUC20
-0.547197	0.27673	-0.135233	FALSE	PVR
-0.784662	0.510451	-0.137105	FALSE	BTNL9
-0.503712	0.224985	-0.139363	FALSE	NTM
-0.121036	-0.157753	-0.139395	FALSE	JAM2
0.710923	-0.990229	-0.139653	FALSE	TNFRSF10C
0.170103	-0.449759	-0.139828	FALSE	TLR2
-0.547197	0.26659	-0.140303	FALSE	BPIFB2
-1.20195	0.917724	-0.142115	FALSE	IFNA17
-0.996375	0.709905	-0.143235	FALSE	IL10RB
-0.522035	0.235077	-0.143479	FALSE	CA9
-0.687027	0.397734	-0.144646	FALSE	TMIGD2
0.0811595	-0.374012	-0.146426	FALSE	IL20RB
-0.0396435	-0.254021	-0.146832	FALSE	LYPD6
0.696321	-0.990229	-0.146954	FALSE	FGF19
0.156956	-0.455167	-0.149106	FALSE	PVRL4
-0.784662	0.486298	-0.149182	FALSE	LYPD2
0.537454	-0.841065	-0.151806	FALSE	B3GNT1
-1.0757	0.766234	-0.154732	FALSE	JAM2
-0.0582706	-0.254021	-0.156146	FALSE	CD2
0.250513	-0.566332	-0.15791	FALSE	PDYN
0.250513	-0.566332	-0.15791	FALSE	CD200R1
0.995903	-1.31902	-0.161557	FALSE	ANGPTL3
-1.06747	0.74288	-0.162296	FALSE	IL4
-1.18453	0.85905	-0.16274	FALSE	MPZL1
0.544387	-0.874349	-0.164981	FALSE	IFNA2
-1.01722	0.68615	-0.165535	FALSE	IL1R2
-1.36591	1.03275	-0.166584	FALSE	IGFBP1
-0.600137	0.26659	-0.166774	FALSE	IFNA10
0.587143	-0.922793	-0.167825	FALSE	EPOR
-0.259827	-0.0765803	-0.168203	FALSE	SUSD1
0.225454	-0.566332	-0.170439	FALSE	SIRPA
0.225454	-0.566332	-0.170439	FALSE	EFNA1
-0.0874207	-0.254021	-0.170721	FALSE	FGF6
-0.503712	0.162026	-0.170843	FALSE	FCRL4
0.927242	-1.27126	-0.172008	FALSE	GPR114
0.927242	-1.27126	-0.172008	FALSE	CXCL1
0.00230584	-0.34761	-0.172652	FALSE	FCRL6
-0.428365	0.082362	-0.173001	FALSE	C6orf15
-0.784662	0.433998	-0.175332	FALSE	LYNX1
-0.880161	0.526192	-0.176984	FALSE	RETN
-1.28647	0.932341	-0.177064	FALSE	IL17A
0.185606	-0.540327	-0.17736	FALSE	ADAMTSL1
-0.629571	0.26659	-0.181491	FALSE	CEACAM6
-0.391525	0.0281469	-0.181689	FALSE	CDH19
0.708467	-1.07457	-0.183049	FALSE	IL18
0.00690549	-0.374012	-0.183553	FALSE	TDGF1
0.621856	-0.990229	-0.184187	FALSE	TAPBPL
-1.28647	0.917724	-0.184372	FALSE	PTN
-0.636637	0.26659	-0.185023	FALSE	EPHA4
-0.687027	0.315955	-0.185536	FALSE	SIL1
1.14494	-1.51827	-0.186665	FALSE	GHR
-0.600137	0.224985	-0.187576	FALSE	FSTL3
-0.220191	-0.157753	-0.188972	FALSE	VSIG4
0.074598	-0.455167	-0.190285	FALSE	MXRA8
0.430066	-0.813627	-0.19178	FALSE	CCL1
0.182566	-0.566332	-0.191883	FALSE	GPR56
0.286031	-0.67027	-0.192119	FALSE	FLRT1
1.35845	-1.74433	-0.192943	FALSE	CYR61
-1.49576	1.10898	-0.193388	FALSE	PSG11
0.613411	-1.00027	-0.193431	FALSE	CX3CL1
-0.824914	0.433998	-0.195458	FALSE	IL22RA2
-0.314811	-0.0812392	-0.198025	FALSE	CA9
-0.142657	-0.254021	-0.198339	FALSE	EFNA4
0.828053	-1.22547	-0.198709	FALSE	SHISA2
0.481575	-0.879004	-0.198715	FALSE	FAM159A
0.510216	-0.907894	-0.198839	FALSE	TNFRSF10C
-0.629571	0.224985	-0.202293	FALSE	NRN1L
-0.153269	-0.254021	-0.203645	FALSE	PPY
0.335817	-0.744208	-0.204196	FALSE	LRRC3B
-0.332983	-0.0765803	-0.204782	FALSE	CXCL12
-0.572209	0.162026	-0.205092	FALSE	SDF2L1
0.0339764	-0.449759	-0.207891	FALSE	ADCYAP1
0.853089	-1.27126	-0.209084	FALSE	VSIG4
0.0339764	-0.455167	-0.210595	FALSE	BSG
-1.13286	0.709905	-0.211476	FALSE	RETNLB
0.140455	-0.566332	-0.212939	FALSE	TMEM25
-1.36591	0.932341	-0.216786	FALSE	CXCL5
-0.996375	0.557191	-0.219592	FALSE	PILRA
-0.428365	-0.012487	-0.220426	FALSE	TMEM25
-0.879607	0.433998	-0.222804	FALSE	ADAMTSL1
-0.588857	0.141757	-0.22355	FALSE	ITM2C
-0.72469	0.27673	-0.22398	FALSE	TIE1
0.170103	-0.618703	-0.2243	FALSE	IL31RA
-0.369684	-0.0812392	-0.225461	FALSE	SIGLEC10
0.537454	-0.990229	-0.226388	FALSE	EPHB4
-0.722775	0.26659	-0.228092	FALSE	CADM3
-0.082222	-0.374012	-0.228117	FALSE	GC
-0.082222	-0.374012	-0.228117	FALSE	FKBP7
0.766905	-1.22547	-0.229283	FALSE	ATRAID
-1.34412	0.885404	-0.22936	FALSE	GZMB
-0.00412117	-0.455167	-0.229644	FALSE	CEACAM1
-0.174846	-0.2848	-0.229823	FALSE	VCAM1
-0.784662	0.323674	-0.230494	FALSE	F3
-0.687027	0.224985	-0.231021	FALSE	ANGPTL7
-0.547197	0.082362	-0.232417	FALSE	FAM180A
-1.15358	0.68615	-0.233717	FALSE	CD300LF
-0.496561	0.0281469	-0.234207	FALSE	F3
0.140455	-0.618703	-0.239124	FALSE	XCL2
1.03688	-1.51827	-0.240695	FALSE	FGF19
-0.572209	0.0895589	-0.241325	FALSE	CXADR
-1.01135	0.526192	-0.242578	FALSE	PILRB
-0.0309024	-0.455167	-0.243035	FALSE	CCL20
-0.0309024	-0.455167	-0.243035	FALSE	EPHB4
0.286031	-0.773831	-0.2439	FALSE	CTLA4
-0.278071	-0.211051	-0.244561	FALSE	TFF2
-0.278071	-0.211051	-0.244561	FALSE	CD200
1.35879	-1.85517	-0.248193	FALSE	BOC
-1.35554	0.85905	-0.248243	FALSE	TMEM25
-0.41755	-0.0812392	-0.249395	FALSE	CEACAM7
-0.153269	-0.34761	-0.25044	FALSE	SUSD1
0.0637466	-0.566332	-0.251293	FALSE	LY6G6C
-0.422123	-0.0812392	-0.251681	FALSE	MEP1A
0.481575	-0.990229	-0.254327	FALSE	TMEM27
-0.496561	-0.012487	-0.254524	FALSE	BSG
-0.0190878	-0.490381	-0.254734	FALSE	MSRB3
0.756092	-1.27126	-0.257583	FALSE	CXCL1
0.659254	-1.17548	-0.258114	FALSE	DEFB1
-0.548473	0.0281469	-0.260163	FALSE	MUC15
0.493626	-1.01573	-0.261053	FALSE	ATRAID
-0.81085	0.284176	-0.263337	FALSE	AGR2
-1.01476	0.486298	-0.264229	FALSE	CXCL6
0.0339764	-0.566332	-0.266178	FALSE	IL1RAP
-0.377921	-0.157753	-0.267837	FALSE	LY6G6D
-0.082222	-0.455167	-0.268694	FALSE	TNFRSF10B
-0.382837	-0.157753	-0.270295	FALSE	TEK
-0.866138	0.323674	-0.271232	FALSE	MSRB3
-1.0757	0.526192	-0.274753	FALSE	KAZALD1
-0.636637	0.082362	-0.277137	FALSE	SIGLEC5
-0.880161	0.323674	-0.278243	FALSE	LYG1
-0.629571	0.0699078	-0.279832	FALSE	VCAM1
1.03688	-1.59764	-0.280378	FALSE	CCL21
0.00230584	-0.566332	-0.282013	FALSE	IL15
-0.726452	0.162026	-0.282213	FALSE	LILRB2
-2.05992	1.49382	-0.283049	FALSE	TNFSF13B
-0.314811	-0.254021	-0.284416	FALSE	KLK8
1.28533	-1.85517	-0.284921	FALSE	TXNDC12
-0.503712	-0.0765803	-0.290146	FALSE	EVI2B
-0.503712	-0.0765803	-0.290146	FALSE	PCYOX1L
-0.905641	0.323674	-0.290983	FALSE	ALB
0.492546	-1.07457	-0.291009	FALSE	IL11
-0.228886	-0.356308	-0.292597	FALSE	SLAMF7
0.404893	-0.990229	-0.292668	FALSE	BPIFA2
0.117288	-0.703538	-0.293125	FALSE	PPBP
-0.136745	-0.449759	-0.293252	FALSE	FGF22
-0.136745	-0.449759	-0.293252	FALSE	CD300LD
0.485045	-1.07457	-0.29476	FALSE	PVRL3
0.391533	-0.990229	-0.299348	FALSE	PI16
0.304499	-0.907894	-0.301697	FALSE	NPTN
-0.72469	0.109473	-0.307609	FALSE	AZGP1
0.00230584	-0.618703	-0.308199	FALSE	LY6G6D
-0.242931	-0.374012	-0.308471	FALSE	GREM1
-0.242931	-0.374012	-0.308471	FALSE	IL27RA
0.544124	-1.16184	-0.308858	FALSE	IL18
-0.082222	-0.536998	-0.30961	FALSE	FGFR4
0.286031	-0.907894	-0.310931	FALSE	IGFBP3
0.286031	-0.907894	-0.310931	FALSE	MST1
1.12052	-1.74433	-0.311908	FALSE	SPACA3
0.250513	-0.874349	-0.311918	FALSE	CNPY4
-0.548473	-0.0765803	-0.312527	FALSE	CLEC5A
0.117288	-0.744208	-0.31346	FALSE	SLC39A6
-0.548473	-0.0812392	-0.314856	FALSE	HTN3
-0.954321	0.323674	-0.315324	FALSE	EFNB2
-0.377921	-0.254021	-0.315971	FALSE	CCL8
-0.382837	-0.254021	-0.318429	FALSE	CD33
-1.13136	0.486298	-0.322532	FALSE	BAMBI
-0.136745	-0.508818	-0.322782	FALSE	NGFR
0.0339764	-0.680656	-0.32334	FALSE	AREG
-0.082222	-0.566332	-0.324277	FALSE	SIGLEC8
-0.496561	-0.157753	-0.327157	FALSE	OGN
0.156956	-0.813627	-0.328335	FALSE	CCL16
-1.61769	0.95105	-0.333321	FALSE	ICAM3
-0.41755	-0.254021	-0.335786	FALSE	TMUB1
-1.18453	0.510451	-0.337039	FALSE	C19orf38
-0.2206	-0.455167	-0.337884	FALSE	CCL18
0.391533	-1.07457	-0.341516	FALSE	SOSTDC1
-0.81085	0.12738	-0.341735	FALSE	CCL24
-0.522035	-0.164938	-0.343487	FALSE	CD40
-0.121036	-0.566332	-0.343684	FALSE	NPDC1
0.185606	-0.874349	-0.344372	FALSE	TNFRSF19
0.182566	-0.874349	-0.345891	FALSE	EDN3
-0.72469	0.0281469	-0.348272	FALSE	AZGP1
-1.01476	0.315955	-0.349401	FALSE	TMIGD1
-1.61769	0.917724	-0.349984	FALSE	GFRA3
-0.332983	-0.374012	-0.353497	FALSE	CXCL12
-0.55348	-0.157753	-0.355616	FALSE	C15orf24
-0.121036	-0.592063	-0.356549	FALSE	FGFBP2
-1.49576	0.782153	-0.356803	FALSE	TNFSF10
-0.748982	0.0281469	-0.360418	FALSE	IGFL1
-0.646204	-0.0765803	-0.361392	FALSE	LAMP2
-1.28608	0.557191	-0.364445	FALSE	GKN1
-1.36591	0.636326	-0.364793	FALSE	B3GNT1
0.956289	-1.68774	-0.365728	FALSE	CD28
0.995198	-1.72848	-0.36664	FALSE	CNPY3
-1.13286	0.397734	-0.367561	FALSE	LRRTM1
-1.65445	0.917724	-0.368363	FALSE	MSMB
0.00690549	-0.74392	-0.368507	FALSE	REG1B
-0.382837	-0.356308	-0.369572	FALSE	CCL20
-0.964335	0.224985	-0.369675	FALSE	MESDC2
0.00230584	-0.74392	-0.370807	FALSE	SEMA4B
0.575838	-1.31902	-0.371589	FALSE	KLK8
-0.496561	-0.254021	-0.375291	FALSE	GPA33
-0.0535382	-0.703538	-0.378538	FALSE	VASN
-0.503712	-0.254021	-0.378866	FALSE	BTN2A1
-0.503712	-0.254021	-0.378866	FALSE	EEF1D
-0.503712	-0.254021	-0.378866	FALSE	LBP
0.926209	-1.68774	-0.380768	FALSE	FLRT2
-0.391525	-0.374012	-0.382769	FALSE	CD2
-1.65271	0.885404	-0.383651	FALSE	MINPP1
0.140455	-0.907894	-0.383719	FALSE	EMCN
-0.687027	-0.0812392	-0.384133	FALSE	NPTN
-0.423019	-0.356308	-0.389664	FALSE	AZGP1
-1.49298	0.709905	-0.391535	FALSE	TMEM207
0.812915	-1.59764	-0.39236	FALSE	CRISPLD2
0.812915	-1.59764	-0.39236	FALSE	OLFM4
0.481575	-1.27126	-0.394841	FALSE	NTF4
-0.636637	-0.157753	-0.397195	FALSE	SPRY1
-0.422123	-0.374012	-0.398067	FALSE	TNFRSF18
-1.28608	0.486298	-0.399891	FALSE	PCYOX1L
-0.636637	-0.164938	-0.400787	FALSE	ADIPOQ
-0.548473	-0.254021	-0.401247	FALSE	CD276
-0.239595	-0.566332	-0.402964	FALSE	SLITRK1
0.584217	-1.39234	-0.404063	FALSE	SPESP1
-1.0757	0.26659	-0.404554	FALSE	SCGB1A1
1.34522	-2.16096	-0.407873	FALSE	CTHRC1
-0.368514	-0.449759	-0.409136	FALSE	CLEC7A
-0.905641	0.082362	-0.411639	FALSE	REG3A
0.250513	-1.07457	-0.412026	FALSE	KDELC1
-1.04911	0.224985	-0.412065	FALSE	DR3
0.0497225	-0.874349	-0.412313	FALSE	CREG1
-0.082222	-0.744208	-0.413215	FALSE	NMU
-0.0535382	-0.773831	-0.413684	FALSE	NLGN4X
-1.15358	0.323674	-0.414955	FALSE	LYG1
-0.382837	-0.449759	-0.416298	FALSE	NCSTN
-0.382837	-0.449759	-0.416298	FALSE	PDGFRB
0.483713	-1.31902	-0.417652	FALSE	CD177
-0.142657	-0.703538	-0.423098	FALSE	CORT
-0.391525	-0.455167	-0.423346	FALSE	IL10
-0.689049	-0.157753	-0.423401	FALSE	OSM
-1.0757	0.224985	-0.425356	FALSE	TNFRSF14
-0.398119	-0.455167	-0.426643	FALSE	IL22RA2
-0.600137	-0.254021	-0.427079	FALSE	SPINK6
-1.13286	0.27673	-0.428064	FALSE	CXCL2
-1.34412	0.487883	-0.42812	FALSE	LRRC3B
-1.6232	0.766234	-0.428482	FALSE	MESDC2
0.739266	-1.59764	-0.429185	FALSE	YME1L1
-1.60311	0.74288	-0.430113	FALSE	TIMP1
-0.496561	-0.374012	-0.435286	FALSE	IL31RA
-0.422123	-0.449759	-0.435941	FALSE	GAL
0.0497225	-0.922793	-0.436535	FALSE	IL20RB
0.199918	-1.07457	-0.437323	FALSE	PVRL1
-0.502522	-0.374012	-0.438267	FALSE	TAPBPL
-0.503712	-0.374012	-0.438862	FALSE	LYPD5
0.638623	-1.51827	-0.439823	FALSE	IGFBP4
0.638623	-1.51827	-0.439823	FALSE	BGN
-0.722775	-0.157753	-0.440264	FALSE	CD58
-0.803972	-0.0812392	-0.442606	FALSE	ASPN
-0.81085	-0.0765803	-0.443715	FALSE	CCL14
-1.28647	0.397734	-0.444367	FALSE	JAM2
-0.636637	-0.254021	-0.445329	FALSE	REG4
-0.92256	0.0281469	-0.447206	FALSE	LTBR
-1.63993	0.74288	-0.448527	FALSE	SPOCK3
-0.0874207	-0.813627	-0.450524	FALSE	IFNA1
-0.447888	-0.455167	-0.451528	FALSE	SDF2L1
-0.205222	-0.699444	-0.452333	FALSE	MFAP4
0.0637466	-0.968894	-0.452574	FALSE	KLK3
-1.06747	0.162026	-0.452723	FALSE	PGLYRP1
1.03546	-1.94317	-0.453856	FALSE	FAIM3
0.156956	-1.07457	-0.458805	FALSE	C10orf54
0.34801	-1.27126	-0.461624	FALSE	TINAGL1
-0.842755	-0.0812392	-0.461997	FALSE	CSF3R
-0.722775	-0.211051	-0.466913	FALSE	F11R
-1.0757	0.141757	-0.46697	FALSE	CCL3L3
-2.05992	1.12438	-0.46777	FALSE	FGF1
-0.431538	-0.508818	-0.470178	FALSE	CCL19
-1.34412	0.397734	-0.473195	FALSE	TIGIT
-1.38223	0.433998	-0.474115	FALSE	PROK1
-0.575341	-0.374012	-0.474676	FALSE	CCL25
0.435836	-1.39234	-0.478254	FALSE	TNFRSF6B
-0.391525	-0.566332	-0.478929	FALSE	CADM1
-0.726452	-0.231604	-0.479028	FALSE	IL25
0.359361	-1.31902	-0.479828	FALSE	TMEM98
-0.880161	-0.0812392	-0.4807	FALSE	TIMP1
0.55353	-1.51827	-0.482369	FALSE	CD244
0.00230584	-0.968894	-0.483294	FALSE	LEP
-1.13286	0.162026	-0.485416	FALSE	LUM
-0.302812	-0.67027	-0.486541	FALSE	NGFR
0.537454	-1.51827	-0.490408	FALSE	KAZALD1
0.00690549	-0.990229	-0.491662	FALSE	INHBB
0.523077	-1.51827	-0.497596	FALSE	MPZL2
0.626269	-1.624	-0.498866	FALSE	IGFL3
-0.548473	-0.449759	-0.499116	FALSE	CD300C
-0.0309024	-0.968894	-0.499898	FALSE	LYNX1
0.596754	-1.59764	-0.500441	FALSE	TPST1
-0.382837	-0.618703	-0.50077	FALSE	RETN
-0.382837	-0.618703	-0.50077	FALSE	LSAMP
-0.547197	-0.455167	-0.501182	FALSE	LAMP2
-0.55348	-0.449759	-0.501619	FALSE	TNFRSF11B
-0.548473	-0.455167	-0.50182	FALSE	CEACAM5
0.509471	-1.51827	-0.504399	FALSE	XCL2
0.256815	-1.27126	-0.507221	FALSE	CCL14
-0.142657	-0.874349	-0.508503	FALSE	TIE1
-1.41724	0.397734	-0.50975	FALSE	CSF2RA
-1.28647	0.26659	-0.509939	FALSE	C11orf83
-1.28647	0.26659	-0.509939	FALSE	CD300LF
-0.572209	-0.455167	-0.513688	FALSE	TLR4
-0.261912	-0.773831	-0.517871	FALSE	PF4
0.481575	-1.51827	-0.518347	FALSE	MIA3
-1.67518	0.636326	-0.519428	FALSE	ROR1
-1.26658	0.224985	-0.520795	FALSE	VASN
0.335817	-1.37883	-0.521506	FALSE	BTN2A1
-0.174846	-0.874349	-0.524598	FALSE	SARAF
-0.382837	-0.67027	-0.526553	FALSE	HAVCR2
-0.548473	-0.508818	-0.528646	FALSE	FAM159A
-1.20195	0.141757	-0.530099	FALSE	AGER
-0.689049	-0.374012	-0.53153	FALSE	LYPD5
-0.905641	-0.157753	-0.531697	FALSE	PILRA
0.559811	-1.624	-0.532095	FALSE	PIK3IP1
-0.905641	-0.164938	-0.53529	FALSE	RTN4R
0.00230584	-1.07457	-0.53613	FALSE	SPESP1
-1.65271	0.578607	-0.537049	FALSE	CD300LB
-0.00412117	-1.07457	-0.539343	FALSE	RETN
-0.382837	-0.703538	-0.543187	FALSE	LCN1
-0.382837	-0.703538	-0.543187	FALSE	TNFRSF10B
0.537454	-1.624	-0.543273	FALSE	IL20RB
-0.713273	-0.374012	-0.543642	FALSE	PRELP
-1.0757	-0.012487	-0.544092	FALSE	TAPBPL
-0.803972	-0.2848	-0.544386	FALSE	KLK11
-0.636637	-0.455167	-0.545902	FALSE	MPZL1
-0.636637	-0.455167	-0.545902	FALSE	JAM3
-0.220191	-0.874349	-0.54727	FALSE	FGF14
-1.49298	0.397734	-0.547621	FALSE	CCL7
0.756092	-1.85517	-0.54954	FALSE	PNOC
-0.228886	-0.874349	-0.551617	FALSE	KLK11
-1.13286	0.0281469	-0.552355	FALSE	MGP
-0.136745	-0.968894	-0.552819	FALSE	STC1
-0.547197	-0.566332	-0.556764	FALSE	TIGIT
-0.239595	-0.874349	-0.556972	FALSE	PVR
-1.67297	0.557191	-0.557887	FALSE	ITM2A
-1.55065	0.433998	-0.558324	FALSE	SCGB1A1
-0.905641	-0.211051	-0.558346	FALSE	NEGR1
-0.866138	-0.254021	-0.56008	FALSE	CBLN4
-0.422123	-0.703538	-0.562831	FALSE	IL1A
-0.382837	-0.744208	-0.563522	FALSE	SPOCK2
-0.261912	-0.874349	-0.568131	FALSE	CHGA
-0.687027	-0.449759	-0.568393	FALSE	SPARC
0.0339764	-1.17548	-0.570753	FALSE	DLK1
-0.277236	-0.874349	-0.575792	FALSE	IGFBP7
-1.38223	0.224985	-0.578622	FALSE	CCL13
-0.905641	-0.254021	-0.579831	FALSE	FCRL5
-0.174846	-0.990229	-0.582538	FALSE	VSIG2
-0.599145	-0.566332	-0.582739	FALSE	GREM1
-1.60311	0.433998	-0.584554	FALSE	F3
-0.261912	-0.907894	-0.584903	FALSE	SPAG11A
0.34801	-1.51827	-0.58513	FALSE	VEGFA
-0.72469	-0.455167	-0.589928	FALSE	PILRA
-1.41724	0.235077	-0.591079	FALSE	DKK4
-0.784662	-0.401783	-0.593222	FALSE	NXPH4
-1.27113	0.082362	-0.594386	FALSE	C19orf63
-0.905641	-0.2848	-0.59522	FALSE	CD48
-0.939098	-0.254021	-0.59656	FALSE	PI16
0.074598	-1.27126	-0.59833	FALSE	MEGF9
-0.636637	-0.566332	-0.601484	FALSE	GNRH1
-0.599145	-0.60447	-0.601807	FALSE	TAC3
0.523077	-1.72848	-0.602701	FALSE	PSG7
-0.503712	-0.703538	-0.603625	FALSE	CHRDL2
-0.503712	-0.703538	-0.603625	FALSE	TLR3
-0.220191	-0.990229	-0.60521	FALSE	IGFLR1
0.305596	-1.51827	-0.606337	FALSE	F9
-0.842755	-0.374012	-0.608383	FALSE	CPA4
-0.866138	-0.356308	-0.611223	FALSE	ARTN
0.999277	-2.22433	-0.612527	FALSE	LSR
0.621856	-1.85517	-0.616658	FALSE	IL10
-0.784662	-0.449759	-0.61721	FALSE	DLL1
-0.548473	-0.687139	-0.617806	FALSE	PODXL2
-0.879607	-0.356308	-0.617957	FALSE	CD276
-0.866138	-0.374012	-0.620075	FALSE	C17orf99
-1.38223	0.141757	-0.620236	FALSE	CEACAM1
-0.575341	-0.67027	-0.622806	FALSE	ISLR
0.435836	-1.68774	-0.625954	FALSE	MIA
-0.548473	-0.703538	-0.626006	FALSE	TAC3
-0.548473	-0.703538	-0.626006	FALSE	TF
-0.377921	-0.874349	-0.626135	FALSE	PGC
-0.880161	-0.374012	-0.627086	FALSE	TAPBPL
-1.95171	0.696858	-0.627424	FALSE	FKBP14
-1.41724	0.162026	-0.627605	FALSE	NELL2
-0.689049	-0.566332	-0.62769	FALSE	LYPD6B
0.598067	-1.85517	-0.628553	FALSE	CDHR5
-2.02518	0.766234	-0.629472	FALSE	PRH1
-0.278071	-0.990229	-0.63415	FALSE	TREML1
-1.38223	0.109473	-0.636378	FALSE	IL24
-0.00412117	-1.27126	-0.637689	FALSE	CXCL9
-1.04515	-0.231604	-0.638377	FALSE	MAGT1
-0.261912	-1.01573	-0.638822	FALSE	CHAD
-1.26878	-0.012487	-0.640635	FALSE	LAMP2
-1.36591	0.082362	-0.641776	FALSE	LTA
0.0339764	-1.31902	-0.64252	FALSE	CCL16
-1.13286	-0.157753	-0.645305	FALSE	CTLA4
0.304499	-1.59764	-0.646568	FALSE	IL27RA
-0.84396	-0.449759	-0.646859	FALSE	PILRA
-1.61769	0.323674	-0.647009	FALSE	IL36RN
0.270767	-1.56647	-0.647849	FALSE	MUC20
-1.78812	0.486298	-0.650914	FALSE	IGFBP6
-0.615995	-0.687139	-0.651567	FALSE	POMC
-0.600137	-0.703538	-0.651838	FALSE	CXCL9
-0.748982	-0.566332	-0.657657	FALSE	VSIG2
-0.636637	-0.680656	-0.658646	FALSE	FCGRT
-0.548473	-0.773831	-0.661152	FALSE	CES3
-0.332983	-0.990229	-0.661606	FALSE	TAPBPL
-1.72466	0.397734	-0.663465	FALSE	SIRPB2
-1.17116	-0.157753	-0.664458	FALSE	LY6G6C
0.523077	-1.85459	-0.665756	FALSE	TMEM81
0.34801	-1.68774	-0.669867	FALSE	TFF3
-1.09264	-0.254021	-0.67333	FALSE	TNFRSF18
-0.0309024	-1.31902	-0.67496	FALSE	TXNDC15
-1.5822	0.224985	-0.678606	FALSE	CARTPT
-0.0874207	-1.27126	-0.679339	FALSE	CTSL2
-0.905641	-0.455167	-0.680404	FALSE	CNPY4
-0.547197	-0.813627	-0.680412	FALSE	CEACAM3
-1.28647	-0.0812392	-0.683854	FALSE	OSTM1
0.359361	-1.72848	-0.684559	FALSE	ZG16B
-0.136745	-1.23408	-0.68541	FALSE	TGFB1
-1.01476	-0.356308	-0.685532	FALSE	PI3
-1.95171	0.578607	-0.68655	FALSE	CD14
0.696321	-2.08723	-0.695456	FALSE	PARM1
-0.00412117	-1.39234	-0.698232	FALSE	GFRA3
-0.726452	-0.67027	-0.698361	FALSE	IL21R
-2.48007	1.07309	-0.703491	FALSE	HRG
-0.422123	-0.984942	-0.703532	FALSE	CCL18
0.110115	-1.51827	-0.704077	FALSE	CNDP1
-0.954321	-0.455167	-0.704744	FALSE	CHRDL2
-0.84396	-0.566332	-0.705146	FALSE	SIGLEC7
-1.49298	0.082362	-0.705307	FALSE	BSG
0.182566	-1.59764	-0.707535	FALSE	CEACAM21
-0.428365	-0.990229	-0.709297	FALSE	LEFTY2
-1.5822	0.162026	-0.710086	FALSE	IL9
-1.04911	-0.374012	-0.711563	FALSE	AGR2
-0.500708	-0.922793	-0.711751	FALSE	TIMP1
-0.72469	-0.703538	-0.714114	FALSE	BSG
-0.72469	-0.703538	-0.714114	FALSE	LYPD3
-0.687027	-0.744208	-0.715618	FALSE	CD164L2
-1.7829	0.343541	-0.71968	FALSE	TREML1
-1.60311	0.162026	-0.72054	FALSE	POMGNT1
-1.28647	-0.157753	-0.722111	FALSE	ESM1
-0.576294	-0.874349	-0.725321	FALSE	rat tail collagen
-1.38223	-0.0765803	-0.729405	FALSE	IL17B
-0.84396	-0.618703	-0.731331	FALSE	LYPD2
-1.69051	0.224985	-0.732762	FALSE	TXNDC12
-0.905641	-0.566332	-0.735987	FALSE	ENPP5
-0.743105	-0.744208	-0.743657	FALSE	PTHLH
-1.13286	-0.356308	-0.744583	FALSE	FGF21
-1.13286	-0.356308	-0.744583	FALSE	WISP2
-0.261912	-1.23408	-0.747994	FALSE	PRH1
-0.228886	-1.27126	-0.750072	FALSE	APOD
-1.89945	0.397734	-0.750859	FALSE	SLURP1
-0.803972	-0.703538	-0.753755	FALSE	PDGFRB
-1.34412	-0.164938	-0.754531	FALSE	CST9L
-0.239595	-1.27126	-0.755426	FALSE	SERPINA3
-1.0757	-0.455167	-0.765432	FALSE	GREM1
-1.08381	-0.449759	-0.766782	FALSE	BTNL8
-0.42	-1.11409	-0.767043	FALSE	PSG4
-0.547197	-0.990229	-0.768713	FALSE	CRELD2
-0.548473	-0.990229	-0.769351	FALSE	STC2
-0.548473	-0.990229	-0.769351	FALSE	IL1R2
-1.31638	-0.231604	-0.773991	FALSE	CLU
-2.14873	0.597185	-0.775774	FALSE	RETN
0.492546	-2.0447	-0.776077	FALSE	CXCL11
-1.63993	0.082362	-0.778786	FALSE	PTHLH
-2.26802	0.709905	-0.77906	FALSE	CLEC2D
-1.18453	-0.374012	-0.779271	FALSE	CST7
-1.55065	-0.012487	-0.781567	FALSE	DEFB132
-0.689049	-0.874349	-0.781699	FALSE	CST3
0.117288	-1.68774	-0.785228	FALSE	HAVCR2
-1.00807	-0.566332	-0.787203	FALSE	CCL16
-1.13136	-0.449759	-0.79056	FALSE	REG3G
-0.964335	-0.618703	-0.791519	FALSE	PSPN
0.270767	-1.85517	-0.792203	FALSE	LRRN4CL
-1.34412	-0.254021	-0.799073	FALSE	CXADR
-0.905641	-0.703538	-0.80459	FALSE	IFNW1
-1.89945	0.27673	-0.811361	FALSE	TNFRSF4
-0.548473	-1.07457	-0.811519	FALSE	GC
-0.879607	-0.744208	-0.811907	FALSE	LEP
-1.65271	0.0281469	-0.812279	FALSE	IL5
-0.636637	-0.990229	-0.813433	FALSE	PRH1
-0.636637	-0.990229	-0.813433	FALSE	TNFRSF1B
-0.552775	-1.07457	-0.81367	FALSE	DHH
0.225454	-1.85517	-0.814859	FALSE	BMP6
-0.0396435	-1.59764	-0.818639	FALSE	CXCL10
-3.08247	1.44388	-0.819292	FALSE	PVRL2
0.856003	-2.49966	-0.821831	FALSE	TNFRSF19
-1.49298	-0.157753	-0.825364	FALSE	NCR1
0.0339764	-1.68774	-0.826884	FALSE	STC2
0.510216	-2.16419	-0.826988	FALSE	MEP1A
-0.689049	-0.968894	-0.828971	FALSE	PILRA
-0.142657	-1.51827	-0.830463	FALSE	MZB1
-0.964335	-0.703538	-0.833937	FALSE	TNFSF10
-0.967169	-0.703538	-0.835354	FALSE	RTN4R
-0.59758	-1.07457	-0.836073	FALSE	ZDHHC11
0.182566	-1.85517	-0.836303	FALSE	NOV
0.182566	-1.85517	-0.836303	FALSE	IFNB1
-0.689049	-0.990229	-0.839639	FALSE	CD300C
-0.689049	-0.990229	-0.839639	FALSE	NRTN
-0.905641	-0.773831	-0.839736	FALSE	RTN4R
-1.60311	-0.0765803	-0.839843	FALSE	CLMP
0.481575	-2.16419	-0.841308	FALSE	IL22
-0.0874207	-1.59764	-0.842528	FALSE	SARAF
0.250513	-1.94317	-0.846328	FALSE	PRSS27
-2.10046	0.397734	-0.851364	FALSE	CNPY3
-0.629571	-1.07457	-0.852068	FALSE	LUZP2
-0.082222	-1.624	-0.853111	FALSE	IL2
-0.784662	-0.922793	-0.853728	FALSE	PROK1
0.335817	-2.0447	-0.854442	FALSE	FKBP14
-1.09264	-0.618703	-0.855671	FALSE	AGR3
-0.803972	-0.907894	-0.855933	FALSE	IL17D
-1.26878	-0.449759	-0.859271	FALSE	EGFL7
-1.15358	-0.566332	-0.859958	FALSE	SPESP1
0.441818	-2.16419	-0.861186	FALSE	MIA3
-0.332983	-1.39234	-0.862664	FALSE	PLAT
-1.27113	-0.455167	-0.863151	FALSE	MIA
-1.28647	-0.449759	-0.868113	FALSE	TIE1
-1.28647	-0.449759	-0.868113	FALSE	REG3A
-1.28647	-0.449759	-0.868113	FALSE	CD80
-0.866138	-0.874349	-0.870244	FALSE	ANGPTL7
0.00230584	-1.74433	-0.871015	FALSE	CST3
-0.428365	-1.31902	-0.873691	FALSE	LYNX1
-1.13286	-0.618703	-0.87578	FALSE	CLEC1A
0.103635	-1.85572	-0.876042	FALSE	MSRB3
-0.496561	-1.27126	-0.883909	FALSE	BOC
-0.205222	-1.56647	-0.885844	FALSE	THPO
-0.259827	-1.51827	-0.889048	FALSE	IZUMO1
-0.905641	-0.874349	-0.889995	FALSE	SPINK7
0.074598	-1.85517	-0.890287	FALSE	SCG3
0.074598	-1.85517	-0.890287	FALSE	IL20
-1.1942	-0.592063	-0.893133	FALSE	TMC2
-1.95171	0.162026	-0.89484	FALSE	CXCL16
-2.0735	0.28129	-0.896105	FALSE	FKBP11
-1.34412	-0.449759	-0.896941	FALSE	WISP1
-0.803972	-0.990229	-0.897101	FALSE	CD7
-1.63993	-0.157753	-0.898843	FALSE	GC
-2.29651	0.486298	-0.905105	FALSE	TNFRSF13C
-1.25708	-0.566332	-0.911708	FALSE	PSPN
-1.25708	-0.566332	-0.911708	FALSE	C6orf15
0.335817	-2.16419	-0.914187	FALSE	SLC39A4
-0.84396	-0.990229	-0.917095	FALSE	IL17C
-0.149026	-1.68774	-0.918386	FALSE	CST3
-1.06747	-0.773831	-0.920651	FALSE	SERPINE1
-1.87586	0.0281469	-0.923857	FALSE	IFNA5
-0.784662	-1.07457	-0.929614	FALSE	MIA3
-0.784662	-1.07457	-0.929614	FALSE	CA9
0.605663	-2.47281	-0.933572	FALSE	IGFBP5
-0.803972	-1.07457	-0.939268	FALSE	AMICA1
-0.500094	-1.37883	-0.939462	FALSE	CXCL14
-2.40838	0.526192	-0.941094	FALSE	CRTAM
-0.502522	-1.39234	-0.947433	FALSE	NTF3
-0.629571	-1.27126	-0.950414	FALSE	CXADR
-0.277236	-1.624	-0.950618	FALSE	CCL20
-1.53394	-0.374012	-0.953977	FALSE	AMTN
-2.40838	0.486298	-0.961041	FALSE	CES3
0.97956	-2.91395	-0.967193	FALSE	TIMP1
-0.547197	-1.39234	-0.96977	FALSE	LAMP2
-0.428365	-1.51827	-0.973317	FALSE	CD55
1.02729	-2.98496	-0.978832	FALSE	IL17F
0.613817	-2.5827	-0.984441	FALSE	FAIM3
-1.13286	-0.841065	-0.986961	FALSE	TNFRSF21
-1.89945	-0.0765803	-0.988016	FALSE	CD274
-2.05992	0.082362	-0.988778	FALSE	IL20RB
-1.41724	-0.566332	-0.991784	FALSE	SARAF
-1.0757	-0.907894	-0.991796	FALSE	ERBB2
-1.53394	-0.449759	-0.991851	FALSE	OLFM4
-2.49829	0.510451	-0.993918	FALSE	GPX7
-1.61769	-0.374012	-0.995852	FALSE	BCL10
-1.61769	-0.374012	-0.995852	FALSE	BSG
0.225454	-2.22433	-0.999439	FALSE	BPIFA2
-0.496561	-1.50505	-1.00081	FALSE	ADM
-1.13286	-0.874349	-1.0036	FALSE	CD300LF
-0.689049	-1.31902	-1.00403	FALSE	APOD
-2.04123	0.0281469	-1.00654	FALSE	PEBP4
-1.63993	-0.374012	-1.00697	FALSE	EDA2R
-2.02518	0.00445355	-1.01036	FALSE	THY1
-1.28647	-0.744208	-1.01534	FALSE	TNFRSF11B
-0.81085	-1.22547	-1.01816	FALSE	SIGLEC6
-0.803972	-1.23408	-1.01902	FALSE	FGFBP2
-0.814843	-1.22547	-1.02016	FALSE	FKBP14
-1.17116	-0.874349	-1.02276	FALSE	AMELX
-1.34412	-0.703538	-1.02383	FALSE	DEFA5
-1.67518	-0.374012	-1.0246	FALSE	CLMP
-1.28647	-0.773831	-1.03015	FALSE	PRRT3
-1.15358	-0.907894	-1.03074	FALSE	IL18BP
-2.10046	0.0354142	-1.03252	FALSE	ITM2B
-0.547197	-1.51827	-1.03273	FALSE	SERPINA3
-2.92526	0.85905	-1.03311	FALSE	FKBP7
-1.05441	-1.01573	-1.03507	FALSE	C19orf63
-1.6232	-0.449759	-1.03648	FALSE	CCL11
-1.6232	-0.455167	-1.03918	FALSE	NRN1
-2.01478	-0.0765803	-1.04568	FALSE	CLMP
-1.0757	-1.01573	-1.04571	FALSE	TMIGD1
-2.70191	0.597185	-1.05236	FALSE	TEX101
-0.41755	-1.68774	-1.05265	FALSE	PVR
0.0575464	-2.16419	-1.05332	FALSE	TMIGD2
-2.14873	0.0281469	-1.06029	FALSE	IL1RL1
-0.0874207	-2.03917	-1.06329	FALSE	MFAP3
-1.67297	-0.455167	-1.06407	FALSE	FGL1
-0.391525	-1.74433	-1.06793	FALSE	CTHRC1
-2.05992	-0.0812392	-1.07058	FALSE	SCN1B
-1.40461	-0.744208	-1.07441	FALSE	DLK1
-1.0757	-1.07457	-1.07513	FALSE	TYRO3
-1.53394	-0.618703	-1.07632	FALSE	CD300LB
-0.496561	-1.65799	-1.07728	FALSE	REG4
-0.548473	-1.624	-1.08624	FALSE	DKK2
-0.239595	-1.94317	-1.09138	FALSE	CLEC1A
-1.49298	-0.703538	-1.09826	FALSE	TNFSF18
-1.80742	-0.394938	-1.10118	FALSE	IL4I1
-0.174846	-2.0447	-1.10977	FALSE	ACVR1
-1.61769	-0.618703	-1.1182	FALSE	VCAM1
-1.36591	-0.874349	-1.12013	FALSE	FGF23
-0.72469	-1.51827	-1.12148	FALSE	DLL4
-0.72469	-1.51827	-1.12148	FALSE	TMEFF2
-2.416	0.162026	-1.12699	FALSE	POGLUT1
-1.55065	-0.703538	-1.12709	FALSE	DEFA4
-0.880161	-1.37883	-1.1295	FALSE	KIR3DL1
-0.748982	-1.51827	-1.13363	FALSE	CD274
-1.63993	-0.647478	-1.14371	FALSE	PTH
-1.06747	-1.22547	-1.14647	FALSE	DEFB132
-1.94847	-0.34761	-1.14804	FALSE	C1orf85
-2.32995	0.0281469	-1.1509	FALSE	CBLN3
-1.49298	-0.813627	-1.1533	FALSE	MANSC1
-1.60311	-0.703538	-1.15332	FALSE	CRELD2
-0.142657	-2.16419	-1.15342	FALSE	CER1
-0.153269	-2.16419	-1.15873	FALSE	TNFRSF11B
-1.09264	-1.22547	-1.15906	FALSE	CLEC2D
-1.04911	-1.27126	-1.16019	FALSE	SGCE
-1.5822	-0.744208	-1.1632	FALSE	CEACAM21
-0.600137	-1.72848	-1.16431	FALSE	KLK8
-1.08381	-1.27126	-1.17753	FALSE	IL17C
-2.12712	-0.231604	-1.17936	FALSE	MESOTHELIN
-0.314811	-2.0447	-1.17976	FALSE	JAM3
-0.842755	-1.51827	-1.18051	FALSE	IL24
-1.28647	-1.07457	-1.18052	FALSE	FCN1
-0.422123	-1.94317	-1.18265	FALSE	LAMP2
-0.205222	-2.16419	-1.18471	FALSE	ARTN
-1.80742	-0.566332	-1.18688	FALSE	CSF1
-0.689049	-1.68774	-1.1884	FALSE	TREML1
-1.63993	-0.744208	-1.19207	FALSE	IL17RB
0.113458	-2.49966	-1.1931	FALSE	IL31RA
-2.02518	-0.374012	-1.1996	FALSE	C20orf3
-0.548473	-1.85517	-1.20182	FALSE	CXCL5
-0.361843	-2.0447	-1.20327	FALSE	ZG16
-1.53122	-0.907894	-1.21956	FALSE	FCRL1
-1.95171	-0.490381	-1.22104	FALSE	FCN1
-1.05441	-1.39234	-1.22338	FALSE	LYPD3
-0.422123	-2.0447	-1.23341	FALSE	PDGFA
-1.60311	-0.874349	-1.23873	FALSE	NCR3
-1.5822	-0.922793	-1.2525	FALSE	FLT1
-2.14873	-0.356308	-1.25252	FALSE	COLEC12
-2.05992	-0.455167	-1.25754	FALSE	NPC2
-2.14873	-0.374012	-1.26137	FALSE	IL27RA
-2.14873	-0.374012	-1.26137	FALSE	CD2
-1.65271	-0.874349	-1.26353	FALSE	LTB
0.250513	-2.79278	-1.27114	FALSE	ANGPTL3
-0.391525	-2.16096	-1.27624	FALSE	LYPD3
-0.228886	-2.33381	-1.28135	FALSE	MDA-LDL
-1.5822	-0.990229	-1.28621	FALSE	TNFRSF10C
-1.1908	-1.39234	-1.29157	FALSE	FAM3B
-0.422123	-2.16419	-1.29316	FALSE	CYTL1
-0.422123	-2.16419	-1.29316	FALSE	REG1A
-0.428365	-2.16419	-1.29628	FALSE	C6orf72
-1.38223	-1.22547	-1.30385	FALSE	IL22
-2.83577	0.224985	-1.30539	FALSE	IGFBP4
-1.34412	-1.27126	-1.30769	FALSE	IGFBP3
-1.34412	-1.27126	-1.30769	FALSE	NCR2
-0.784662	-1.85517	-1.31992	FALSE	TREML1
-1.76631	-0.874349	-1.32033	FALSE	CCL1
-1.08381	-1.56647	-1.32514	FALSE	SPON2
-0.496561	-2.16419	-1.33038	FALSE	CCL21
-0.502522	-2.16419	-1.33336	FALSE	TFF3
-1.89945	-0.773831	-1.33664	FALSE	IGFBP7
-1.76631	-0.907894	-1.3371	FALSE	C1RL
-1.1942	-1.51827	-1.35624	FALSE	TMEFF2
-0.496561	-2.22433	-1.36045	FALSE	CHGA
-2.99114	0.26659	-1.36228	FALSE	LECT1
-2.04123	-0.703538	-1.37238	FALSE	FKBP7
-1.15358	-1.59764	-1.37561	FALSE	AGT
-2.49829	-0.254021	-1.37615	FALSE	B2M
-1.13286	-1.624	-1.37843	FALSE	BTN2A1
-0.242931	-2.5827	-1.41281	FALSE	PRL
-1.60311	-1.22547	-1.41429	FALSE	SPAG11A
-0.261912	-2.5827	-1.42231	FALSE	CD320
-1.7829	-1.07457	-1.42873	FALSE	FAM151A
-2.70191	-0.157753	-1.42983	FALSE	SCGB2A1
-2.416	-0.449759	-1.43288	FALSE	CTHRC1
-0.369684	-2.49966	-1.43467	FALSE	PARM1
-0.369684	-2.49966	-1.43467	FALSE	DLL1
-1.28647	-1.59764	-1.44205	FALSE	PIK3IP1
-0.72469	-2.16419	-1.44444	FALSE	C1orf187
-1.61769	-1.27126	-1.44447	FALSE	TAPBPL
-1.15358	-1.74433	-1.44896	FALSE	IL31RA
0.0575464	-2.96513	-1.45379	FALSE	CD2
-2.04123	-0.874349	-1.45779	FALSE	GH1
-1.53394	-1.39234	-1.46314	FALSE	SPPL3
-0.369684	-2.5827	-1.47619	FALSE	IL10RA
-1.36591	-1.59764	-1.48177	FALSE	MFAP3L
-1.34412	-1.624	-1.48406	FALSE	BTN2A1
-2.26804	-0.703538	-1.48579	FALSE	MLN
-0.41755	-2.5827	-1.50012	FALSE	ICAM1
-1.27113	-1.74433	-1.50773	FALSE	GPR56
-1.6232	-1.39234	-1.50777	FALSE	REG4
-2.53671	-0.490381	-1.51355	FALSE	GPA33
-2.04123	-0.990229	-1.51573	FALSE	BTN3A2
-1.45307	-1.59764	-1.52535	FALSE	CEACAM8
-0.905641	-2.16419	-1.53492	FALSE	CEACAM6
-0.121036	-2.98496	-1.553	FALSE	EFNB2
-2.04123	-1.07457	-1.5579	FALSE	MDK
-0.136745	-2.98496	-1.56085	FALSE	FAM151A
-0.905641	-2.22433	-1.56499	FALSE	CD200R1
-2.05992	-1.07457	-1.56724	FALSE	LRRN4CL
-1.01476	-2.16419	-1.58947	FALSE	PEBP4
-0.599145	-2.5827	-1.59092	FALSE	DCD
-1.67297	-1.51827	-1.59562	FALSE	APP
-1.60311	-1.59764	-1.60037	FALSE	MME
-0.914897	-2.30499	-1.60994	FALSE	CST7
-1.95171	-1.27126	-1.61148	FALSE	FRZB
-2.38019	-0.874349	-1.62727	FALSE	PAEP
-0.332983	-2.96513	-1.64905	FALSE	F3
-1.0757	-2.22433	-1.65002	FALSE	TNFSF14
-1.7829	-1.51827	-1.65059	FALSE	ESAM
-3.20279	-0.157753	-1.68027	FALSE	F3
-1.20685	-2.16419	-1.68552	FALSE	ATRAID
-1.7829	-1.59764	-1.69027	FALSE	CRISP3
-0.905641	-2.49966	-1.70265	FALSE	MFAP5
-2.49987	-0.922793	-1.71133	FALSE	MIA3
-1.49298	-1.94317	-1.71807	FALSE	BTN3A1
-2.10046	-1.37883	-1.73965	FALSE	EPOR
-0.905641	-2.5827	-1.74417	FALSE	PTN
-2.10046	-1.39234	-1.7464	FALSE	AMTN
-1.63993	-1.85517	-1.74755	FALSE	LTBR
-0.548473	-2.98021	-1.76434	FALSE	C1orf187
-0.369684	-3.16494	-1.76731	FALSE	FCRL5
-0.964335	-2.5827	-1.77352	FALSE	EFNB1
-0.174846	-3.37597	-1.77541	FALSE	MET
-1.89945	-1.68774	-1.7936	FALSE	NFAM1
-1.94495	-1.68774	-1.81635	FALSE	REG3A
-2.14873	-1.51827	-1.8335	FALSE	SCPEP1
-1.38223	-2.3195	-1.85086	FALSE	FCAMR
-2.12712	-1.59764	-1.86238	FALSE	PLAT
-1.63993	-2.16419	-1.90206	FALSE	TAC1
-4.78266	0.95836	-1.91215	FALSE	JAM2
-0.884302	-2.96513	-1.92471	FALSE	CCL24
-1.87586	-2.0447	-1.96028	FALSE	NXPH4
-1.6942	-2.33381	-2.014	FALSE	CCL18
-1.76631	-2.30499	-2.03565	FALSE	GDNF
-2.52158	-1.56647	-2.04402	FALSE	IFNA10
-1.51302	-2.5827	-2.04786	FALSE	AMTN
-2.10005	-2.16419	-2.13212	FALSE	PI16
-2.416	-1.85517	-2.13559	FALSE	NRG1
-2.64917	-1.6634	-2.15629	FALSE	SBSN
-0.722775	-3.61099	-2.16688	FALSE	RETN
-2.13759	-2.30499	-2.22129	FALSE	PTN
-2.34338	-2.16419	-2.25379	FALSE	IL20RB
-3.25102	-1.59764	-2.42433	FALSE	RNASE7
-2.86503	-2.0447	-2.45487	FALSE	TREML4
-2.40838	-2.96513	-2.68675	FALSE	IGFL3
-5.08293	-0.67027	-2.8766	FALSE	TLR3
-3.11176	-2.91395	-3.01285	FALSE	CHST14
-3.95939	-2.96513	-3.46226	FALSE	RCN3
-3.92938	-3.26283	-3.5961	FALSE	CHST14

## Sheet: HAdV-A18 CR1a Library 2
Array1 Score	Array2 Score	Average Score	Hit Flag	Hit name
3.37774	5.33976	4.35875	Array 2	IGFBP1
8.21443	5.22851	6.72147	Hit	MMP9
5.84638	6.66073	6.25355	Hit	PSG1
6.36827	5.9212	6.14473	Hit	PSG1
5.9505	6.11723	6.03386	Hit	NID2
3.8718	4.08208	3.97694	FALSE	FCGR2A
4.09551	3.37742	3.73647	FALSE	MMP13
3.2981	2.70264	3.00037	FALSE	PRRG3
3.09101	2.81666	2.95384	FALSE	CRP
2.07318	3.70663	2.8899	FALSE	PSG1
2.0137	3.2873	2.6505	FALSE	ROBO1
2.60068	2.6835	2.64209	FALSE	KIR3DL3
2.77536	2.23352	2.50444	FALSE	TMX4
2.88509	2.11602	2.50055	FALSE	PDYN
1.50956	3.14857	2.32907	FALSE	MAG
2.39436	2.17769	2.28603	FALSE	FLT3LG
2.129	2.2251	2.17705	FALSE	TNFSF9
1.73753	2.55696	2.14724	FALSE	CEACAM4
2.30572	1.98	2.14286	FALSE	FGF17
2.07161	2.11527	2.09344	FALSE	TGFB2
2.40605	1.76701	2.08653	FALSE	NCR2
1.27813	2.85591	2.06702	FALSE	TGFB2
2.01505	2.00767	2.01136	FALSE	SGCA
2.38977	1.61256	2.00117	FALSE	SEMG2
1.81172	2.16204	1.98688	FALSE	UCN2
1.81172	2.11154	1.96163	FALSE	C19orf59
2.06723	1.85179	1.95951	FALSE	CD8B
2.01505	1.85179	1.93342	FALSE	PVRIG
1.5531	2.27926	1.91618	FALSE	PLG
2.21981	1.58586	1.90283	FALSE	RARRES1
2.0137	1.76828	1.89099	FALSE	NXPH4
2.20193	1.46964	1.83579	FALSE	PTPRR
1.71613	1.93101	1.82357	FALSE	IFNA16
1.76321	1.88347	1.82334	FALSE	ILDR2
1.89811	1.73817	1.81814	FALSE	PATE1
1.89335	1.72746	1.8104	FALSE	ASPN
2.13316	1.48488	1.80902	FALSE	MLN
1.63758	1.96257	1.80008	FALSE	KIR2DL3
1.80713	1.72746	1.76729	FALSE	IGFBP1
1.66687	1.85761	1.76224	FALSE	PRRG4
1.42584	2.05389	1.73987	FALSE	KLK9
1.80713	1.63449	1.72081	FALSE	SCGB2A1
0.977589	2.44689	1.71224	FALSE	TMPRSS11D
1.59628	1.79426	1.69527	FALSE	TDGF1
1.40002	1.98959	1.6948	FALSE	DEFB136
1.73753	1.64167	1.6896	FALSE	VEGFC
1.14289	2.18805	1.66547	FALSE	NXPH2
1.39036	1.88347	1.63692	FALSE	SCGB1D4
1.95323	1.29594	1.62459	FALSE	PLA2G12A
1.39036	1.84688	1.61862	FALSE	DKK2
1.42584	1.75176	1.5888	FALSE	PLA2G12B
1.34554	1.73744	1.54149	FALSE	CLEC7A
1.38539	1.69564	1.54052	FALSE	LY6G6F
1.42584	1.63473	1.53029	FALSE	IGFBP1
1.23129	1.80837	1.51983	FALSE	MMP20
1.57377	1.46384	1.5188	FALSE	CLEC12B
1.36724	1.66774	1.51749	FALSE	SEMA6C
0.695508	2.33686	1.51618	FALSE	PSG11
1.71193	1.2541	1.48301	FALSE	APLP1
0.907732	2.00487	1.4563	FALSE	WBP1
1.54984	1.3124	1.43112	FALSE	HRG
1.3248	1.53698	1.43089	FALSE	SIGLEC15
1.75727	1.0691	1.41318	FALSE	CA14
1.40002	1.36773	1.38387	FALSE	CD3G
1.72554	0.99429	1.35991	FALSE	SPINLW1
1.19396	1.51187	1.35291	FALSE	FNDC4
1.29295	1.41082	1.35189	FALSE	LRRTM3
1.42584	1.2541	1.33997	FALSE	NDP
1.29635	1.38017	1.33826	FALSE	ART5
2.06424	0.597558	1.3309	FALSE	LILRB4
1.4021	1.24816	1.32513	FALSE	ATP1B1
1.45464	1.19343	1.32403	FALSE	CLEC9A
1.11843	1.52217	1.3203	FALSE	KLRD1
1.1909	1.43462	1.31276	FALSE	DEFB119
1.59628	1.02535	1.31082	FALSE	GUCA2B
0.83417	1.78355	1.30886	FALSE	NPY
1.60801	1.00709	1.30755	FALSE	KIR2DS1
1.00488	1.60942	1.30715	FALSE	PRSS8
1.5393	1.07426	1.30678	FALSE	GPX7
1.40002	1.20881	1.30442	FALSE	PRSS55
0.799867	1.78355	1.29171	FALSE	SMR3A
0.693583	1.88347	1.28853	FALSE	VSIG1
0.800798	1.76701	1.28391	FALSE	VSTM1
0.668882	1.87686	1.27287	FALSE	GYPA
1.69191	0.821206	1.25656	FALSE	IFNA10
1.66687	0.827081	1.24698	FALSE	ADAM12
0.977589	1.51187	1.24473	FALSE	CYYR1
1.23129	1.2541	1.24269	FALSE	TMEFF1
1.05058	1.43462	1.2426	FALSE	LYPD6B
1.3248	1.15947	1.24214	FALSE	PRNP
1.39036	1.08826	1.23931	FALSE	SIGLEC10
1.5393	0.924698	1.232	FALSE	VTN
1.32963	1.1309	1.23026	FALSE	IL18
1.42973	1.02535	1.22754	FALSE	ASGR2
1.57377	0.879432	1.2266	FALSE	ADAM11
0.865617	1.58586	1.22574	FALSE	CD302
1.27534	1.17012	1.22273	FALSE	APOC1
1.51852	0.924698	1.22161	FALSE	KIR2DL4
0.695508	1.73817	1.21684	FALSE	PCDH17
1.47215	0.942982	1.20756	FALSE	IL9
1.70543	0.706145	1.20579	FALSE	WFDC11
1.20626	1.1795	1.19288	FALSE	FCGR2B
0.944468	1.43919	1.19183	FALSE	C4orf34
1.5531	0.827081	1.19009	FALSE	SAA2
1.01091	1.35085	1.18088	FALSE	BCAM
1.17851	1.16194	1.17023	FALSE	GKN2
0.215037	2.12266	1.16885	FALSE	PLA2G15
1.30929	1.02447	1.16688	FALSE	CGB1
1.27813	1.03799	1.15806	FALSE	NAPSA
1.39036	0.922038	1.1562	FALSE	LY86
0.727254	1.56931	1.14828	FALSE	NTRK2
1.63758	0.646343	1.14196	FALSE	SOSTDC1
0.727254	1.54011	1.13368	FALSE	MMP10
0.83417	1.41082	1.1225	FALSE	EGFR
0.984496	1.22774	1.10612	FALSE	NCR1
0.764365	1.42299	1.09368	FALSE	C18orf62
1.18953	0.995363	1.09244	FALSE	IFNG
1.13538	1.03799	1.08669	FALSE	LYZL2
0.870889	1.29594	1.08341	FALSE	FXYD5
1.33189	0.821206	1.07655	FALSE	DEFB4A
1.30929	0.843799	1.07654	FALSE	MICB
0.659343	1.49175	1.07555	FALSE	PROCR
0.859092	1.28855	1.07382	FALSE	ASIP
0.939265	1.2	1.06963	FALSE	SAA2
1.33523	0.803958	1.06959	FALSE	IL21
1.02221	1.10088	1.06154	FALSE	TMEM27
0.612697	1.50734	1.06002	FALSE	LIF
0.313407	1.78355	1.04848	FALSE	IGFLR1
0.693583	1.39229	1.04294	FALSE	PRAP1
0.907732	1.17012	1.03892	FALSE	CD300LB
1.26202	0.803958	1.03299	FALSE	TIMP4
1.42627	0.634236	1.03025	FALSE	IGSF8
1.59197	0.448533	1.02025	FALSE	PSG9
0.313407	1.70982	1.01161	FALSE	DLK1
0.866969	1.15582	1.01139	FALSE	RELT
1.0879	0.925253	1.00658	FALSE	SHISA4
0.865617	1.13456	1.00009	FALSE	ASIP
1.71673	0.282032	0.999379	FALSE	KIR3DL2
0.998896	0.99848	0.998688	FALSE	TMEM190
1.56965	0.416643	0.993145	FALSE	TMEM167A
1.37235	0.597558	0.984954	FALSE	IGF1
1.14771	0.821206	0.984458	FALSE	ROR2
0.79137	1.17012	0.980744	FALSE	TNFSF18
1.03417	0.925253	0.979714	FALSE	FOLR1
0.727254	1.22774	0.977496	FALSE	CCL8
0.0474949	1.88347	0.965481	FALSE	IFNA13
0.67695	1.24816	0.962554	FALSE	KLK9
0.122413	1.80107	0.96174	FALSE	DCN
1.02072	0.899079	0.959898	FALSE	FCER2
1.39607	0.503153	0.94961	FALSE	MMP9
1.54984	0.339701	0.94477	FALSE	RAET1E
0.962936	0.925253	0.944095	FALSE	KNG1
0.750289	1.1309	0.940593	FALSE	NT5E
0.507811	1.37211	0.939958	FALSE	IFI30
0.83417	1.03799	0.936079	FALSE	DAG1
1.22393	0.646343	0.935136	FALSE	SMCR7
0.659343	1.2	0.929669	FALSE	AMY1A
0.695508	1.16194	0.928725	FALSE	CHGB
1.13121	0.70848	0.919845	FALSE	LILRA4
0.507811	1.33141	0.919613	FALSE	CXCL5
1.05058	0.781554	0.916069	FALSE	ROBO4
0.668882	1.16194	0.915412	FALSE	AMY1C
1.23208	0.597558	0.91482	FALSE	BTLA
0.998896	0.821206	0.910051	FALSE	LILRB1
0.993832	0.821206	0.907519	FALSE	PTHLH
1.34554	0.468466	0.907005	FALSE	ANTXR1
1.13435	0.66973	0.902038	FALSE	CDH6
0.807225	0.99429	0.900757	FALSE	C12orf53
1.25671	0.536316	0.896514	FALSE	TMPRSS11F
0.866969	0.923423	0.895196	FALSE	CADM2
1.0879	0.700744	0.894321	FALSE	SCGB1C1
0.896178	0.887446	0.891812	FALSE	GH1
0.191253	1.59128	0.891266	FALSE	CFHR1
0.389721	1.39229	0.891007	FALSE	SIGLEC5
0.659343	1.1222	0.890771	FALSE	CD8A
1.2361	0.527804	0.88195	FALSE	TWSG1
1.204	0.556657	0.880326	FALSE	CLEC10A
1.50584	0.238634	0.872239	FALSE	DKK2
1.27813	0.461769	0.869949	FALSE	HTRA3
0.917148	0.821206	0.869177	FALSE	FAM19A5
1.05759	0.667232	0.862412	FALSE	LRPAP1
0.970087	0.746808	0.858447	FALSE	CST7
1.17851	0.536316	0.857413	FALSE	CXorf61
1.22024	0.482616	0.851426	FALSE	CD274
0.800798	0.899079	0.849939	FALSE	GALP
0.605677	1.08826	0.84697	FALSE	PRSS42
0.984496	0.70848	0.846488	FALSE	RAET1L
0.800798	0.879432	0.840115	FALSE	C1orf186
1.17592	0.482616	0.82927	FALSE	ITM2C
0.313407	1.34246	0.827933	FALSE	IFNA4
-0.153816	1.80837	0.827277	FALSE	CST1
0.422449	1.22774	0.825093	FALSE	EPHA6
1.13538	0.502847	0.819115	FALSE	AZGP1
1.13435	0.503154	0.81875	FALSE	IL17RB
0.122413	1.51187	0.81714	FALSE	CST4
0.442405	1.1795	0.810952	FALSE	ICAM2
0.952508	0.665654	0.809081	FALSE	IL15
-0.106619	1.71047	0.801924	FALSE	IL1A
1.24197	0.356675	0.799322	FALSE	LAIR2
0.800798	0.791794	0.796296	FALSE	FAM209A
0.659343	0.924698	0.792021	FALSE	BOLA1
0.917148	0.665654	0.791401	FALSE	PDGFA
0.683736	0.893884	0.78881	FALSE	SIGLEC7
0.683736	0.893884	0.78881	FALSE	KLRC2
0.866969	0.709669	0.788319	FALSE	THY1
1.22393	0.339701	0.781815	FALSE	PRND
1.10083	0.461769	0.781299	FALSE	CD86
0.512116	1.03799	0.775052	FALSE	SPOCK1
-0.153816	1.70074	0.773463	FALSE	ZPLD1
0.636573	0.905399	0.770986	FALSE	ORM1
0.726949	0.808437	0.767693	FALSE	IFNA2
0.605677	0.929354	0.767516	FALSE	ACVR1B
-0.153816	1.68553	0.765857	FALSE	IL3
0.977589	0.551736	0.764663	FALSE	DEFB110
0.014119	1.51187	0.762993	FALSE	DEFB114
-0.244356	1.76533	0.760489	FALSE	IFNA14
0.727254	0.781554	0.754404	FALSE	IFNG
1.17851	0.324569	0.751539	FALSE	LY86
0.695508	0.803958	0.749733	FALSE	HTRA4
0.122413	1.37211	0.747259	FALSE	IFNAR2
0.507811	0.978369	0.74309	FALSE	LSR
0.0474949	1.43462	0.741058	FALSE	CD79B
0.764365	0.70848	0.736422	FALSE	NRCAM
0.865617	0.602672	0.734144	FALSE	AMBN
0.535539	0.923423	0.729481	FALSE	PCOLCE
-0.0140426	1.47247	0.729214	FALSE	LY6H
0.0817097	1.36417	0.72294	FALSE	IFNG
1.26885	0.174756	0.721802	FALSE	LY6H
0.313407	1.12702	0.720211	FALSE	SPINK9
0.472898	0.965988	0.719443	FALSE	KISS1
0.549632	0.887446	0.718539	FALSE	CLPS
0.683736	0.748719	0.716228	FALSE	FAM171B
1.15691	0.264036	0.710475	FALSE	RARRES2
0.951317	0.468466	0.709892	FALSE	PGC
0.907732	0.503153	0.705442	FALSE	CD72
0.512116	0.893884	0.703	FALSE	C1orf198
0.313407	1.08826	0.700835	FALSE	NTF4
0.668882	0.732272	0.700577	FALSE	CSN3
1.09621	0.303862	0.700036	FALSE	FASLG
0.767181	0.629281	0.698231	FALSE	IGDCC3
0.512116	0.879432	0.695774	FALSE	DEFB104A
1.04424	0.339701	0.69197	FALSE	ULBP1
1.01091	0.356675	0.683794	FALSE	CEACAM7
0.993832	0.370167	0.681999	FALSE	CCL27
0.612697	0.748719	0.680708	FALSE	CD86
0.91035	0.448533	0.679441	FALSE	LY6K
0.942002	0.416643	0.679322	FALSE	C6orf25
0.387861	0.965988	0.676925	FALSE	LY6H
0.512116	0.83985	0.675983	FALSE	CLEC4A
1.12866	0.218574	0.673617	FALSE	KIR2DS4
0.636573	0.709669	0.673121	FALSE	SPP1
0.79137	0.549116	0.670243	FALSE	CLEC2B
0.535539	0.803958	0.669749	FALSE	NRG4
0.944468	0.394279	0.669374	FALSE	C1QTNF9B
0.750289	0.585779	0.668034	FALSE	TMEM27
0.548714	0.786568	0.667641	FALSE	PRG2
0.865617	0.468466	0.667042	FALSE	SCN4B
0.0474949	1.28312	0.665309	FALSE	EPCAM
0.919855	0.409718	0.664786	FALSE	WFDC2
0.866969	0.45738	0.662175	FALSE	PLXNB2
1.24502	0.0775968	0.661307	FALSE	MUC15
0.836166	0.482616	0.659391	FALSE	KIRREL2
0.215037	1.10366	0.659349	FALSE	SDC2
0.586066	0.732272	0.659169	FALSE	PRADC1
0.683736	0.634236	0.658986	FALSE	BTNL8
0.535539	0.781554	0.658546	FALSE	SHISA3
0.899838	0.416643	0.65824	FALSE	CD3D
0.512116	0.803958	0.658037	FALSE	CDH8
-0.153816	1.46964	0.657911	FALSE	FCGR3B
-0.193156	1.50878	0.657812	FALSE	MCAM
0.727254	0.585779	0.656517	FALSE	F9
0.242478	1.0691	0.655787	FALSE	FCER2
1.13538	0.174756	0.655069	FALSE	JAM3
1.13435	0.174756	0.654551	FALSE	FAM19A4
1.08499	0.22285	0.653921	FALSE	TLR1
0.299868	1.00709	0.653479	FALSE	IFNGR2
0.0369954	1.26509	0.651042	FALSE	DKK4
0.548714	0.746808	0.647761	FALSE	ANG
0.79137	0.496478	0.643924	FALSE	AMBP
-0.56285	1.84688	0.642014	FALSE	CCL4
0.800798	0.482616	0.641707	FALSE	IL29
0.387861	0.893884	0.640873	FALSE	LYZL6
0.548714	0.732272	0.640493	FALSE	CCK
0.507811	0.77317	0.64049	FALSE	RET
0.242478	1.03799	0.640233	FALSE	ACVR1C
1.13121	0.141047	0.636128	FALSE	CLEC2A
0.683736	0.585779	0.634758	FALSE	CCL3L3
0.636573	0.626951	0.631762	FALSE	ANG
0.387861	0.869223	0.628542	FALSE	CD200
0.0474949	1.20881	0.628154	FALSE	LRFN5
0.422449	0.827081	0.624765	FALSE	KLRF1
0.659343	0.585779	0.622561	FALSE	EMB
0.659343	0.585779	0.622561	FALSE	KIR2DS5
0.695508	0.549116	0.622312	FALSE	CD68
0.215037	1.02768	0.621357	FALSE	DEFB108B
0.595496	0.646343	0.620919	FALSE	LRRC3
0.0474949	1.19343	0.620462	FALSE	CCL5
0.512116	0.706145	0.60913	FALSE	DEFB110
1.1909	0.0127687	0.601835	FALSE	GPC3
0.970087	0.22285	0.596468	FALSE	LYSMD3
0.984496	0.202746	0.593621	FALSE	WFIKKN2
-0.282593	1.46964	0.593522	FALSE	CCDC47
0.215037	0.965988	0.590512	FALSE	PRSS1
-0.193156	1.36773	0.587289	FALSE	LRTM2
0.800798	0.372005	0.586402	FALSE	NCAM2
0.122413	1.03146	0.576938	FALSE	C19orf18
0.313407	0.83985	0.576629	FALSE	CXCL10
0.442405	0.709669	0.576037	FALSE	UNC5D
0.442405	0.70848	0.575442	FALSE	MSMB
0.740764	0.409718	0.575241	FALSE	KITLG
0.652092	0.496478	0.574285	FALSE	KLK1
0.605677	0.536316	0.570996	FALSE	PGA3
0.313407	0.827081	0.570244	FALSE	DEFB118
0.299868	0.83985	0.569859	FALSE	RLN3
0.507811	0.629281	0.568546	FALSE	CLEC2L
-0.0140426	1.1508	0.568378	FALSE	EPCAM
0.548714	0.585779	0.567247	FALSE	TNFSF8
0.962936	0.171158	0.567047	FALSE	HEPACAM2
0.866969	0.264036	0.565503	FALSE	PRLR
0.422449	0.70848	0.565464	FALSE	CCL28
0.31989	0.810949	0.56542	FALSE	TNFAIP6
1.11843	0.00846455	0.563448	FALSE	DEFB106A
1.15407	-0.0349983	0.559535	FALSE	KIRREL3
0.659343	0.448533	0.553938	FALSE	FAM189A2
0.636573	0.461769	0.549171	FALSE	KLK7
0.636573	0.461769	0.549171	FALSE	LINGO2
0.866969	0.218574	0.542772	FALSE	PTPRK
0.0474949	1.03799	0.542742	FALSE	SEMA3E
0.442405	0.634236	0.538321	FALSE	BST1
0.512116	0.563584	0.53785	FALSE	BAMBI
-0.56285	1.63449	0.535821	FALSE	CHIT1
-0.0140426	1.08418	0.535069	FALSE	CD99
1.05996	0.00846455	0.534214	FALSE	CA12
0.800798	0.264036	0.532417	FALSE	C10orf99
0.695508	0.36162	0.528564	FALSE	LDLRAD3
0.507811	0.549116	0.528463	FALSE	IL12B
0.586066	0.468466	0.527266	FALSE	WISP1
0.549632	0.503154	0.526393	FALSE	KIAA1467
0.31989	0.732272	0.526081	FALSE	IFNA17
0.740764	0.310446	0.525605	FALSE	APLP1
0.0474949	0.99848	0.522987	FALSE	SMR3B
0.418028	0.625189	0.521608	FALSE	LCTL
1.04675	-0.00463309	0.521057	FALSE	LEFTY1
0.535539	0.502847	0.519193	FALSE	C19orf38
-0.543706	1.58112	0.51871	FALSE	COL9A1
0.859092	0.174756	0.516924	FALSE	PDCD1LG2
-0.416396	1.44861	0.516107	FALSE	PTPRA
-0.650699	1.67816	0.513731	FALSE	DEFB105A
0.31989	0.700744	0.510317	FALSE	MMP12
0.67695	0.339701	0.508325	FALSE	FGF1
0.79137	0.22285	0.50711	FALSE	CCL21
0.79137	0.22285	0.50711	FALSE	VSTM2A
-0.282593	1.29594	0.506672	FALSE	LAYN
0.549632	0.461769	0.505701	FALSE	CTRC
0.727254	0.282032	0.504643	FALSE	AXL
0.636573	0.372005	0.504289	FALSE	EPHA4
0.693583	0.309611	0.501597	FALSE	ENPP6
-0.0140426	1.01645	0.501203	FALSE	MSLN
0.122413	0.879432	0.500923	FALSE	WFDC10A
0.695508	0.303862	0.499685	FALSE	IL4R
-0.0140426	1.01043	0.498192	FALSE	TTR
0.668882	0.324569	0.496726	FALSE	KLRC1
0.507811	0.482616	0.495213	FALSE	KLRK1
0.535539	0.448533	0.492036	FALSE	CDCP1
0.442405	0.536316	0.48936	FALSE	PROK1
0.313407	0.665287	0.489347	FALSE	GAL
0.418028	0.556657	0.487343	FALSE	PLAC1L
0.0474949	0.924698	0.486097	FALSE	KIRREL
0.507811	0.461769	0.48479	FALSE	SPACA1
0.659343	0.309611	0.484477	FALSE	WFDC2
0.299868	0.667232	0.48355	FALSE	SUSD4
1.50584	-0.539487	0.483179	FALSE	CSF3R
0.727254	0.238634	0.482944	FALSE	PYY
0.548714	0.416643	0.482678	FALSE	PTH
0.242478	0.709669	0.476074	FALSE	JAM2
-0.0140426	0.965988	0.475973	FALSE	SRGN
0.726949	0.22285	0.474899	FALSE	C6orf72
0.31989	0.629281	0.474585	FALSE	CHIA
0.215037	0.732272	0.473654	FALSE	CSF2RB
-0.153816	1.10088	0.473532	FALSE	TIMP2
0.727254	0.218574	0.472914	FALSE	FIBCD1
0.865617	0.0775968	0.471607	FALSE	FAM187B
0.856012	0.0844134	0.470213	FALSE	SLPI
0.764365	0.174756	0.46956	FALSE	EDAR
-0.193156	1.1309	0.468871	FALSE	BMPR2
-0.0810623	1.01789	0.468414	FALSE	TGFBR1
0.0474949	0.887446	0.46747	FALSE	ADM
-0.650699	1.58112	0.465213	FALSE	CNTN2
0.636573	0.282032	0.459303	FALSE	IL18BP
0.907732	0.00846455	0.458098	FALSE	FAM3B
-0.0140426	0.929354	0.457656	FALSE	ACVRL1
0.242478	0.665654	0.454066	FALSE	MSTN
0.535539	0.372005	0.453772	FALSE	CCL4L2
0.859092	0.0402427	0.449667	FALSE	NTNG2
0.727254	0.171158	0.449206	FALSE	FLT4
0.605677	0.289451	0.447564	FALSE	ITM2B
0.442405	0.448533	0.445469	FALSE	CDH12
0.387861	0.502847	0.445354	FALSE	PTGDS
0.548714	0.339701	0.444207	FALSE	OPCML
0.0817097	0.803958	0.442834	FALSE	C10orf54
0.464799	0.416643	0.440721	FALSE	IL25
0.659343	0.218574	0.438959	FALSE	FOLR2
0.799867	0.0775968	0.438732	FALSE	FAM171A1
-0.106619	0.983848	0.438615	FALSE	VSTM2L
-0.282593	1.1596	0.438502	FALSE	NTF3
-0.56285	1.43919	0.438171	FALSE	SIGLEC6
0.907732	-0.0349983	0.436367	FALSE	NPDC1
0.313407	0.556657	0.435032	FALSE	IL2
0.299868	0.563584	0.431726	FALSE	MFRP
0.442405	0.416643	0.429524	FALSE	OMD
0.0817097	0.77317	0.42744	FALSE	COCH
0.0474949	0.803958	0.425727	FALSE	CXCL9
1.16785	-0.316859	0.425494	FALSE	INSRR
0.757141	0.0844134	0.420777	FALSE	IL7
0.174124	0.667232	0.420678	FALSE	C4BPB
-0.106619	0.942982	0.418182	FALSE	CELA3A
0.693583	0.141047	0.417315	FALSE	DCC
0.211494	0.620616	0.416055	FALSE	CNTN5
0.695508	0.136189	0.415849	FALSE	NCAM2
0.472898	0.356675	0.414787	FALSE	PECAM1
0.251523	0.57652	0.414022	FALSE	PTPRH
0.652092	0.171158	0.411625	FALSE	CD44
0.31989	0.503154	0.411522	FALSE	CXCL12
-0.106619	0.929354	0.411368	FALSE	DEFB121
1.13538	-0.3169	0.409241	FALSE	MMP15
0.242478	0.563584	0.403031	FALSE	MEP1B
0.727254	0.0775968	0.402425	FALSE	SECTM1
1.04675	-0.249399	0.398674	FALSE	SIRPG
0.122413	0.66973	0.396071	FALSE	FSHB
0.507811	0.282032	0.394921	FALSE	GPIHBP1
0.387861	0.394279	0.39107	FALSE	TNFRSF1A
1.09621	-0.3169	0.389655	FALSE	EFNA3
-0.153816	0.922038	0.384111	FALSE	TNFRSF11A
-0.0140426	0.781554	0.383755	FALSE	BPI
0.472898	0.289451	0.381174	FALSE	NMU
0.422449	0.339701	0.381075	FALSE	KNG1
0.422449	0.339701	0.381075	FALSE	CD99L2
-0.416396	1.17397	0.378788	FALSE	LPAL2
0.464799	0.289451	0.377125	FALSE	CXCL11
0.442405	0.309611	0.376008	FALSE	ITM2A
0.422449	0.324569	0.373509	FALSE	VEGFB
0.507811	0.238634	0.373222	FALSE	ICOSLG
0.348133	0.394279	0.371206	FALSE	KLK10
1.05699	-0.3169	0.370045	FALSE	CLEC12A
-0.0140426	0.750901	0.368429	FALSE	UNC5C
0.636573	0.0986793	0.367626	FALSE	VEGFA
-0.153816	0.887446	0.366815	FALSE	C4orf26
-0.0140426	0.746808	0.366383	FALSE	GUCA2A
0.944468	-0.211739	0.366365	FALSE	LIPG
0.767181	-0.0349983	0.366092	FALSE	SELP
0.800798	-0.0696692	0.365564	FALSE	ENDOU
0.757141	-0.0349983	0.361071	FALSE	FLRT2
0.215037	0.503153	0.359095	FALSE	CLEC12A
0.251523	0.461769	0.356646	FALSE	IFNA21
0.472898	0.238634	0.355766	FALSE	CCL14
0.535539	0.174756	0.355148	FALSE	IL1RAPL1
0.740764	-0.0389999	0.350882	FALSE	SELPLG
0.472898	0.22285	0.347874	FALSE	WFDC12
-0.282593	0.97312	0.345263	FALSE	PIP
0.79137	-0.10262	0.344375	FALSE	PDYN
0.727254	-0.0389999	0.344127	FALSE	VSIG10
0.014119	0.66973	0.341924	FALSE	SAA1
0.605677	0.0775968	0.341637	FALSE	SCARB1
0.595496	0.0844134	0.339955	FALSE	F9
0.174124	0.503154	0.338639	FALSE	CD55
0.636573	0.0402427	0.338408	FALSE	HHLA2
0.0474949	0.629281	0.338388	FALSE	IGFL4
0.215037	0.45738	0.336208	FALSE	CSF1R
0.919855	-0.249399	0.335228	FALSE	PLVAP
0.907732	-0.243137	0.332298	FALSE	IL15
0.870889	-0.211739	0.329575	FALSE	LRRC32
0.693583	-0.0389999	0.327291	FALSE	BTD
0.683763	-0.0368777	0.323442	FALSE	AGR3
0.472898	0.171158	0.322028	FALSE	ISLR2
0.549632	0.0844134	0.317023	FALSE	TMEM207
0.122413	0.503153	0.312783	FALSE	NPPB
0.215037	0.409718	0.312377	FALSE	SDC1
0.605677	0.00846455	0.307071	FALSE	SEMA3C
1.14289	-0.532244	0.305324	FALSE	ART4
0.636573	-0.0389999	0.298787	FALSE	NCR2
0.422449	0.174756	0.298602	FALSE	PNLIP
-0.153816	0.750901	0.298543	FALSE	ESYT3
0.348133	0.238634	0.293383	FALSE	SPINK1
0.507811	0.0775968	0.292704	FALSE	MANSC1
0.122413	0.461769	0.292091	FALSE	SERPINC1
-0.543706	1.12702	0.291655	FALSE	TMEM108
0.242478	0.339701	0.29109	FALSE	PLXDC1
0.0817097	0.496478	0.289094	FALSE	FGL1
0.251523	0.324569	0.288046	FALSE	PF4
-0.244356	0.808437	0.28204	FALSE	OTOR
-0.153816	0.704562	0.275373	FALSE	CR2
0.750289	-0.211739	0.269275	FALSE	CD200R1L
0.313407	0.22285	0.268128	FALSE	CSF2
0.859092	-0.325835	0.266629	FALSE	KIAA0319L
0.535539	-0.00463309	0.265453	FALSE	MME
0.174124	0.339701	0.256912	FALSE	LILRA5
0.422449	0.0844134	0.253431	FALSE	FGFBP1
0.605677	-0.10262	0.251529	FALSE	KIR2DL5A
0.122413	0.380641	0.251527	FALSE	CPB2
0.418028	0.0844134	0.25122	FALSE	SIRPD
-0.153816	0.649276	0.24773	FALSE	IL18RAP
-0.56285	1.05359	0.245372	FALSE	PSG3
0.942002	-0.4527	0.244651	FALSE	GREM1
-0.0140426	0.503153	0.244555	FALSE	NGFR
0.313407	0.171158	0.242283	FALSE	CSF2RA
0.807225	-0.325835	0.240695	FALSE	ALCAM
0.122413	0.356675	0.239544	FALSE	GFRAL
1.31093	-0.838323	0.236302	FALSE	APOA2
-0.665534	1.13456	0.234512	FALSE	MYOC
0.215037	0.253369	0.234203	FALSE	CNTN6
0.387861	0.0803951	0.234128	FALSE	CLEC4D
0.242478	0.22285	0.232664	FALSE	GNRH2
-0.282593	0.746808	0.232108	FALSE	MESDC2
0.582852	-0.120969	0.230941	FALSE	APOE
1.65845	-1.19658	0.230935	FALSE	PCDH18
0.668882	-0.211739	0.228571	FALSE	TREM1
0.31989	0.136189	0.22804	FALSE	DCC
0.0817097	0.372005	0.226858	FALSE	SELL
0.442321	0.00846455	0.225393	FALSE	DEFA3
-0.282593	0.732272	0.22484	FALSE	ORM2
1.24197	-0.79266	0.224655	FALSE	MFAP3
0.659343	-0.211739	0.223802	FALSE	C3
0.122413	0.324569	0.223491	FALSE	PRTN3
-0.153816	0.597558	0.221871	FALSE	EDDM3B
0.0474949	0.394279	0.220887	FALSE	FOLR3
-1.15074	1.59128	0.220271	FALSE	CD207
0.757141	-0.3169	0.220121	FALSE	CXCL12 (beta)
0.683736	-0.253197	0.21527	FALSE	PCDHB9
-0.244356	0.66973	0.212687	FALSE	EREG
-0.282593	0.706145	0.211776	FALSE	TCN1
0.0474949	0.370167	0.208831	FALSE	GPC2
0.242478	0.174756	0.208617	FALSE	CCL3
0.242478	0.174756	0.208617	FALSE	EPHB4
0.418028	-0.00463309	0.206697	FALSE	SEMA5A
0.866969	-0.455287	0.205841	FALSE	CXCL10
0.299868	0.0986793	0.199274	FALSE	IL8
-0.416396	0.808437	0.19602	FALSE	JAG1
0.389721	-0.00463309	0.192544	FALSE	LACRT
0.422449	-0.0389999	0.191724	FALSE	SCN3B
0.0817097	0.289451	0.18558	FALSE	TNFRSF10C
-0.947066	1.31059	0.181764	FALSE	APOH
-0.244356	0.602672	0.179158	FALSE	LRTM1
0.215037	0.143197	0.179117	FALSE	CDH13
0.215037	0.143197	0.179117	FALSE	RSPO3
0.0474949	0.309611	0.178553	FALSE	PDGFD
0.389721	-0.0389999	0.17536	FALSE	C9orf11
0.387861	-0.0389999	0.174431	FALSE	CD52
1.12866	-0.79266	0.168	FALSE	MFGE8
0.251523	0.0775968	0.16456	FALSE	DDR2
-0.153816	0.482616	0.1644	FALSE	MANF
0.31989	0.00846455	0.164177	FALSE	PLAC9
0.242478	0.0844134	0.163446	FALSE	LAMP3
-0.0140426	0.339701	0.162829	FALSE	CALU
0.014119	0.309611	0.161865	FALSE	PLA2G1B
-0.807381	1.1309	0.161758	FALSE	PCOLCE
1.26202	-0.940727	0.160644	FALSE	FCRL6
0.299868	0.0127687	0.156318	FALSE	TEX101
-0.153816	0.461769	0.153977	FALSE	CD5
0.014119	0.289451	0.151785	FALSE	IL36G
-0.106619	0.409718	0.15155	FALSE	CCL13
0.158874	0.143197	0.151035	FALSE	KLK4
0.215037	0.0844134	0.149725	FALSE	IL36RN
-1.27981	1.57432	0.147253	FALSE	SPACA5
0.740764	-0.4527	0.144032	FALSE	CEACAM20
0.0474949	0.238634	0.143064	FALSE	GP1BA
0.31989	-0.0349983	0.142446	FALSE	ICAM3
0.595496	-0.3169	0.139298	FALSE	LRRTM2
1.0879	-0.815409	0.136244	FALSE	CXCL2
0.799867	-0.532244	0.133812	FALSE	CD180
0.299868	-0.0389999	0.130434	FALSE	CLEC3B
0.83417	-0.576377	0.128896	FALSE	PMCH
-0.153816	0.409718	0.127951	FALSE	PCDH12
0.242478	0.00846455	0.125471	FALSE	KLK3
0.0474949	0.202746	0.12512	FALSE	FLT1
-0.56285	0.810949	0.124049	FALSE	LYZ
0.251523	-0.00463309	0.123445	FALSE	KNG1
-0.56285	0.803958	0.120554	FALSE	LTBR
-0.56285	0.803958	0.120554	FALSE	CXCL6
0.605677	-0.368697	0.11849	FALSE	LILRA1
0.014119	0.22285	0.118484	FALSE	STATH
0.605677	-0.375395	0.115141	FALSE	KLRG1
0.299868	-0.0696692	0.115099	FALSE	VTCN1
-0.416396	0.646343	0.114973	FALSE	ADAM10
0.348133	-0.118492	0.114821	FALSE	XCL1
0.800798	-0.576377	0.11221	FALSE	OSM
-0.244356	0.45738	0.106512	FALSE	IL28A
0.464799	-0.252874	0.105962	FALSE	CNDP1
0.313407	-0.10262	0.105394	FALSE	TMEM130
0.418028	-0.211739	0.103144	FALSE	KIR3DX1
-0.0140426	0.218574	0.102266	FALSE	CSH2
-0.106619	0.309611	0.101496	FALSE	FXYD4
0.442405	-0.243137	0.0996342	FALSE	PRLR
0.31989	-0.120969	0.0994603	FALSE	SERPINA12
-0.584952	0.781554	0.0983008	FALSE	BMP10
0.442405	-0.253197	0.0946042	FALSE	ADCYAP1
0.512116	-0.325835	0.0931406	FALSE	KIR2DL1
0.215037	-0.0389999	0.0880183	FALSE	TMEM132D
0.31989	-0.152284	0.083803	FALSE	REG3G
0.122413	0.0402427	0.0813277	FALSE	BMPR1A
0.122413	0.0402427	0.0813277	FALSE	ASAH1
0.0817097	0.0803951	0.0810524	FALSE	IL18RAP
-0.0140426	0.174756	0.0803566	FALSE	CD24
0.612697	-0.4527	0.0799982	FALSE	MDGA2
-0.0810623	0.238634	0.0787859	FALSE	PTPRG
-0.869528	1.02447	0.0774701	FALSE	PGF
0.693583	-0.539487	0.077048	FALSE	NTRK1
-0.56285	0.706145	0.0716475	FALSE	CD68
-0.0140426	0.143197	0.0645771	FALSE	IL17RD
-0.0140426	0.141047	0.0635022	FALSE	SPINK7
0.442405	-0.316859	0.0627731	FALSE	CCL19
0.442405	-0.3169	0.0627527	FALSE	EDN3
0.242478	-0.120969	0.0607545	FALSE	HAVCR1
0.372733	-0.253197	0.0597684	FALSE	HFE
0.215037	-0.10262	0.0562083	FALSE	PLXDC2
0.215037	-0.10262	0.0562083	FALSE	PDGFA
-0.106619	0.213707	0.053544	FALSE	MSR1
-0.402355	0.503154	0.0503995	FALSE	HGF
-0.153816	0.253369	0.0497764	FALSE	PCDHGA11
0.0474949	0.0127687	0.0301318	FALSE	EPHA5
-0.56285	0.61991	0.0285301	FALSE	TNFRSF10A
-0.153816	0.202746	0.0244651	FALSE	CTRL
0.0817097	-0.0349983	0.0233557	FALSE	FAS
-0.106619	0.143197	0.0182891	FALSE	OBP2A
-0.106619	0.141047	0.0172141	FALSE	PLAUR
-0.106619	0.136189	0.0147853	FALSE	PCDH10
-1.61225	1.6369	0.012323	FALSE	TNFSF14
0.828335	-0.815409	0.00646316	FALSE	NTNG1
0.0474949	-0.0349983	0.00624832	FALSE	SERPINA7
-0.665534	0.667232	0.000849104	FALSE	FST
0.67695	-0.679697	-0.00137329	FALSE	IBSP
0.313407	-0.325835	-0.00621376	FALSE	MIA
0.313407	-0.325835	-0.00621376	FALSE	EPHA2
-0.153816	0.141047	-0.00638448	FALSE	FCER2
0.800798	-0.815409	-0.00730573	FALSE	DKKL1
-0.282593	0.267477	-0.0075582	FALSE	SPINK2
0.799867	-0.815409	-0.00777094	FALSE	C1orf43
-0.869528	0.84965	-0.00993889	FALSE	CFHR3
-0.244356	0.22285	-0.0107533	FALSE	TMIE
-0.153816	0.130121	-0.0118472	FALSE	GPC6
-0.106619	0.0775968	-0.0145109	FALSE	ICAM3
-0.282593	0.253369	-0.0146122	FALSE	UPK3BL
0.418028	-0.4527	-0.0173363	FALSE	SEMA6B
0.0817097	-0.120969	-0.0196299	FALSE	DPP4
0.313766	-0.368697	-0.0274654	FALSE	SOSTDC1
0.0474949	-0.10262	-0.0275625	FALSE	FAM3D
-0.153816	0.0986793	-0.0275683	FALSE	PRH2
0.472898	-0.532244	-0.029673	FALSE	PCDHB1
-0.282593	0.218574	-0.0320095	FALSE	ACVR1
-0.650699	0.585779	-0.0324595	FALSE	MBL2
0.251523	-0.316859	-0.0326678	FALSE	SPINT2
0.174124	-0.243137	-0.0345062	FALSE	CA6
-0.153816	0.0844134	-0.0347012	FALSE	CSN2
0.605677	-0.679697	-0.0370097	FALSE	ASGR1
0.251523	-0.325835	-0.0371556	FALSE	AGER
-0.153816	0.0775968	-0.0381095	FALSE	ACRV1
-0.543706	0.448533	-0.0475864	FALSE	TNFRSF12A
0.442405	-0.539487	-0.0485408	FALSE	DAG1
-0.56285	0.45738	-0.052735	FALSE	ITIH1
-0.416396	0.309611	-0.0533927	FALSE	IL4
0.014119	-0.120969	-0.0534252	FALSE	JAG1
0.122413	-0.253197	-0.0653921	FALSE	PRL
0.111641	-0.243137	-0.065748	FALSE	PLA2G15
-0.282593	0.143197	-0.0696982	FALSE	CD300LG
0.387861	-0.532244	-0.0721915	FALSE	NELL2
-0.153816	0.00846455	-0.0726757	FALSE	CD164
-0.56285	0.416643	-0.0731037	FALSE	VNN1
-0.0810623	-0.0696692	-0.0753658	FALSE	SPON1
-0.282593	0.130121	-0.0762358	FALSE	BMPR1B
0.799867	-0.952693	-0.0764127	FALSE	NTS
0.422449	-0.576377	-0.0769642	FALSE	SERPINA1
0.800798	-0.958624	-0.078913	FALSE	AHSG
-0.807381	0.64902	-0.0791802	FALSE	PRSS37
0.0474949	-0.211739	-0.0821223	FALSE	C1S
-0.310028	0.136189	-0.0869193	FALSE	ROR1
-0.106619	-0.0696692	-0.0881439	FALSE	FSTL1
-0.807381	0.625189	-0.0910959	FALSE	BGLAP
-0.282593	0.0986793	-0.0919569	FALSE	C1orf186
-0.193156	0.00846455	-0.0923458	FALSE	VWC2
-0.807381	0.61991	-0.0937352	FALSE	CPA4
-0.416396	0.22285	-0.0967732	FALSE	SCPEP1
0.122413	-0.316859	-0.0972231	FALSE	CCL22
0.122413	-0.3169	-0.0972435	FALSE	SELE
0.548714	-0.743275	-0.0972805	FALSE	TFPI2
0.757141	-0.952693	-0.0977759	FALSE	REG3G
-0.282593	0.0844134	-0.0990899	FALSE	PLA2G2E
-0.282593	0.0844134	-0.0990899	FALSE	TGOLN2
-0.282593	0.0844134	-0.0990899	FALSE	INSL3
-0.282593	0.0775968	-0.102498	FALSE	EPHB1
-0.56285	0.356675	-0.103088	FALSE	CCL2
-0.106619	-0.10262	-0.104619	FALSE	KIT
0.683736	-0.90033	-0.108297	FALSE	TNFSF15
0.313407	-0.539487	-0.11304	FALSE	EGF
-0.193156	-0.0389999	-0.116078	FALSE	CXCL12 (beta)
0.014119	-0.253197	-0.119539	FALSE	CFB
0.215037	-0.455287	-0.120125	FALSE	CD3E
0.659343	-0.90033	-0.120494	FALSE	LECT1
-0.282593	0.0402427	-0.121175	FALSE	BPIFB1
-0.807381	0.563584	-0.121898	FALSE	CCL17
-0.650699	0.394279	-0.12821	FALSE	C12orf39
0.683763	-0.940727	-0.128482	FALSE	OTOL1
0.695508	-0.958624	-0.131558	FALSE	ANGPTL2
0.636573	-0.90033	-0.131879	FALSE	EMCN
0.548714	-0.815409	-0.133347	FALSE	C8G
0.507811	-0.774573	-0.133381	FALSE	IL5
0.31989	-0.58724	-0.133675	FALSE	DCT
-1.69824	1.42763	-0.135305	FALSE	TWSG1
0.668882	-0.940727	-0.135923	FALSE	RGMB
-0.56285	0.289451	-0.1367	FALSE	PRADC1
-0.416396	0.141047	-0.137675	FALSE	KLK5
-0.56285	0.282032	-0.140409	FALSE	DEFB4A
-1.13541	0.843799	-0.145805	FALSE	SPACA3
0.215037	-0.514019	-0.149491	FALSE	SERPINA4
0.472898	-0.79266	-0.159881	FALSE	COLEC11
0.0474949	-0.368697	-0.160601	FALSE	PTK7
-0.0140426	-0.3169	-0.165471	FALSE	CTRB2
0.582852	-0.923107	-0.170128	FALSE	SST
0.605677	-0.952693	-0.173508	FALSE	CD69
-0.106619	-0.243167	-0.174893	FALSE	PTPRM
0.605677	-0.958624	-0.176473	FALSE	LRG1
1.1289	-1.48187	-0.176483	FALSE	SLITRK4
-0.665534	0.310446	-0.177544	FALSE	TMEM154
0.215037	-0.576377	-0.18067	FALSE	LYG2
-0.584952	0.22285	-0.181051	FALSE	CHAD
-0.869528	0.503153	-0.183188	FALSE	BTN2A3P
0.962936	-1.32952	-0.183293	FALSE	VLDLR
0.0817097	-0.4527	-0.185495	FALSE	IL1RL2
0.952508	-1.32952	-0.188507	FALSE	CLUL1
-1.13541	0.746808	-0.1943	FALSE	CST6
-0.282593	-0.118492	-0.200542	FALSE	CDHR2
0.174124	-0.576377	-0.201126	FALSE	CD4
-1.13541	0.732272	-0.201568	FALSE	SIRPA
-0.153816	-0.249399	-0.201607	FALSE	BAMBI
0.387861	-0.79266	-0.202399	FALSE	CALU
0.0474949	-0.455287	-0.203896	FALSE	TGFA
0.31989	-0.743275	-0.211693	FALSE	LRRTM4
0.389721	-0.815409	-0.212844	FALSE	NTN1
-0.56285	0.136189	-0.21333	FALSE	TAC1
-0.650699	0.218574	-0.216062	FALSE	EPCAM
0.014119	-0.455287	-0.220584	FALSE	CXCL12
0.014119	-0.455287	-0.220584	FALSE	DSG4
-0.584952	0.136189	-0.224381	FALSE	APOC2
-0.0810623	-0.368697	-0.22488	FALSE	CHI3L2
0.0817097	-0.532244	-0.225267	FALSE	LRRC15
0.727254	-1.17998	-0.226362	FALSE	CLEC4E
-0.244356	-0.211739	-0.228048	FALSE	BST2
-0.244356	-0.211739	-0.228048	FALSE	TMEM123
0.0817097	-0.539487	-0.228888	FALSE	MIA
-1.13541	0.665287	-0.235061	FALSE	LRIG1
-0.153816	-0.3169	-0.235358	FALSE	CCL19
0.472898	-0.958624	-0.242863	FALSE	NFASC
-0.416396	-0.0696692	-0.243033	FALSE	CFB
-0.869528	0.380641	-0.244444	FALSE	CDH1
-0.665534	0.174756	-0.245389	FALSE	GPHA2
0.0474949	-0.539487	-0.245996	FALSE	CPB2
0.0474949	-0.539487	-0.245996	FALSE	CDH17
-0.282593	-0.211739	-0.247166	FALSE	CD47
0.31989	-0.815409	-0.24776	FALSE	GIF
-0.244356	-0.253197	-0.248776	FALSE	DSC2
0.242478	-0.743275	-0.250398	FALSE	CST2
0.313407	-0.815409	-0.251001	FALSE	CD96
-0.964042	0.455518	-0.254262	FALSE	SEMA4G
0.442405	-0.952693	-0.255144	FALSE	AFM
0.387861	-0.90033	-0.256235	FALSE	C1orf187
0.014119	-0.532244	-0.259063	FALSE	IL11
-0.416396	-0.10262	-0.259508	FALSE	CDH4
-0.282593	-0.243137	-0.262865	FALSE	CSF1
-0.282593	-0.249399	-0.265996	FALSE	SPON1
-0.282593	-0.249399	-0.265996	FALSE	IFNAR1
-0.282593	-0.249399	-0.265996	FALSE	HFE2
0.387861	-0.923107	-0.267623	FALSE	CDH5
-0.807381	0.264036	-0.271672	FALSE	UTS2
-0.56285	0.00846455	-0.277193	FALSE	C1QTNF3
-0.56285	0.00190911	-0.28047	FALSE	APOA1
0.767181	-1.32952	-0.28117	FALSE	MIA
0.251523	-0.815409	-0.281943	FALSE	SERPINI2
0.767181	-1.33268	-0.282751	FALSE	FGF13
-0.869528	0.303862	-0.282833	FALSE	FAM19A1
-1.35326	0.785695	-0.28378	FALSE	FCN2
-1.96422	1.39412	-0.285054	FALSE	CGA/FSHB
-0.244356	-0.325835	-0.285095	FALSE	PENK
-1.27981	0.706145	-0.286832	FALSE	NCAM1
-1.27981	0.700744	-0.289533	FALSE	IL1F10
0.31989	-0.90033	-0.29022	FALSE	SLPI
-0.584952	0.00190911	-0.291521	FALSE	FAM209B
-1.13541	0.549116	-0.293146	FALSE	VIT
0.313766	-0.90033	-0.293282	FALSE	IL21
-0.0140426	-0.576377	-0.29521	FALSE	GNLY
-1.27981	0.684547	-0.297632	FALSE	CCDC80
-0.282593	-0.316859	-0.299726	FALSE	EPHB2
0.215037	-0.815409	-0.300186	FALSE	SPARC
0.215037	-0.815409	-0.300186	FALSE	TIMD4
0.191253	-0.79266	-0.300704	FALSE	IFNA16
-0.282593	-0.325835	-0.304214	FALSE	FGFR2
-1.90122	1.28855	-0.306334	FALSE	KLK6
0.014119	-0.636351	-0.311116	FALSE	XPNPEP2
-0.584952	-0.0389999	-0.311976	FALSE	FCER2
-0.584952	-0.0389999	-0.311976	FALSE	CPB1
-0.416396	-0.211739	-0.314068	FALSE	PAEP
-0.416396	-0.211739	-0.314068	FALSE	NCSTN
0.31989	-0.952693	-0.316401	FALSE	AMBP
0.31989	-0.952693	-0.316401	FALSE	LIFR
-0.106619	-0.532244	-0.319431	FALSE	CD93
-0.402355	-0.243137	-0.322746	FALSE	IL18R1
0.683763	-1.32952	-0.322879	FALSE	FETUB
-0.106619	-0.539487	-0.323053	FALSE	BDNF
0.299868	-0.952693	-0.326412	FALSE	TMEM108
-1.27981	0.626951	-0.326429	FALSE	SCT
-0.869528	0.213707	-0.327911	FALSE	ACE2
-0.282593	-0.375395	-0.328994	FALSE	IL1RAPL2
-1.27981	0.61991	-0.32995	FALSE	REG4
0.215037	-0.90033	-0.342647	FALSE	PCDH9
-0.650699	-0.0349983	-0.342848	FALSE	IGF2
-0.650699	-0.0349983	-0.342848	FALSE	SEMA6D
-0.584952	-0.10262	-0.343786	FALSE	VSTM2A
-0.650699	-0.0368777	-0.343788	FALSE	PCDH17
-0.947066	0.253369	-0.346849	FALSE	MILR1
-0.244356	-0.4527	-0.348528	FALSE	SLITRK5
-1.27981	0.576548	-0.351631	FALSE	NTS
-1.27981	0.57652	-0.351645	FALSE	DLL4
-0.665534	-0.0389999	-0.352267	FALSE	ITM2C
-0.665534	-0.0389999	-0.352267	FALSE	LRRC37B
-0.584952	-0.120969	-0.352961	FALSE	GH2
0.215037	-0.923107	-0.354035	FALSE	SUSD2
-0.193156	-0.532244	-0.3627	FALSE	IL23R
-0.416396	-0.316859	-0.366627	FALSE	APP
-0.416396	-0.3169	-0.366648	FALSE	CYTL1
0.859092	-1.6009	-0.370903	FALSE	GYPC
-0.947066	0.202746	-0.37216	FALSE	UTS2D
0.605677	-1.35049	-0.372408	FALSE	BTN1A1
0.582852	-1.32952	-0.373335	FALSE	AHSG
0.828335	-1.6009	-0.386282	FALSE	BPI
-0.244356	-0.532244	-0.3883	FALSE	F9
-1.27981	0.503153	-0.388329	FALSE	SERPINB2
-0.244356	-0.539487	-0.391921	FALSE	AMY2B
-0.665534	-0.118492	-0.392013	FALSE	TSLP
-0.807381	0.0127687	-0.397306	FALSE	IFNA2
-0.584952	-0.211739	-0.398346	FALSE	LUM
-0.584952	-0.211739	-0.398346	FALSE	SLITRK6
-1.27981	0.482616	-0.398597	FALSE	MMP7
0.122413	-0.923107	-0.400347	FALSE	CNTNAP5
-1.35326	0.549116	-0.40207	FALSE	IFNG
-1.27981	0.468466	-0.405672	FALSE	ADAMTSL5
-0.282593	-0.532244	-0.407419	FALSE	PCDH17
-1.61225	0.791794	-0.410228	FALSE	ASAH1
-0.244356	-0.576377	-0.410367	FALSE	SEMA4D
-0.282593	-0.539487	-0.41104	FALSE	LYVE1
-0.282593	-0.539487	-0.41104	FALSE	PCDH11Y
-1.13541	0.312407	-0.411501	FALSE	EPHA4
0.014119	-0.838323	-0.412102	FALSE	PLA2G2D
-1.61225	0.785695	-0.413277	FALSE	HRG
-0.797518	-0.0389999	-0.418259	FALSE	KIAA1467
0.111641	-0.952693	-0.420526	FALSE	RARRES2
-0.807381	-0.0349983	-0.421189	FALSE	LYZL4
-0.807381	-0.0349983	-0.421189	FALSE	CXCL12 (alpha)
-0.807381	-0.0389999	-0.42319	FALSE	ITGB6
0.0474949	-0.90033	-0.426418	FALSE	NCSTN
-0.402355	-0.4527	-0.427528	FALSE	LILRB5
-1.35326	0.496478	-0.428389	FALSE	NBL1
-0.282593	-0.576377	-0.429485	FALSE	A2M
-1.2434	0.380641	-0.431379	FALSE	TFF2
-1.27981	0.416643	-0.431584	FALSE	SERPINA7
-1.27981	0.416643	-0.431584	FALSE	TNFRSF10D
0.0369954	-0.90033	-0.431668	FALSE	TF
-0.947066	0.0803951	-0.433336	FALSE	CXCL16
-0.416396	-0.455287	-0.435841	FALSE	FGFR3
0.472898	-1.35049	-0.438797	FALSE	CCL20
0.014119	-0.90033	-0.443106	FALSE	CAMP
-0.0810623	-0.815409	-0.448236	FALSE	CD300E
-0.106619	-0.79266	-0.449639	FALSE	CD46
-0.650699	-0.253197	-0.451948	FALSE	HEPACAM
-0.947066	0.0402427	-0.453412	FALSE	ECM1
-1.27981	0.370167	-0.454821	FALSE	CST5
-1.13541	0.22285	-0.456279	FALSE	CNTN3
-0.0140426	-0.90033	-0.457187	FALSE	C1orf85
0.418028	-1.33268	-0.457328	FALSE	COL4A5
-1.13541	0.218574	-0.458417	FALSE	EDN2
-0.543706	-0.375395	-0.45955	FALSE	AXL
0.014119	-0.940727	-0.463304	FALSE	TPSAB1
-0.807381	-0.120969	-0.464175	FALSE	TEX264
-1.13541	0.202746	-0.466331	FALSE	PLA2G2A
-1.2434	0.303862	-0.469769	FALSE	CFI
0.389721	-1.32952	-0.469901	FALSE	SCGB3A1
0.014119	-0.958624	-0.472252	FALSE	CD72
-1.27981	0.330164	-0.474823	FALSE	ALB
-0.416396	-0.539487	-0.477941	FALSE	MEP1A
0.387861	-1.35049	-0.481316	FALSE	COLEC10
-1.13541	0.171158	-0.482125	FALSE	IL17B
0.215037	-1.17998	-0.48247	FALSE	CD59
-0.0140426	-0.952693	-0.483368	FALSE	NRXN1
-1.27981	0.312407	-0.483701	FALSE	CRISPLD2
-0.153816	-0.815409	-0.484613	FALSE	DEFA5
-0.153816	-0.815409	-0.484613	FALSE	MFI2
0.464799	-1.43503	-0.485116	FALSE	CDH3
-0.0140426	-0.958624	-0.486333	FALSE	FGFR1
-0.0140426	-0.958624	-0.486333	FALSE	IL6
-0.543706	-0.455287	-0.499496	FALSE	C11orf24
-1.13541	0.136189	-0.49961	FALSE	LEPR
-0.807381	-0.211841	-0.509611	FALSE	SFTPA2
-0.650699	-0.368697	-0.509698	FALSE	LACRT
-0.0810623	-0.940727	-0.510895	FALSE	IL24
-0.106619	-0.923107	-0.514863	FALSE	CLEC5A
-0.0810623	-0.952693	-0.516877	FALSE	DHH
-1.13541	0.0986793	-0.518364	FALSE	C5orf15
-0.584952	-0.4527	-0.518826	FALSE	XXYLT1
-0.584952	-0.455287	-0.520119	FALSE	IL17F
-0.584952	-0.455287	-0.520119	FALSE	PROS1
-0.807381	-0.243167	-0.525274	FALSE	TNFRSF21
-0.153816	-0.90033	-0.527073	FALSE	TNFRSF9
-0.244356	-0.815409	-0.529883	FALSE	PMEL
-1.27981	0.213707	-0.533052	FALSE	FLT1
-0.56285	-0.504192	-0.533521	FALSE	MMP1
0.242478	-1.32952	-0.543522	FALSE	PTPRT
0.507811	-1.6009	-0.546544	FALSE	VCAN
-0.56285	-0.532244	-0.547547	FALSE	OSMR
-1.35326	0.253369	-0.549943	FALSE	TLR1
-0.153816	-0.958624	-0.55622	FALSE	IL1RAP
-0.869528	-0.243137	-0.556332	FALSE	EPHA3
0.668882	-1.78724	-0.559181	FALSE	NELL1
-0.869528	-0.249399	-0.559463	FALSE	PCDH10
-0.665534	-0.455287	-0.560411	FALSE	NLGN1
-0.807381	-0.316859	-0.56212	FALSE	MMP10
-0.807381	-0.316859	-0.56212	FALSE	ELN
-0.807381	-0.3169	-0.56214	FALSE	CFHR5
0.0474949	-1.19658	-0.574543	FALSE	MCAM
-1.2434	0.0844134	-0.579493	FALSE	KLK13
0.014119	-1.17998	-0.582929	FALSE	SLITRK3
-1.13541	-0.0349983	-0.585203	FALSE	TECTB
-1.13541	-0.0389999	-0.587204	FALSE	CDH3
-0.807381	-0.375395	-0.591388	FALSE	NOV
-1.61225	0.427297	-0.592476	FALSE	ISM2
-0.869528	-0.3169	-0.593214	FALSE	GRN
0.535539	-1.7235	-0.593979	FALSE	CCL26
-1.69824	0.502847	-0.597695	FALSE	SERPINA12
-0.244356	-0.952693	-0.598524	FALSE	WBP1
-0.56285	-0.636351	-0.599601	FALSE	TCTN2
-0.650699	-0.576377	-0.613538	FALSE	CFHR2
0.122413	-1.35049	-0.61404	FALSE	PCDH11X
-1.2434	0.0127687	-0.615315	FALSE	SLURP1
-0.282593	-0.952693	-0.617643	FALSE	GUCA2B
-1.13541	-0.10262	-0.619014	FALSE	TARM1
-1.69824	0.448533	-0.624852	FALSE	OBP2A
-0.416396	-0.838323	-0.62736	FALSE	VMO1
-0.807381	-0.455287	-0.631334	FALSE	SDC4
-0.947066	-0.316859	-0.631963	FALSE	ENPEP
-1.15074	-0.120969	-0.635853	FALSE	SMOC2
-1.61225	0.330164	-0.641043	FALSE	GDF15
-1.2434	-0.0389999	-0.6412	FALSE	SERPINE2
-1.61225	0.324569	-0.64384	FALSE	C11orf68
0.866969	-2.16436	-0.648697	FALSE	ROBO2
-1.61225	0.310446	-0.650901	FALSE	SEMA6A
-0.106619	-1.19658	-0.6516	FALSE	NETO2
-0.807381	-0.504192	-0.655786	FALSE	HAPLN4
0.014119	-1.32952	-0.657701	FALSE	ITGA5
-0.153816	-1.17998	-0.666896	FALSE	CDH9
0.389721	-1.72915	-0.669716	FALSE	GFRA1
-0.807381	-0.539487	-0.673434	FALSE	RBP4
-1.27981	-0.0696692	-0.67474	FALSE	SPN
-1.35326	0.00190911	-0.675673	FALSE	HPR
-0.416396	-0.940727	-0.678562	FALSE	CD1D
0.242478	-1.6009	-0.67921	FALSE	TYRP1
-1.69824	0.324569	-0.686834	FALSE	SEMG1
-0.584952	-0.79266	-0.688806	FALSE	SOST
-1.35326	-0.0301361	-0.691696	FALSE	HFE
0.389721	-1.78724	-0.698762	FALSE	PRSS37
0.242478	-1.66178	-0.709649	FALSE	LUM
-0.584952	-0.838323	-0.711638	FALSE	LDLR
-0.106619	-1.35049	-0.728556	FALSE	GPLD1
-0.665534	-0.79266	-0.729097	FALSE	APOA2
-0.282593	-1.17998	-0.731285	FALSE	IGFBP6
-1.61225	0.141047	-0.735601	FALSE	CD48
-0.947066	-0.532244	-0.739655	FALSE	IL33
-1.61225	0.130121	-0.741064	FALSE	IFNB1
-0.584952	-0.90033	-0.742641	FALSE	GZMA
-0.584952	-0.90033	-0.742641	FALSE	LPL
-0.584952	-0.90033	-0.742641	FALSE	GUCY2C
-0.56285	-0.923107	-0.742979	FALSE	DEFB113
-0.947066	-0.539487	-0.743276	FALSE	CDH18
-0.650699	-0.838323	-0.744511	FALSE	POSTN
-1.2434	-0.249399	-0.746399	FALSE	ANGPTL3
0.215037	-1.72915	-0.757058	FALSE	C14orf37
0.0817097	-1.6009	-0.759595	FALSE	FRZB
-0.193156	-1.32952	-0.761339	FALSE	IZUMO4
-1.27981	-0.243137	-0.761473	FALSE	LYVE1
-0.687459	-0.838323	-0.762891	FALSE	GIF
-1.69824	0.171158	-0.763539	FALSE	DCT
-2.23244	0.701839	-0.765302	FALSE	TGFBR1
-0.193156	-1.35049	-0.771825	FALSE	LRRTM4
0.605677	-2.15196	-0.773142	FALSE	NTRK3
-1.2434	-0.316859	-0.780129	FALSE	CELA2A
-0.665534	-0.90033	-0.782932	FALSE	C6orf162
0.582852	-2.15158	-0.784366	FALSE	RECK
-0.650699	-0.923107	-0.786903	FALSE	PIGR
-0.650699	-0.923107	-0.786903	FALSE	EPO
-0.244356	-1.32952	-0.786939	FALSE	IL1R1
-1.13541	-0.4527	-0.794054	FALSE	KNG1
-0.416396	-1.17998	-0.798187	FALSE	PLAT
-1.27981	-0.316859	-0.798334	FALSE	HYAL1
-0.402355	-1.19658	-0.799468	FALSE	BCHE
-1.35326	-0.249399	-0.801327	FALSE	FGFBP3
-1.90122	0.289451	-0.805883	FALSE	LRRC25
-1.2434	-0.375395	-0.809397	FALSE	KDR
-1.2434	-0.375395	-0.809397	FALSE	EPHB3
-1.2434	-0.375395	-0.809397	FALSE	DSG2
-0.282593	-1.35049	-0.816543	FALSE	OGN
-1.90122	0.267477	-0.81687	FALSE	GRN
-0.807381	-0.838323	-0.822852	FALSE	ADAM15
-1.27981	-0.375395	-0.827603	FALSE	DPP6
-0.986343	-0.673692	-0.830017	FALSE	PCDHB4
-0.869528	-0.79266	-0.831094	FALSE	ITFG1
0.48319	-2.16436	-0.840586	FALSE	LCAT
-1.2434	-0.4527	-0.84805	FALSE	CDON
-1.2434	-0.455287	-0.849343	FALSE	CSF2RB
-0.893009	-0.815409	-0.854209	FALSE	SEMA3C
-1.13541	-0.576377	-0.855893	FALSE	PRELP
-1.27981	-0.4527	-0.866255	FALSE	CYR61
-0.416396	-1.32952	-0.872959	FALSE	CDHR1
-0.807381	-0.952693	-0.880037	FALSE	CRHBP
-0.584952	-1.17998	-0.882464	FALSE	APOA4
-1.69824	-0.0696692	-0.883953	FALSE	APOF
-2.23244	0.45738	-0.887531	FALSE	XCL2
-1.2434	-0.532244	-0.887822	FALSE	PDGFRL
-0.193156	-1.6009	-0.897028	FALSE	NTN1
-0.0150862	-1.78724	-0.901165	FALSE	AGR2
-2.23244	0.427297	-0.902573	FALSE	SMOC1
-0.584952	-1.22558	-0.905268	FALSE	C1QTNF9
-1.2434	-0.576377	-0.909888	FALSE	CPA1
-1.61225	-0.211739	-0.911994	FALSE	IL36A
-0.650699	-1.17998	-0.915338	FALSE	LRRC4C
-0.650699	-1.17998	-0.915338	FALSE	FGF12
-0.106619	-1.72915	-0.917885	FALSE	SIGLEC11
-0.244356	-1.6009	-0.922628	FALSE	LEFTY2
-1.27981	-0.576377	-0.928094	FALSE	LDL
-1.13541	-0.743275	-0.939342	FALSE	KIR2DL5B
0.313766	-2.20325	-0.944743	FALSE	HYAL2
-1.2434	-0.673692	-0.958546	FALSE	NCR1
-0.444539	-1.48187	-0.963204	FALSE	BMP15
-1.61225	-0.325835	-0.969042	FALSE	ODAM
0.215037	-2.16436	-0.974663	FALSE	PODXL
-1.69824	-0.253197	-0.975717	FALSE	FGF9
-0.650699	-1.33268	-0.991691	FALSE	MAGEA4
-1.2434	-0.743275	-0.993337	FALSE	CTGF
-1.2434	-0.743275	-0.993337	FALSE	ASTL
-1.96422	-0.0368777	-1.00055	FALSE	FGF10
-0.402355	-1.6009	-1.00163	FALSE	LRRC4
-0.56285	-1.45438	-1.00861	FALSE	IL17C
-0.310028	-1.72915	-1.01959	FALSE	HHIP
0.122413	-2.16436	-1.02098	FALSE	LIPH
-0.869528	-1.17998	-1.02475	FALSE	PTGFRN
-1.13541	-0.923107	-1.02926	FALSE	CHI3L1
-1.61225	-0.4527	-1.03247	FALSE	GREM2
-1.61225	-0.4527	-1.03247	FALSE	ENPP5
-0.869528	-1.19658	-1.03305	FALSE	MMP8
-0.282593	-1.78724	-1.03492	FALSE	IGSF22
-0.282593	-1.78724	-1.03492	FALSE	PCDHB14
0.0817097	-2.15158	-1.03494	FALSE	LRRC19
-1.69824	-0.375395	-1.03682	FALSE	PSG6
-1.2434	-0.838323	-1.04086	FALSE	NOG
-1.13541	-0.952693	-1.04405	FALSE	AREG
-1.13541	-0.958624	-1.04702	FALSE	ABP1
-1.35326	-0.743275	-1.04827	FALSE	ODAM
-1.15074	-0.952693	-1.05171	FALSE	PRTN3
0.0474949	-2.16436	-1.05843	FALSE	PLA2G2A
-0.807381	-1.32952	-1.06845	FALSE	PTPRO
-0.807381	-1.32952	-1.06845	FALSE	ECE1
-1.2434	-0.90033	-1.07187	FALSE	PLAU
-1.69824	-0.455287	-1.07676	FALSE	CA11
-0.0140426	-2.15196	-1.083	FALSE	C6orf58
-1.27981	-0.90033	-1.09007	FALSE	CSPG5
-0.584952	-1.6009	-1.09293	FALSE	LOXL2
-1.35326	-0.838323	-1.09579	FALSE	KLRF1
-0.244356	-1.96138	-1.10287	FALSE	FGF6
-1.96422	-0.249399	-1.10681	FALSE	TPBG
-1.27981	-0.940727	-1.11027	FALSE	MMP16
-0.0810623	-2.15196	-1.11651	FALSE	PLAUR
-1.69824	-0.539487	-1.11886	FALSE	CSF1R
-1.27981	-0.958624	-1.11922	FALSE	DSC1
-0.807381	-1.43503	-1.12121	FALSE	EGFLAM
-1.35326	-0.90033	-1.12679	FALSE	SST
-1.33112	-0.923107	-1.12711	FALSE	CDH20
0.348133	-2.61947	-1.13567	FALSE	GDF5
-1.33112	-0.940727	-1.13592	FALSE	TFRC
-1.69824	-0.576377	-1.13731	FALSE	IL1B
-1.35326	-0.923107	-1.13818	FALSE	FSTL5
-0.947066	-1.32952	-1.13829	FALSE	PLA2G7
-0.869528	-1.43503	-1.15228	FALSE	APCDD1
-1.35326	-0.958624	-1.15594	FALSE	LILRA6
-0.584952	-1.72915	-1.15705	FALSE	LY9
-0.665534	-1.64929	-1.15741	FALSE	ABP1
0.31989	-2.68827	-1.18419	FALSE	TREML2
-0.650699	-1.72915	-1.18993	FALSE	TNFRSF9
-0.665534	-1.72915	-1.19734	FALSE	TGFBR3
-0.797518	-1.6009	-1.19921	FALSE	CNTNAP2
-1.6795	-0.743275	-1.21139	FALSE	SERPINA1
-1.2434	-1.17998	-1.21169	FALSE	SPINK14
-1.61225	-0.815409	-1.21383	FALSE	DSCAM
-0.650699	-1.78724	-1.21897	FALSE	CD5L
-1.13541	-1.32952	-1.23246	FALSE	CBLN2
-0.869528	-1.6009	-1.23521	FALSE	SEMA3G
-2.23244	-0.243167	-1.2378	FALSE	LTA
-2.23244	-0.243167	-1.2378	FALSE	IZUMO4
-0.893009	-1.6009	-1.24695	FALSE	SFTPA1B
-3.03301	0.53115	-1.25093	FALSE	F11
-1.61225	-0.90033	-1.25629	FALSE	FGF18
-1.61225	-0.90033	-1.25629	FALSE	PRSS58
-1.61225	-0.90033	-1.25629	FALSE	PLB1
-0.402355	-2.15158	-1.27697	FALSE	FAM19A3
-0.402355	-2.15158	-1.27697	FALSE	NTN1
-1.61225	-0.952693	-1.28247	FALSE	ART3
-0.416396	-2.15158	-1.28399	FALSE	SPINK2
-0.106619	-2.49236	-1.29949	FALSE	CDH5
-2.55431	-0.0696692	-1.31199	FALSE	C1R
-1.6795	-0.952693	-1.3161	FALSE	PNLIPRP2
-1.69824	-0.940727	-1.31948	FALSE	TGFB3
-1.69824	-0.958624	-1.32843	FALSE	CPA2
-1.69824	-0.958624	-1.32843	FALSE	LRRC37A2
-0.947066	-1.7235	-1.33528	FALSE	COMP
-1.35326	-1.32952	-1.34139	FALSE	LRIG2
-0.56285	-2.15158	-1.35722	FALSE	FCAMR
-0.584952	-2.15196	-1.36846	FALSE	SFRP1
-0.56285	-2.20325	-1.38305	FALSE	INHBC
-1.90122	-0.90033	-1.40077	FALSE	C7
0.158874	-2.96097	-1.40105	FALSE	COL15A1
-1.61225	-1.19658	-1.40441	FALSE	KNG1
-0.650699	-2.16436	-1.40753	FALSE	CA4
-1.35326	-1.48187	-1.41756	FALSE	COL8A2
-0.687459	-2.15196	-1.41971	FALSE	SEMA3F
-1.27981	-1.6009	-1.44035	FALSE	MDA-LDL
-2.64004	-0.243167	-1.44161	FALSE	MSRA
-1.69824	-1.19658	-1.44741	FALSE	CDH11
-1.69824	-1.19658	-1.44741	FALSE	COL3A1
-0.310028	-2.58662	-1.44832	FALSE	SERPINF1
-3.03301	0.130121	-1.45144	FALSE	TRH
-1.2434	-1.66178	-1.45259	FALSE	C3orf64
-1.13541	-1.78724	-1.46133	FALSE	CCDC134
-2.55431	-0.368697	-1.4615	FALSE	KERA
-0.807381	-2.15158	-1.47948	FALSE	SAA4
-0.807381	-2.15196	-1.47967	FALSE	GGT1
-0.797518	-2.16436	-1.48094	FALSE	KDR
-1.61225	-1.35049	-1.48137	FALSE	HAVCR1
-1.61225	-1.35049	-1.48137	FALSE	TGFBI
-1.2434	-1.7235	-1.48345	FALSE	SPARCL1
-1.2434	-1.7235	-1.48345	FALSE	QPCT
-1.2434	-1.72915	-1.48628	FALSE	PTK7
-1.27981	-1.7235	-1.50165	FALSE	CHL1
-1.6795	-1.32952	-1.50451	FALSE	TLR3
-0.869528	-2.15158	-1.51056	FALSE	LY6K
-1.69824	-1.33268	-1.51546	FALSE	C1QB
-3.00484	-0.0301361	-1.51749	FALSE	SEMA4A
-0.416396	-2.61947	-1.51793	FALSE	XCL1
-0.416396	-2.61947	-1.51793	FALSE	THBS4
0.158874	-3.2041	-1.52261	FALSE	CA12
-1.69824	-1.35049	-1.52436	FALSE	CSF3
-1.69824	-1.35049	-1.52436	FALSE	LRFN2
-1.35326	-1.7235	-1.53838	FALSE	C1QA
-0.416396	-2.68827	-1.55233	FALSE	CRB1
-1.96422	-1.17998	-1.5721	FALSE	SFRP4
-3.03301	-0.120969	-1.57699	FALSE	DEFB132
-0.947066	-2.21712	-1.58209	FALSE	POSTN
-2.23244	-0.958624	-1.59553	FALSE	CECR1
-0.0150862	-3.19081	-1.60295	FALSE	NETO1
-1.61225	-1.6009	-1.60657	FALSE	PYY
-1.61225	-1.6009	-1.60657	FALSE	IBSP
-0.650699	-2.61947	-1.63508	FALSE	C17orf99
-1.13541	-2.15158	-1.6435	FALSE	CDSN
-1.13541	-2.15196	-1.64368	FALSE	AMIGO2
-1.69824	-1.6009	-1.64957	FALSE	SLPI
-1.13541	-2.16436	-1.64989	FALSE	IL7
-1.96422	-1.35049	-1.65736	FALSE	TDGF1
-0.310028	-3.01465	-1.66234	FALSE	PTHLH
-1.61225	-1.7235	-1.66787	FALSE	LAMP5
-1.61225	-1.7235	-1.66787	FALSE	NPHS1
-2.55431	-0.815409	-1.68486	FALSE	CECR1
-1.2434	-2.15158	-1.69749	FALSE	TFRC
-1.2434	-2.15158	-1.69749	FALSE	NAALAD2
-1.2434	-2.15196	-1.69768	FALSE	CLEC17A
-2.23244	-1.17998	-1.70621	FALSE	F10
-0.0150862	-3.41151	-1.7133	FALSE	TLR2
-1.69824	-1.72915	-1.71369	FALSE	QRFP
-1.2434	-2.20325	-1.72333	FALSE	PCDH19
-3.03301	-0.4527	-1.74285	FALSE	NRP2
-2.55431	-0.952693	-1.7535	FALSE	SCGB3A2
-1.96422	-1.6009	-1.78256	FALSE	APCS
-2.23244	-1.33268	-1.78256	FALSE	GDF9
-0.947066	-2.68827	-1.81767	FALSE	FGFBP1
-3.10538	-0.532244	-1.81881	FALSE	FAM19A2
-3.10538	-0.532244	-1.81881	FALSE	LRRN4
-2.23244	-1.43503	-1.83374	FALSE	DSG1
-0.584952	-3.10255	-1.84375	FALSE	BGN
-2.5631	-1.17998	-1.87154	FALSE	KLRB1
-2.55431	-1.19658	-1.87544	FALSE	DPP4
-3.03301	-0.79266	-1.91283	FALSE	IL10RA
-1.90122	-1.96138	-1.9313	FALSE	PDGFC
-2.23244	-1.66178	-1.94711	FALSE	LRRC52
-0.807381	-3.10255	-1.95497	FALSE	NXPH1
-0.807381	-3.10255	-1.95497	FALSE	MEGF10
-0.584952	-3.42199	-2.00347	FALSE	AMD1
-2.23244	-1.78724	-2.00984	FALSE	HBEGF
-1.90122	-2.16436	-2.03279	FALSE	CDH24
-0.402355	-3.67975	-2.04105	FALSE	LBP
-0.797518	-3.42199	-2.10975	FALSE	CDH16
-2.55431	-1.7235	-2.1389	FALSE	L1CAM
-2.55431	-1.7235	-2.1389	FALSE	TCP11
-2.5631	-1.7235	-2.1433	FALSE	SERPIND1
-2.23244	-2.15196	-2.1922	FALSE	CCDC126
-2.23244	-2.15196	-2.1922	FALSE	NGF
-2.5631	-1.86043	-2.21176	FALSE	EDIL3
-1.69824	-2.7407	-2.21947	FALSE	PRTG
-3.10538	-1.45438	-2.27988	FALSE	COL1A2
-1.61225	-3.01465	-2.31345	FALSE	SERPINA6
-1.6795	-3.01465	-2.34708	FALSE	SERPINF2
-2.55431	-2.15158	-2.35294	FALSE	KIR3DL3
-2.55431	-2.15196	-2.35313	FALSE	IL6ST
-2.55431	-2.16436	-2.35933	FALSE	MPL
-3.03301	-1.7235	-2.37825	FALSE	DCT
-3.10538	-1.72915	-2.41727	FALSE	CNTNAP4
-2.55431	-2.49236	-2.52333	FALSE	DPP4
-1.69824	-3.42199	-2.56011	FALSE	CA12
-2.5631	-2.58662	-2.57486	FALSE	OLFM3
-2.64004	-2.61947	-2.62976	FALSE	APOA1
-3.49247	-1.86043	-2.67645	FALSE	PON1
-1.90122	-3.71346	-2.80734	FALSE	BPIFB2
-2.55431	-3.13672	-2.84551	FALSE	MMP2
-2.55431	-3.76243	-3.15837	FALSE	SERPING1
-3.03301	-4.33374	-3.68337	FALSE	CPQ

## Sheet: HAdV-B55 CR1a Library 1
Array1 Score	Array2 Score	Average Score	Hit Flag	Hit name
3.53032	5.64023	4.58528	Non-specific	B2M
3.65258	4.83013	4.24136	FALSE	IFNA5
3.73531	4.71752	4.22642	FALSE	VASN
3.07178	5.25527	4.16353	FALSE	C1orf159
3.40777	4.6796	4.04369	FALSE	TNFRSF13B
3.46418	4.60212	4.03315	FALSE	FKBP14
2.71183	5.30922	4.01052	FALSE	FDCSP
3.14541	4.62289	3.88415	FALSE	CCL3L3
3.88155	3.88498	3.88327	FALSE	CD300LF
3.47941	4.24382	3.86161	FALSE	SIDT2
3.05968	4.40876	3.73422	FALSE	IL10
1.91352	5.53454	3.72403	FALSE	LYPD6
3.39691	3.79359	3.59525	FALSE	LEP
3.02064	4.14331	3.58198	FALSE	CEACAM5
3.27292	3.79664	3.53478	FALSE	IZUMO1
3.00473	4.06065	3.53269	FALSE	TFF3
2.96455	4.07576	3.52016	FALSE	IL20
3.56381	3.32424	3.44402	FALSE	ZG16
3.08706	3.68325	3.38516	FALSE	IL22
2.56194	4.16955	3.36575	FALSE	FKBP14
2.62797	4.0528	3.34039	FALSE	CCL3L3
2.1141	4.37502	3.24456	FALSE	ZG16B
2.70999	3.65773	3.18386	FALSE	CNPY4
2.59497	3.63418	3.11457	FALSE	ATRAID
2.08172	4.13796	3.10984	FALSE	TMEM9B
3.07691	3.10867	3.09279	FALSE	LTB
2.4442	3.72052	3.08236	FALSE	TMEM9B
2.73006	3.36526	3.04766	FALSE	TNFRSF19
2.05528	4.00457	3.02992	FALSE	FGFR1
2.38686	3.63347	3.01016	FALSE	TFF1
2.64133	3.37423	3.00778	FALSE	ICOS
2.60642	3.32001	2.96322	FALSE	GC
2.44539	3.47517	2.96028	FALSE	GPA33
2.71144	3.15475	2.9331	FALSE	MIA3
2.2549	3.45197	2.85344	FALSE	PPY
1.81972	3.83987	2.82979	FALSE	CEACAM21
2.4685	3.14384	2.80617	FALSE	EFNA1
2.31952	3.27386	2.79669	FALSE	STC1
2.38686	3.16146	2.77416	FALSE	TNFRSF11B
1.78319	3.66748	2.72533	FALSE	INSL3
2.86813	2.57217	2.72015	FALSE	IL19
2.0736	3.36114	2.71737	FALSE	GPX7
2.36194	3.03068	2.69631	FALSE	BTN3A2
2.70223	2.68003	2.69113	FALSE	MUC20
2.59998	2.76564	2.68281	FALSE	SPESP1
2.30805	3.00155	2.6548	FALSE	CD300LD
1.98369	3.32424	2.65397	FALSE	IFNW1
2.30805	2.9825	2.64528	FALSE	IGSF6
2.23568	3.00557	2.62063	FALSE	TFF3
2.34169	2.85567	2.59868	FALSE	NCR3
2.50648	2.65085	2.57867	FALSE	NCR2
2.09124	3.06011	2.57568	FALSE	TMEM25
2.06797	3.07277	2.57037	FALSE	IL20RA
2.32062	2.77451	2.54757	FALSE	LCN1
2.1424	2.90432	2.52336	FALSE	LILRB2
2.38449	2.65085	2.51767	FALSE	CD19
2.4685	2.56056	2.51453	FALSE	CLMP
2.6817	2.30699	2.49434	FALSE	MPZL2
2.26768	2.71481	2.49125	FALSE	DEFA6
1.69799	3.28357	2.49078	FALSE	TNFRSF1B
1.69799	3.28085	2.48942	FALSE	CCL3L3
1.91352	3.05544	2.48448	FALSE	SERPINI1
1.48787	3.47035	2.47911	FALSE	CD27
1.3371	3.61483	2.47596	FALSE	CER1
2.4685	2.47207	2.47029	FALSE	ERMAP
1.97851	2.92722	2.45287	FALSE	SIGLEC9
0.972025	3.9036	2.43781	FALSE	LYPD5
1.68242	3.18584	2.43413	FALSE	SCGB2A2
2.64785	2.21798	2.43292	FALSE	EDA2R
1.62791	3.21053	2.41922	FALSE	TIMP1
1.81972	3.00557	2.41264	FALSE	SDF2L1
1.48787	3.28085	2.38436	FALSE	EFNB1
2.44539	2.2975	2.37145	FALSE	CXCL3
2.06797	2.67361	2.37079	FALSE	NXPH3
1.25242	3.45197	2.35219	FALSE	LRRC3B
2.24416	2.44771	2.34594	FALSE	MPZ
1.97945	2.70019	2.33982	FALSE	FCRL1
1.90223	2.77451	2.33837	FALSE	PSCA
1.99045	2.63927	2.31486	FALSE	TNFRSF14
2.38002	2.24156	2.31079	FALSE	TAPBPL
1.57001	3.04799	2.309	FALSE	CCL24
1.84175	2.76564	2.3037	FALSE	FGFR4
1.81972	2.78318	2.30145	FALSE	CD244
1.90223	2.67361	2.28792	FALSE	SLAMF8
1.92762	2.63719	2.28241	FALSE	TREML1
2.1141	2.41624	2.26517	FALSE	NCR3
1.81972	2.70624	2.26298	FALSE	SCN1B
2.0362	2.47207	2.25413	FALSE	MPZL1
1.8847	2.60701	2.24585	FALSE	TLR2
2.21925	2.26842	2.24384	FALSE	TIGIT
2.0362	2.43529	2.23575	FALSE	ICOS
2.17555	2.2897	2.23262	FALSE	LRRN1
2.41025	2.02859	2.21942	FALSE	GPA33
1.81972	2.55171	2.18571	FALSE	IL22RA2
1.86216	2.48123	2.17169	FALSE	CD200
1.10468	3.22478	2.16473	FALSE	EFNB2
1.81972	2.47207	2.14589	FALSE	MUCL1
1.71103	2.52066	2.11585	FALSE	PCYOX1L
1.97851	2.19925	2.08888	FALSE	VCAM1
1.98207	2.15191	2.06699	FALSE	VSIG4
1.59598	2.51932	2.05765	FALSE	TREML4
1.62791	2.47207	2.04999	FALSE	TIMP1
2.26077	1.83585	2.04831	FALSE	BTNL9
1.47128	2.60701	2.03914	FALSE	TLR4
1.71103	2.35911	2.03507	FALSE	SCG3
1.25128	2.80718	2.02923	FALSE	STC2
1.46483	2.59186	2.02835	FALSE	GFRA3
1.40434	2.65085	2.0276	FALSE	TNFRSF18
1.33866	2.71481	2.02674	FALSE	UTS2
1.78431	2.26842	2.02637	FALSE	BSG
1.5005	2.55171	2.02611	FALSE	EVI2A
1.59598	2.43529	2.01564	FALSE	BTNL8
1.87116	2.15191	2.01154	FALSE	FCRL5
1.97945	2.04046	2.00995	FALSE	CTLA4
1.74893	2.26842	2.00867	FALSE	SCN1B
1.31683	2.70019	2.00851	FALSE	IL10RB
1.50561	2.4945	2.00005	FALSE	SIDT2
0.717088	3.28085	1.99897	FALSE	CEACAM4
1.95059	2.04046	1.99553	FALSE	MFAP3L
2.16395	1.81836	1.99115	FALSE	CD274
2.55505	1.39989	1.97747	FALSE	NCR3
1.90223	2.04046	1.97134	FALSE	CRTAM
1.84175	2.04046	1.9411	FALSE	CD300LF
2.04212	1.81176	1.92694	FALSE	TNFRSF19
1.50561	2.34623	1.92592	FALSE	IL36RN
0.621872	3.22478	1.92332	FALSE	MOG
1.33866	2.48123	1.90995	FALSE	BTN3A2
1.98207	1.81176	1.89692	FALSE	MET
1.25128	2.53239	1.89184	FALSE	CXCL1
1.25518	2.52066	1.88792	FALSE	MPZL3
1.61593	2.15707	1.8865	FALSE	CD33
1.92762	1.8385	1.88306	FALSE	CD300LF
2.36116	1.39989	1.88053	FALSE	TIGIT
2.0362	1.72429	1.88024	FALSE	EDAR
1.68242	2.02859	1.85551	FALSE	SPINK6
1.84175	1.83704	1.8394	FALSE	SCRG1
0.972025	2.70624	1.83913	FALSE	CCL16
1.63933	2.02859	1.83396	FALSE	JAM3
1.81972	1.83585	1.82779	FALSE	JAM3
1.48787	2.15191	1.81989	FALSE	MDK
1.17756	2.44771	1.81264	FALSE	IL17A
1.8847	1.71566	1.80018	FALSE	CTLA4
1.78319	1.81176	1.79748	FALSE	SIGLEC5
2.23742	1.33823	1.78783	FALSE	TMIGD1
1.73359	1.8385	1.78605	FALSE	CSF2RA
1.25518	2.30716	1.78117	FALSE	FAM174A
1.50561	2.05123	1.77842	FALSE	PSG4
1.71289	1.8385	1.77569	FALSE	IFNA1
0.994532	2.52066	1.7576	FALSE	CSF3R
1.25518	2.22822	1.7417	FALSE	RCN3
1.4514	2.02859	1.74	FALSE	DEFA3
1.17756	2.2897	1.73363	FALSE	CEACAM7
1.59834	1.86011	1.72923	FALSE	SCN2B
1.62791	1.81836	1.72313	FALSE	TNFRSF4
0.972025	2.47072	1.72137	FALSE	BSDC1
1.40434	2.02859	1.71647	FALSE	VMO1
1.35829	2.05123	1.70476	FALSE	WFDC12
1.57001	1.83816	1.70408	FALSE	SPOCK2
1.97851	1.39989	1.6892	FALSE	TNFRSF13C
1.62791	1.71566	1.67178	FALSE	HAVCR2
0.626157	2.71053	1.66835	FALSE	SCG5
1.8847	1.44232	1.66351	FALSE	BTN3A1
1.17756	2.13551	1.65654	FALSE	DR3
1.84175	1.44639	1.64407	FALSE	CXADR
1.48059	1.80321	1.6419	FALSE	JAM2
1.5005	1.77226	1.63638	FALSE	IFNA5
1.25518	2.01649	1.63584	FALSE	F3
0.972025	2.2975	1.63476	FALSE	TMEM9B
0.994532	2.26842	1.63148	FALSE	BTNL9
1.40434	1.8385	1.62142	FALSE	LCN1
0.994073	2.2477	1.62088	FALSE	TNFRSF9
1.97851	1.23956	1.60904	FALSE	SIGLEC7
1.48059	1.72461	1.6026	FALSE	CD83
1.01036	2.19194	1.60115	FALSE	TIGIT
1.47128	1.72461	1.59795	FALSE	IFNA6
0.541421	2.60701	1.57421	FALSE	HTN3
0.541421	2.60701	1.57421	FALSE	CD2
1.01036	2.13551	1.57294	FALSE	JAM3
0.639652	2.4945	1.56707	FALSE	MPZL1
1.71289	1.39989	1.55639	FALSE	TNFRSF13B
1.71103	1.39989	1.55546	FALSE	BSG
0.639652	2.47072	1.55519	FALSE	FGF19
0.626157	2.47207	1.54912	FALSE	CXCL3
1.10468	1.99122	1.54795	FALSE	CD84
1.25128	1.81836	1.53482	FALSE	IFNW1
0.896575	2.16897	1.53277	FALSE	CBLN3
1.33866	1.72095	1.5298	FALSE	IL22
1.01036	2.04046	1.52541	FALSE	LRRC3B
0.896575	2.15191	1.52424	FALSE	SPOCK2
1.78431	1.26376	1.52404	FALSE	IGSF11
0.994073	2.05123	1.52265	FALSE	C11orf83
1.01036	2.01649	1.51343	FALSE	LY6G6D
1.57001	1.44232	1.50616	FALSE	STC1
1.25518	1.72461	1.4899	FALSE	ENPP5
1.25518	1.72429	1.48974	FALSE	F3
1.25242	1.71949	1.48595	FALSE	CD226
0.92391	2.02859	1.47625	FALSE	PDGFRB
1.10351	1.83585	1.46968	FALSE	NTM
1.10351	1.83131	1.46741	FALSE	CLU
1.10468	1.81836	1.46152	FALSE	MOG
1.17756	1.72461	1.45109	FALSE	TMEM27
0.712687	2.18591	1.4493	FALSE	TREM2
1.4514	1.44232	1.44686	FALSE	CD80
1.4514	1.43718	1.44429	FALSE	CD244
0.541421	2.34623	1.44382	FALSE	IL19
0.829251	2.05472	1.44199	FALSE	CST3
2.04212	0.815234	1.42868	FALSE	VSIG4
1.87116	0.955736	1.41345	FALSE	C19orf38
0.994073	1.83131	1.41269	FALSE	MUC15
1.10351	1.71011	1.40681	FALSE	JAM3
0.541421	2.26842	1.40492	FALSE	SCRG1
0.621872	2.18591	1.40389	FALSE	CCL7
0.994073	1.81176	1.40292	FALSE	ALB
1.4514	1.33823	1.39482	FALSE	MEP1A
0.621872	2.15191	1.38689	FALSE	TNFSF18
0.73703	2.02859	1.38281	FALSE	TFPI
1.78431	0.955736	1.37003	FALSE	VTCN1
1.01036	1.72461	1.36749	FALSE	BSG
0.994073	1.72461	1.35934	FALSE	ERBB2
0.994532	1.71949	1.35701	FALSE	CXCL12
-0.13307	2.84604	1.35648	FALSE	TNFRSF18
0.541421	2.16897	1.35519	FALSE	LY6D
0.717088	1.99122	1.35415	FALSE	CCL14
1.50561	1.19758	1.3516	FALSE	CD7
0.541421	2.15191	1.34667	FALSE	SIT1
1.17756	1.51511	1.34634	FALSE	NFAM1
1.25518	1.43718	1.34618	FALSE	HEPACAM2
0.980779	1.71011	1.34544	FALSE	PARM1
1.23727	1.44232	1.33979	FALSE	ENDOU
1.81972	0.857929	1.33882	FALSE	EPHA7
0.896575	1.77748	1.33703	FALSE	IL20RB
1.78431	0.888596	1.33646	FALSE	SIGLEC8
1.78319	0.888596	1.33589	FALSE	PI16
0.626157	2.04046	1.33331	FALSE	SPINK6
1.10468	1.54317	1.32393	FALSE	TREM1
1.10351	1.54125	1.32238	FALSE	CCL7
0.626157	2.01649	1.32133	FALSE	LUM
1.44305	1.19929	1.32117	FALSE	PRAP1
1.78431	0.857929	1.32112	FALSE	CEACAM3
0.626157	2.01357	1.31986	FALSE	SPINK6
1.33925	1.29015	1.3147	FALSE	IFNA8
1.75399	0.874681	1.31433	FALSE	LAIR1
0.626157	1.99122	1.30869	FALSE	SPINK7
1.22915	1.38067	1.30491	FALSE	TFF3
1.31683	1.23956	1.2782	FALSE	PVRL1
0.829251	1.72461	1.27693	FALSE	CA9
1.10468	1.44232	1.2735	FALSE	CD300C
1.65587	0.888596	1.27223	FALSE	CXADR
1.25518	1.28501	1.2701	FALSE	F11R
1.25518	1.28501	1.2701	FALSE	SIGLEC5
1.33866	1.19758	1.26812	FALSE	LSAMP
0.717088	1.81836	1.26772	FALSE	JAM3
0.994073	1.52864	1.26135	FALSE	NRN1
0.717088	1.80321	1.26015	FALSE	TGFBR2
1.25242	1.26376	1.25809	FALSE	VSIG4
1.25128	1.26376	1.25752	FALSE	CD2
1.68242	0.815234	1.24883	FALSE	FAIM3
1.25518	1.19758	1.22638	FALSE	PSG11
1.25128	1.19758	1.22443	FALSE	TLR2
0.384625	2.04046	1.21254	FALSE	PAEP
-0.472396	2.89672	1.21216	FALSE	ZG16
1.17756	1.23534	1.20645	FALSE	TNFRSF11B
0.333915	2.07286	1.20339	FALSE	MAN1B1
1.10468	1.28501	1.19484	FALSE	CST9L
0.186673	2.19194	1.18931	FALSE	MIA
0.186673	2.19194	1.18931	FALSE	SLAMF1
0.541421	1.83131	1.18637	FALSE	JAM2
0.92391	1.44639	1.18515	FALSE	LYPD5
0.92391	1.44639	1.18515	FALSE	TNFRSF4
1.48787	0.874681	1.18128	FALSE	CD200R1
1.47128	0.888596	1.17994	FALSE	NEGR1
0.621872	1.72461	1.17324	FALSE	REG1A
1.5005	0.832053	1.16628	FALSE	IL1RL1
1.12141	1.19929	1.16035	FALSE	CD28
0.896575	1.41654	1.15656	FALSE	LRRN1
1.10564	1.19758	1.15161	FALSE	PSG5
1.40434	0.888596	1.14647	FALSE	MUCL1
1.62298	0.662691	1.14284	FALSE	TMIGD2
0.541421	1.72461	1.13302	FALSE	TSKU
0.994073	1.25197	1.12302	FALSE	DR3
1.26972	0.955736	1.11273	FALSE	SCRG1
1.33864	0.881113	1.10988	FALSE	PDCD1
1.25518	0.955736	1.10546	FALSE	ICAM1
1.31683	0.888596	1.10271	FALSE	NPTN
0.186673	1.99122	1.08895	FALSE	UNC5B
0.972025	1.19758	1.08481	FALSE	LYPD2
1.40434	0.761743	1.08304	FALSE	MANSC1
0.717088	1.43718	1.07713	FALSE	REG3A
1.33866	0.815234	1.07695	FALSE	PVRL3
1.48787	0.662691	1.07528	FALSE	MFAP3
0.896575	1.25197	1.07427	FALSE	TMEM81
0.896575	1.25197	1.07427	FALSE	SIRPB2
0.621872	1.51511	1.06849	FALSE	NPTN
-0.13307	2.26842	1.06768	FALSE	IL10
1.47128	0.656844	1.06406	FALSE	CD33
0.145824	1.98022	1.06302	FALSE	PVRL2
1.25128	0.857929	1.05461	FALSE	F11R
1.25128	0.857929	1.05461	FALSE	TMIGD1
2.00196	0.104768	1.05336	FALSE	AMICA1
0.626157	1.44232	1.03424	FALSE	IL20RB
0.621872	1.44639	1.03413	FALSE	CBLN4
0.626157	1.43718	1.03167	FALSE	CD300LF
0.626157	1.43718	1.03167	FALSE	C11orf83
0.626157	1.41654	1.02135	FALSE	ROBO4
0.186673	1.8385	1.01259	FALSE	CEACAM6
0.186673	1.83131	1.00899	FALSE	TNFSF18
-0.472396	2.47072	0.999161	FALSE	IL22RA2
1.22915	0.761743	0.995445	FALSE	RTN4R
0.994532	0.989799	0.992166	FALSE	PRH1
1.01036	0.955736	0.98305	FALSE	CEACAM6
1.01036	0.955736	0.98305	FALSE	SFTA2
0.994532	0.955736	0.975134	FALSE	CD276
0.994073	0.955736	0.974905	FALSE	TMEM119
1.22915	0.71744	0.973294	FALSE	PSG11
1.10351	0.820416	0.961962	FALSE	TLR4
0.621872	1.28501	0.953441	FALSE	CHODL
1.50561	0.391388	0.948501	FALSE	ERBB2
0.626157	1.26376	0.94496	FALSE	SBSN
0.994073	0.888596	0.941335	FALSE	ENPP7
0.186673	1.68753	0.937104	FALSE	SLAMF7
0.717088	1.15438	0.935733	FALSE	CD200R1
0.617894	1.25197	0.934934	FALSE	INSL4
1.10351	0.761743	0.932626	FALSE	TEK
1.47128	0.391388	0.931333	FALSE	CD300C
0.972025	0.888596	0.930311	FALSE	SLAMF6
-0.13307	1.99122	0.929074	FALSE	TNFRSF18
0.621872	1.23366	0.927767	FALSE	LYPD3
1.01036	0.815234	0.912799	FALSE	EMR3
1.01036	0.815234	0.912799	FALSE	LTBR
0.541421	1.25197	0.896697	FALSE	DEFB4A
0.541421	1.25197	0.896697	FALSE	APOD
0.541421	1.25197	0.896697	FALSE	KLK11
-0.13307	1.92225	0.894589	FALSE	STC1
0.541421	1.23956	0.890492	FALSE	TIE1
1.01036	0.761743	0.886053	FALSE	CLSTN3
0.882941	0.888596	0.885769	FALSE	AIF1L
0.505722	1.26337	0.884547	FALSE	IGF1
1.22915	0.515368	0.872258	FALSE	LTA
0.92391	0.815234	0.869572	FALSE	AMICA
0.717088	1.017	0.867044	FALSE	BTN2A2
0.994073	0.737059	0.865566	FALSE	PVR
0.896575	0.832053	0.864314	FALSE	AMTN
0.186673	1.54125	0.863959	FALSE	MPZL3
1.48059	0.235527	0.858057	FALSE	CD276
0.896575	0.815234	0.855904	FALSE	AZGP1
0.92391	0.761743	0.842826	FALSE	F11R
0.92391	0.761743	0.842826	FALSE	PILRA
0.792575	0.889441	0.841008	FALSE	PILRB
-0.13307	1.81176	0.839347	FALSE	CXCL1
0.994073	0.662691	0.828382	FALSE	CD86
0.639652	1.017	0.828326	FALSE	CD40
0.994073	0.656844	0.825459	FALSE	CD300A
0.186673	1.44232	0.814495	FALSE	FSTL5
0.621872	0.989799	0.805836	FALSE	TNFRSF6B
0.186673	1.41654	0.801605	FALSE	MLN
0.712687	0.889441	0.801064	FALSE	ZG16
0.639652	0.955736	0.797694	FALSE	GPR56
-0.13307	1.72429	0.795611	FALSE	SOSTDC1
0.145824	1.43718	0.791502	FALSE	LY6D
0.626157	0.955736	0.790947	FALSE	LY6G6D
0.917849	0.653039	0.785444	FALSE	ICAM1
0.73703	0.832053	0.784541	FALSE	PROK1
0.896575	0.662691	0.779633	FALSE	PSG7
0.896575	0.662691	0.779633	FALSE	SIGLEC6
-0.472396	2.02859	0.778099	FALSE	SCGB1A1
0.541421	1.01307	0.777246	FALSE	REG4
0.333915	1.19929	0.766602	FALSE	INSL5
0.639652	0.889441	0.764547	FALSE	MAGT1
1.01036	0.510081	0.760222	FALSE	ESAM
0.626157	0.888596	0.757376	FALSE	GZMB
1.12141	0.391388	0.756398	FALSE	ELTD1
0.621872	0.889441	0.755657	FALSE	IL4I1
0.621872	0.888596	0.755234	FALSE	XCL2
0.621872	0.888596	0.755234	FALSE	VSIG4
0.994532	0.515368	0.75495	FALSE	IL2RB
0.0614002	1.44835	0.754873	FALSE	JAM2
0.541421	0.955736	0.748579	FALSE	TNFRSF14
0.621872	0.865314	0.743593	FALSE	IGFLR1
0.626157	0.857929	0.742043	FALSE	OGN
0.186673	1.28501	0.735842	FALSE	FKBP7
0.186673	1.28501	0.735842	FALSE	PTHLH
1.15306	0.31657	0.734816	FALSE	PLG
0.626157	0.832053	0.729105	FALSE	IL31RA
0.186673	1.26376	0.725218	FALSE	TEK
0.186673	1.25197	0.719323	FALSE	STC2
0.621872	0.815234	0.718553	FALSE	NFAM1
0.541421	0.888596	0.715009	FALSE	PDGFC
0.38524	1.017	0.70112	FALSE	C19orf63
1.01036	0.391388	0.700876	FALSE	IFNG
0.384625	1.017	0.700813	FALSE	CXCL14
0.73703	0.656844	0.696937	FALSE	CD300LF
0.994532	0.391388	0.69296	FALSE	DKK4
0.994532	0.391388	0.69296	FALSE	IL10RB
0.621872	0.761743	0.691807	FALSE	SERPINA3
0.717088	0.662691	0.689889	FALSE	TXNDC15
0.145824	1.23366	0.689743	FALSE	RNASE7
0.505722	0.871945	0.688833	FALSE	ADM
1.12141	0.254777	0.688092	FALSE	PVRL4
0.712687	0.662691	0.687689	FALSE	PRH1
-0.940826	2.30699	0.683082	FALSE	IFNA7
0.626157	0.737059	0.681608	FALSE	CCL20
0.541421	0.820416	0.680918	FALSE	EFNB1
0.541421	0.815234	0.678328	FALSE	CEACAM1
1.25128	0.104768	0.678026	FALSE	PILRA
0.0614002	1.29015	0.675775	FALSE	VSIG2
0.621872	0.71744	0.669656	FALSE	C10orf54
0.92391	0.391388	0.657649	FALSE	PTN
0.0614002	1.25197	0.656686	FALSE	IFNA10
0.896575	0.391388	0.643981	FALSE	GH1
0.621872	0.662691	0.642282	FALSE	CD276
-0.13307	1.41654	0.641734	FALSE	SUSD1
0.0614002	1.19758	0.629492	FALSE	ROR1
0.917849	0.336424	0.627137	FALSE	AGT
0.73703	0.515368	0.626199	FALSE	NRG1
-0.472396	1.72429	0.625948	FALSE	CXCL17
1.01036	0.219328	0.614846	FALSE	ARTN
0.333915	0.888596	0.611255	FALSE	PEBP4
-0.13307	1.33823	0.602581	FALSE	TNFRSF17
0.186673	1.017	0.601837	FALSE	CD4
0.384625	0.815234	0.59993	FALSE	SLAMF7
0.639652	0.549058	0.594355	FALSE	MIA3
1.33866	-0.159123	0.589768	FALSE	FCRL6
0.333915	0.822741	0.578328	FALSE	C6orf72
0.639652	0.515368	0.57751	FALSE	LRRTM1
-0.13307	1.28501	0.57597	FALSE	TYRO3
-0.13307	1.28501	0.57597	FALSE	TNFSF15
-0.13307	1.28501	0.57597	FALSE	MPZL3
0.333915	0.815234	0.574574	FALSE	LSR
0.621872	0.515368	0.56862	FALSE	PRH1
-0.13307	1.26376	0.565347	FALSE	JAM2
0.903628	0.219328	0.561478	FALSE	TAC3
0.717088	0.391388	0.554238	FALSE	EPHA4
0.333915	0.761743	0.547829	FALSE	KIR2DL3
0.333915	0.761743	0.547829	FALSE	CEACAM8
0.186673	0.888596	0.537635	FALSE	FCRLA
0.0614002	1.01307	0.537235	FALSE	POGLUT1
0.0614002	1.01307	0.537235	FALSE	CCL3L3
0.0614002	1.01307	0.537235	FALSE	NCR1
0.948602	0.123952	0.536277	FALSE	SIRPA
0.948602	0.123952	0.536277	FALSE	OBP2B
0.617894	0.446134	0.532014	FALSE	ZG16B
0.186673	0.874681	0.530677	FALSE	MZB1
0.145824	0.91368	0.529752	FALSE	CCDC104
0.186673	0.865314	0.525993	FALSE	NELL2
0.0614002	0.989799	0.5256	FALSE	SBSN
-0.940826	1.98947	0.52432	FALSE	CD2
-0.472396	1.51511	0.521359	FALSE	FGFR4
0.145824	0.889441	0.517633	FALSE	CORT
2.28696	-1.25523	0.515864	FALSE	SLPI
0.896575	0.123952	0.510263	FALSE	FCRL5
0.145824	0.865314	0.505569	FALSE	SPINT2
0.903628	0.104768	0.504198	FALSE	TAC3
0.903628	0.104768	0.504198	FALSE	TMEM27
0.145824	0.859916	0.50287	FALSE	ANGPTL4
0.186673	0.815234	0.500954	FALSE	FLT1
0.882941	0.104768	0.493855	FALSE	IL4
0.73703	0.235527	0.486279	FALSE	CEACAM6
0.717088	0.254777	0.485932	FALSE	CD40LG
-0.472396	1.44232	0.48496	FALSE	FGFR1
0.717088	0.235527	0.476307	FALSE	MST1R
0.0614002	0.889441	0.475421	FALSE	ADAMTSL1
0.0614002	0.888596	0.474998	FALSE	SEMA4A
-0.472396	1.41654	0.472071	FALSE	SPARC
0.853103	0.0857499	0.469426	FALSE	LY6D
0.541421	0.391388	0.466405	FALSE	CEACAM19
0.0614002	0.865314	0.463357	FALSE	FN
-0.592267	1.51511	0.461423	FALSE	PTH
0.384625	0.515368	0.449997	FALSE	PTN
0.639652	0.254777	0.447215	FALSE	REG3G
-0.13307	1.02368	0.445306	FALSE	CD14
0.639652	0.248282	0.443967	FALSE	AGR2
-0.13307	1.017	0.441965	FALSE	PARM1
-0.13307	1.017	0.441965	FALSE	EFNB2
0.626157	0.254777	0.440467	FALSE	NGFR
0.621872	0.254777	0.438324	FALSE	CLEC2D
0.0614002	0.815234	0.438317	FALSE	AHSG
0.639652	0.235527	0.43759	FALSE	TDGF1
0.639652	0.219328	0.42949	FALSE	TINAGL1
0.639652	0.219328	0.42949	FALSE	HBEGF
1.01036	-0.159123	0.42562	FALSE	BOC
0.186673	0.662691	0.424682	FALSE	CEACAM6
0.186673	0.662691	0.424682	FALSE	FCRL2
0.333915	0.515368	0.424641	FALSE	IGFBP3
0.333915	0.515368	0.424641	FALSE	CLEC2D
0.73703	0.104768	0.420899	FALSE	CDH19
0.617894	0.219328	0.418611	FALSE	CXCL12
0.712687	0.123952	0.418319	FALSE	CD48
0.0614002	0.761743	0.411571	FALSE	BSG
0.73703	0.0857499	0.41139	FALSE	FGL1
-0.13307	0.955736	0.411333	FALSE	BTN2A1
-0.13307	0.955052	0.410991	FALSE	MUCL1
0.717088	0.104768	0.410928	FALSE	FGF19
0.717088	0.104768	0.410928	FALSE	LRRTM1
0.587432	0.219328	0.40338	FALSE	TMEM25
0.717088	0.0857499	0.401419	FALSE	OLFM4
0.0614002	0.737059	0.39923	FALSE	CEACAM6
0.0614002	0.737059	0.39923	FALSE	TMEFF2
0.541421	0.254777	0.398099	FALSE	CADM3
0.541421	0.254777	0.398099	FALSE	AMICA1
0.948602	-0.159123	0.394739	FALSE	LYPD3
1.40434	-0.61958	0.392379	FALSE	THY1
-0.13307	0.889441	0.378186	FALSE	TXNDC12
-0.13307	0.888596	0.377763	FALSE	TEK
-0.13307	0.888596	0.377763	FALSE	ITGA10
0.621872	0.123952	0.372912	FALSE	KLK11
0.639652	0.104768	0.37221	FALSE	LTB
0.639652	0.104768	0.37221	FALSE	MESDC2
0.639652	0.104768	0.37221	FALSE	APOD
0.617894	0.123952	0.370923	FALSE	C11orf24
-0.13307	0.865314	0.366122	FALSE	CCL16
-0.13307	0.865314	0.366122	FALSE	PPBP
-0.13307	0.859916	0.363423	FALSE	BDNF
0.621872	0.104768	0.36332	FALSE	GKN1
0.621872	0.104768	0.36332	FALSE	EPHB1
0.621872	0.104768	0.36332	FALSE	CYTL1
0.621872	0.104768	0.36332	FALSE	F3
0.639652	0.0857499	0.362701	FALSE	IL17C
0.333915	0.391388	0.362652	FALSE	ARTN
0.167105	0.549058	0.358081	FALSE	LRIG3
0.994532	-0.280497	0.357017	FALSE	LYNX1
0.621872	0.0857499	0.353811	FALSE	IL10
0.186673	0.515368	0.35102	FALSE	DLL1
0.853103	-0.159123	0.34699	FALSE	CD274
0.587432	0.104768	0.3461	FALSE	FGFRL1
0.587432	0.104768	0.3461	FALSE	CD300LG
0.972025	-0.280497	0.345764	FALSE	BTLA
-0.13307	0.820416	0.343673	FALSE	ICOS
0.145824	0.539475	0.342649	FALSE	MGP
-0.13307	0.815234	0.341082	FALSE	VSIG4
-0.218888	0.889441	0.335277	FALSE	CHGA
-0.218888	0.889441	0.335277	FALSE	SLC39A4
0.948602	-0.280497	0.334052	FALSE	PDCD1
0.562031	0.104768	0.3334	FALSE	LY6D
0.541421	0.123952	0.332686	FALSE	HAVCR2
0.145824	0.515368	0.330596	FALSE	HRG
0.145824	0.515368	0.330596	FALSE	CTSL2
-0.218888	0.865314	0.323213	FALSE	BSG
0.384625	0.254777	0.319701	FALSE	PLAT
0.0614002	0.549058	0.305229	FALSE	PIK3IP1
0.0614002	0.549058	0.305229	FALSE	TNFRSF10C
0.0614002	0.549058	0.305229	FALSE	FGF23
0.0614002	0.549058	0.305229	FALSE	C1orf187
0.333915	0.254777	0.294346	FALSE	CD200R1
-0.13307	0.71744	0.292185	FALSE	OMD
0.186673	0.391388	0.289031	FALSE	MINPP1
0.186673	0.391388	0.289031	FALSE	AZGP1
0.73703	-0.159123	0.288953	FALSE	KLK8
0.73703	-0.159123	0.288953	FALSE	CEACAM20
0.73703	-0.159123	0.288953	FALSE	rat tail collagen
0.0614002	0.515368	0.288384	FALSE	EDN2
0.0614002	0.515368	0.288384	FALSE	PLA2G2D
0.0614002	0.515368	0.288384	FALSE	UTS2
0.0614002	0.515368	0.288384	FALSE	C6orf72
0.0614002	0.515368	0.288384	FALSE	SERPINE2
0.0614002	0.515368	0.288384	FALSE	NRN1L
0.0614002	0.515368	0.288384	FALSE	IL11
0.0614002	0.510081	0.285741	FALSE	INSL3
0.333915	0.235527	0.284721	FALSE	CD200
0.717088	-0.159123	0.278982	FALSE	IL36G
0.333915	0.219328	0.276622	FALSE	SLITRK1
0.829251	-0.280497	0.274377	FALSE	PRH1
0.333915	0.213343	0.273629	FALSE	FGFBP2
-0.218888	0.761743	0.271427	FALSE	PILRB
0.145824	0.391388	0.268606	FALSE	NPY
0.145824	0.391388	0.268606	FALSE	IFNA6
-0.472396	1.00321	0.26541	FALSE	VCAM1
-0.460192	0.989799	0.264804	FALSE	TNFRSF10C
-0.13307	0.656844	0.261887	FALSE	GPR97
0.38524	0.123952	0.254596	FALSE	EPHB4
0.384625	0.104768	0.244697	FALSE	IL20RB
0.384625	0.104768	0.244697	FALSE	TNFRSF18
1.10564	-0.61958	0.243032	FALSE	GDF9
-0.472396	0.955736	0.24167	FALSE	LAMP2
0.639652	-0.159123	0.240265	FALSE	SPOCK3
0.639652	-0.159123	0.240265	FALSE	F3
-0.940826	1.41654	0.237856	FALSE	SARAF
0.384625	0.0857499	0.235188	FALSE	SPACA3
0.639652	-0.170714	0.234469	FALSE	WISP1
0.621872	-0.159123	0.231374	FALSE	FN
0.621872	-0.159123	0.231374	FALSE	SFTPD
0.621872	-0.159123	0.231374	FALSE	SCRG1
0.621872	-0.159123	0.231374	FALSE	MIA
0.621872	-0.159123	0.231374	FALSE	CD28
0.621872	-0.159123	0.231374	FALSE	SIL1
0.621872	-0.159123	0.231374	FALSE	CD30
0.333915	0.123952	0.228933	FALSE	SHISA2
0.0614002	0.391388	0.226394	FALSE	LYVE1
0.0614002	0.391388	0.226394	FALSE	ENPP6
0.0614002	0.391388	0.226394	FALSE	CXCL15
0.0614002	0.391388	0.226394	FALSE	MPZL2
0.0614002	0.391388	0.226394	FALSE	TNFSF18
0.0614002	0.391388	0.226394	FALSE	CTSL2
0.186673	0.254777	0.220725	FALSE	FGFR1
0.186673	0.254777	0.220725	FALSE	CA9
0.186673	0.254777	0.220725	FALSE	FAM3B
0.333915	0.104768	0.219341	FALSE	DEFB1
0.333915	0.104768	0.219341	FALSE	ANGPTL7
0.333915	0.104768	0.219341	FALSE	SPRY1
0.333915	0.104768	0.219341	FALSE	NTM
0.717088	-0.280497	0.218295	FALSE	DLL1
-0.112915	0.539475	0.21328	FALSE	TNFSF10
0.16716	0.254777	0.210969	FALSE	IL4I1
-0.592267	1.01307	0.210402	FALSE	BMP6
0.333915	0.0857499	0.209832	FALSE	BTN2A1
0.333915	0.0857499	0.209832	FALSE	SIGLEC9
-0.472396	0.889441	0.208523	FALSE	THY1
0.186673	0.219328	0.203001	FALSE	KLK8
0.186673	0.219328	0.203001	FALSE	FKBP7
-0.112915	0.515368	0.201226	FALSE	EVI2B
0.145824	0.254777	0.2003	FALSE	CD55
1.01036	-0.61958	0.195392	FALSE	MXRA8
-0.472396	0.857929	0.192767	FALSE	TMEM9B
-0.13307	0.515368	0.191149	FALSE	CD244
-0.13307	0.515368	0.191149	FALSE	POMGNT1
0.994532	-0.61958	0.187476	FALSE	LYPD3
-0.460192	0.832053	0.18593	FALSE	BAMBI
0.145824	0.219328	0.182576	FALSE	PTN
0.145824	0.219328	0.182576	FALSE	CCL1
0.145824	0.219328	0.182576	FALSE	SPON2
0.639652	-0.280497	0.179578	FALSE	CNDP1
0.639652	-0.280497	0.179578	FALSE	FAM3B
0.621872	-0.280497	0.170687	FALSE	PDGFC
0.621872	-0.280497	0.170687	FALSE	NPC2
0.0614002	0.254777	0.158089	FALSE	SARAF
0.0614002	0.254777	0.158089	FALSE	CEACAM1
-0.13307	0.446134	0.156532	FALSE	ASPN
0.186673	0.123952	0.155312	FALSE	BTN3A3
0.0614002	0.248282	0.154841	FALSE	ENPP6
0.0614002	0.248282	0.154841	FALSE	MEP1A
0.639652	-0.341548	0.149052	FALSE	CRELD2
0.639652	-0.341548	0.149052	FALSE	IFNA5
0.639652	-0.341548	0.149052	FALSE	AREG
0.0614002	0.235527	0.148464	FALSE	LY86
0.0614002	0.235527	0.148464	FALSE	IL17B
0.186673	0.104768	0.14572	FALSE	SCN2B
0.186673	0.104768	0.14572	FALSE	LCTL
0.186673	0.104768	0.14572	FALSE	CCL7
0.186673	0.104768	0.14572	FALSE	CD320
0.186673	0.104768	0.14572	FALSE	ERBB2
-0.472396	0.761743	0.144673	FALSE	KAZALD1
0.903628	-0.61958	0.142024	FALSE	IGFL3
0.0614002	0.219328	0.140364	FALSE	CCL11
0.0614002	0.219328	0.140364	FALSE	PPBP
0.0614002	0.219328	0.140364	FALSE	CST3
0.0614002	0.219328	0.140364	FALSE	IL22RA2
0.0614002	0.219328	0.140364	FALSE	SCRG1
0.621872	-0.341548	0.140162	FALSE	DEFB127
0.621872	-0.341548	0.140162	FALSE	FCRL4
0.0614002	0.213343	0.137372	FALSE	BSG
0.0614002	0.213343	0.137372	FALSE	CDH16
0.186673	0.0857499	0.136211	FALSE	MGP
0.16716	0.104768	0.135964	FALSE	IGFBP4
0.16716	0.104768	0.135964	FALSE	IL13RA2
-0.13307	0.391388	0.129159	FALSE	RETN
-0.13307	0.391388	0.129159	FALSE	ANGPTL3
0.145824	0.104768	0.125296	FALSE	PRADC1
0.145824	0.104768	0.125296	FALSE	DCD
0.145824	0.104768	0.125296	FALSE	TIE1
0.145824	0.104768	0.125296	FALSE	EPGN
0.145824	0.104768	0.125296	FALSE	DLK1
0.145824	0.104768	0.125296	FALSE	GPR56
0.145824	0.104768	0.125296	FALSE	NTF3
0.145824	0.0857499	0.115787	FALSE	METTL7A
-0.592267	0.815234	0.111484	FALSE	RNFT2
-0.472396	0.656844	0.0922239	FALSE	VSIG4
-0.472396	0.656844	0.0922239	FALSE	ERO1L
0.333915	-0.159123	0.0873959	FALSE	FLRT1
0.333915	-0.159123	0.0873959	FALSE	MESDC2
0.333915	-0.159123	0.0873959	FALSE	PAEP
-0.592267	0.761743	0.0847379	FALSE	TLR3
0.948602	-0.782242	0.0831802	FALSE	LAMP2
0.0614002	0.104768	0.083084	FALSE	MFAP5
0.0614002	0.104768	0.083084	FALSE	TNFRSF6B
0.0614002	0.104768	0.083084	FALSE	IL13RA2
0.0614002	0.104768	0.083084	FALSE	CEACAM6
0.0614002	0.104768	0.083084	FALSE	CCL18
0.0614002	0.104768	0.083084	FALSE	LYPD6B
0.0614002	0.104768	0.083084	FALSE	DLK1
0.0614002	0.104768	0.083084	FALSE	TNFRSF10C
0.0614002	0.104768	0.083084	FALSE	LAMP2
0.0614002	0.104768	0.083084	FALSE	PRADC1
0.0614002	0.104768	0.083084	FALSE	TEX101
0.0614002	0.104768	0.083084	FALSE	REG4
0.0614002	0.104768	0.083084	FALSE	CLMP
0.0614002	0.104768	0.083084	FALSE	CD5L
0.0614002	0.104768	0.083084	FALSE	DKK3
0.0614002	0.104768	0.083084	FALSE	FGF1
0.0614002	0.104768	0.083084	FALSE	CCL13
0.0614002	0.104768	0.083084	FALSE	SCGB3A1
0.0614002	0.104768	0.083084	FALSE	CD5L
0.0614002	0.104768	0.083084	FALSE	CD177
0.0614002	0.104768	0.083084	FALSE	BPIFA2
0.0614002	0.104768	0.083084	FALSE	TXNDC12
0.0614002	0.104768	0.083084	FALSE	IL19
0.0614002	0.104768	0.083084	FALSE	RETN
0.0614002	0.104768	0.083084	FALSE	FGL1
0.0614002	0.104768	0.083084	FALSE	GPX8
0.0614002	0.0857499	0.0735751	FALSE	LY6G6C
0.0614002	0.0857499	0.0735751	FALSE	LRRN4CL
0.0614002	0.0857499	0.0735751	FALSE	DEFB119
0.73703	-0.60302	0.0670049	FALSE	IFNA1
-0.13307	0.254777	0.0608536	FALSE	CXCL3
-0.13307	0.254777	0.0608536	FALSE	KLK8
-0.13307	0.248707	0.0578184	FALSE	LYPD5
-0.13307	0.235527	0.0512288	FALSE	F11R
0.717088	-0.61958	0.0487537	FALSE	AMELX
0.712687	-0.61958	0.0465532	FALSE	LYPD6
0.712687	-0.61958	0.0465532	FALSE	ERBB2
-0.460192	0.549058	0.0444327	FALSE	CEACAM21
-0.13307	0.219328	0.0431293	FALSE	SCGB1A1
-0.13307	0.219328	0.0431293	FALSE	DLL4
-0.13307	0.219328	0.0431293	FALSE	TNFRSF25
-0.13307	0.219328	0.0431293	FALSE	DDOST
-0.13307	0.219328	0.0431293	FALSE	ANGPTL3
-0.13307	0.219328	0.0431293	FALSE	AGR3
-0.13307	0.213343	0.0401365	FALSE	CD300LB
-0.13307	0.213343	0.0401365	FALSE	MAGT1
-0.472396	0.549058	0.0383309	FALSE	NETO2
-0.940826	1.017	0.038087	FALSE	DHRS9
-0.940826	1.017	0.038087	FALSE	TREML1
-0.940826	1.01307	0.0361221	FALSE	CD2
-0.940826	1.01307	0.0361221	FALSE	DPEP1
-0.472396	0.539475	0.0335396	FALSE	FKBP14
-0.940826	1.00321	0.0311944	FALSE	TCTN3
-0.218888	0.279593	0.0303525	FALSE	PLG
0.333915	-0.280497	0.0267088	FALSE	DEFA4
0.333915	-0.280497	0.0267088	FALSE	KIR3DL1
0.333915	-0.280497	0.0267088	FALSE	ERP27
-0.472396	0.515368	0.0214859	FALSE	C19orf63
-0.472396	0.515368	0.0214859	FALSE	RETN
-0.472396	0.515368	0.0214859	FALSE	TNFRSF11B
-0.472396	0.515368	0.0214859	FALSE	ERP44
-0.472396	0.515368	0.0214859	FALSE	CXCL5
-0.472396	0.515368	0.0214859	FALSE	EPHB6
0.639652	-0.60302	0.0183162	FALSE	CCL20
-0.218888	0.254777	0.0179446	FALSE	IL18
-1.21689	1.25197	0.0175414	FALSE	CD320
0.186673	-0.159123	0.013775	FALSE	ANGPTL6
0.186673	-0.159123	0.013775	FALSE	NGFR
-0.864864	0.889441	0.0122889	FALSE	MDK
0.639652	-0.61958	0.0100361	FALSE	TNFRSF19
0.639652	-0.61958	0.0100361	FALSE	CXCL9
0.639652	-0.61958	0.0100361	FALSE	TNFRSF6B
0.16716	-0.159123	0.00401871	FALSE	CLEC5A
0.621872	-0.61958	0.00114588	FALSE	ENPP5
0.621872	-0.61958	0.00114588	FALSE	WIF1
-0.218888	0.219328	0.000220284	FALSE	NRN1
-0.218888	0.219328	0.000220284	FALSE	SOSTDC1
-0.218888	0.219328	0.000220284	FALSE	PSPN
-0.218888	0.219328	0.000220284	FALSE	IGFL1
-0.218888	0.213343	-0.0027725	FALSE	MIA3
0.333915	-0.341548	-0.00381678	FALSE	EFNA1
-0.112915	0.104768	-0.00407383	FALSE	FKBP14
-0.13307	0.123952	-0.00455899	FALSE	PILRA
-0.13307	0.123952	-0.00455899	FALSE	PILRA
-0.13307	0.123952	-0.00455899	FALSE	TNFRSF6B
0.145824	-0.159123	-0.00664966	FALSE	CLU
0.145824	-0.159123	-0.00664966	FALSE	CHRDL2
0.145824	-0.159123	-0.00664966	FALSE	CCL5
0.145824	-0.159123	-0.00664966	FALSE	TNFSF14
-0.484532	0.47071	-0.00691103	FALSE	IL18
0.145824	-0.170714	-0.0124452	FALSE	CADM1
-0.472396	0.446134	-0.0131308	FALSE	SIL1
-0.472396	0.446134	-0.0131308	FALSE	IFNA17
-0.13307	0.104768	-0.014151	FALSE	OMD
-0.13307	0.104768	-0.014151	FALSE	MESDC2
-0.13307	0.104768	-0.014151	FALSE	PLA2G2D
-0.13307	0.104768	-0.014151	FALSE	HHIPL2
-0.13307	0.104768	-0.014151	FALSE	NELL2
-0.13307	0.104768	-0.014151	FALSE	FAM3B
-0.13307	0.104768	-0.014151	FALSE	GZMB
-0.13307	0.104768	-0.014151	FALSE	KLK8
-0.13307	0.104768	-0.014151	FALSE	LUZP2
-0.13307	0.104768	-0.014151	FALSE	CSF2RA
-0.13307	0.104768	-0.014151	FALSE	RETN
-0.13307	0.104768	-0.014151	FALSE	TNFRSF10B
-0.13307	0.104768	-0.014151	FALSE	ITM2A
-0.13307	0.104768	-0.014151	FALSE	FGF19
0.587432	-0.61958	-0.016074	FALSE	EEF1D
-0.13307	0.0857499	-0.0236599	FALSE	HRG
-0.13307	0.0857499	-0.0236599	FALSE	STC2
-0.13307	0.0857499	-0.0236599	FALSE	IL17RC
-0.13307	0.0857499	-0.0236599	FALSE	EMCN
-0.13307	0.0857499	-0.0236599	FALSE	TMEM207
-0.13307	0.0857499	-0.0236599	FALSE	IL15
-0.940826	0.881113	-0.0298568	FALSE	FKBP7
-0.940826	0.865314	-0.0377563	FALSE	DLL1
-0.940826	0.865314	-0.0377563	FALSE	BCAN
1.17756	-1.25523	-0.0388326	FALSE	TINAGL1
0.541421	-0.61958	-0.0390796	FALSE	VEGFA
0.541421	-0.61958	-0.0390796	FALSE	REG1A
-0.472396	0.391388	-0.0405039	FALSE	DEFB127
-0.472396	0.391388	-0.0405039	FALSE	CD276
-0.472396	0.391388	-0.0405039	FALSE	TNFRSF10A
-0.472396	0.391388	-0.0405039	FALSE	TNFRSF14
0.186673	-0.280497	-0.046912	FALSE	IL22
0.186673	-0.280497	-0.046912	FALSE	TNFRSF10B
0.0614002	-0.159123	-0.0488614	FALSE	FSTL3
0.0614002	-0.159123	-0.0488614	FALSE	CES3
0.0614002	-0.159123	-0.0488614	FALSE	GPA33
0.0614002	-0.159123	-0.0488614	FALSE	DEFB132
0.0614002	-0.159123	-0.0488614	FALSE	CCL3L3
0.0614002	-0.159123	-0.0488614	FALSE	JAM3
0.0614002	-0.159123	-0.0488614	FALSE	EFNB1
0.0614002	-0.159123	-0.0488614	FALSE	ITM2B
0.0614002	-0.159123	-0.0488614	FALSE	TGFB1
0.0614002	-0.159123	-0.0488614	FALSE	TFF2
0.0614002	-0.159123	-0.0488614	FALSE	ISLR2
0.0614002	-0.159123	-0.0488614	FALSE	FCRL3
0.0614002	-0.159123	-0.0488614	FALSE	IL18
0.0614002	-0.159123	-0.0488614	FALSE	KLK5
0.0614002	-0.159123	-0.0488614	FALSE	AIF1L
0.0614002	-0.159123	-0.0488614	FALSE	ZG16B
0.0614002	-0.159123	-0.0488614	FALSE	CHODL
0.0614002	-0.159123	-0.0488614	FALSE	PLA2G15
0.0614002	-0.170714	-0.054657	FALSE	PDGFD
0.0614002	-0.170714	-0.054657	FALSE	MLN
0.0614002	-0.170714	-0.054657	FALSE	CD177
-0.218888	0.104768	-0.05706	FALSE	TAPBPL
-0.218888	0.104768	-0.05706	FALSE	CD58
-0.218888	0.104768	-0.05706	FALSE	BTN2A1
-0.218888	0.104768	-0.05706	FALSE	FGF21
-0.940826	0.81858	-0.0611232	FALSE	CHODL
-0.940826	0.815234	-0.062796	FALSE	JAM2
-0.218888	0.0857499	-0.0665689	FALSE	JAM3
-0.401976	0.254777	-0.0735993	FALSE	FCN3
1.69799	-1.84546	-0.0737313	FALSE	IAPP
1.10564	-1.25523	-0.0747921	FALSE	SPINK7
1.10564	-1.25523	-0.0747921	FALSE	TNFSF13
0.186673	-0.341548	-0.0774377	FALSE	GREM1
0.621872	-0.782242	-0.0801849	FALSE	IL31RA
0.621872	-0.782242	-0.0801849	FALSE	FZD2
-0.472396	0.279593	-0.0964016	FALSE	CSF3R
0.145824	-0.341548	-0.0978623	FALSE	MUC20
-0.592267	0.391388	-0.100439	FALSE	NTF4
-0.940826	0.737059	-0.101884	FALSE	CLEC1A
-1.21689	1.01307	-0.10191	FALSE	IFNA6
-0.472396	0.254777	-0.108809	FALSE	PGLYRP1
-0.472396	0.254777	-0.108809	FALSE	CHAD
-0.472396	0.254777	-0.108809	FALSE	PROK1
0.0614002	-0.280497	-0.109548	FALSE	SIT1
0.0614002	-0.280497	-0.109548	FALSE	CXCL1
0.0614002	-0.280497	-0.109548	FALSE	C1orf187
0.0614002	-0.280497	-0.109548	FALSE	CCL14
-0.472396	0.251796	-0.1103	FALSE	IL20
-0.472396	0.248707	-0.111845	FALSE	CNIH
-0.472396	0.248282	-0.112057	FALSE	CTHRC1
-0.472396	0.235527	-0.118434	FALSE	ITM2B
-0.472396	0.235527	-0.118434	FALSE	CARTPT
-0.472396	0.219328	-0.126534	FALSE	TREML1
-0.472396	0.219328	-0.126534	FALSE	CCL3L3
-0.472396	0.219328	-0.126534	FALSE	LIPG
-0.472396	0.219328	-0.126534	FALSE	DEFA6
-0.472396	0.219328	-0.126534	FALSE	APOD
-0.472396	0.219328	-0.126534	FALSE	CXCL14
-0.472396	0.219328	-0.126534	FALSE	AIF1L
-0.472396	0.213343	-0.129527	FALSE	IL10RB
0.994532	-1.25523	-0.130348	FALSE	FGFRL1
-0.940826	0.662691	-0.139067	FALSE	WIF1
0.0614002	-0.341548	-0.140074	FALSE	PSPN
0.0614002	-0.341548	-0.140074	FALSE	FKBP7
0.0614002	-0.341548	-0.140074	FALSE	MYOC
0.0614002	-0.341548	-0.140074	FALSE	IL17C
0.0614002	-0.341548	-0.140074	FALSE	IL25
0.0614002	-0.341548	-0.140074	FALSE	REG3A
0.0614002	-0.341548	-0.140074	FALSE	DKK4
0.0614002	-0.341548	-0.140074	FALSE	REG1B
-0.940826	0.656844	-0.141991	FALSE	CCL16
0.333915	-0.61958	-0.142833	FALSE	CXCL9
0.333915	-0.61958	-0.142833	FALSE	NPTN
0.333915	-0.61958	-0.142833	FALSE	VASN
-0.13307	-0.159123	-0.146096	FALSE	TAPBPL
-0.13307	-0.159123	-0.146096	FALSE	IL36RN
-0.13307	-0.159123	-0.146096	FALSE	IL1RAP
-0.13307	-0.159123	-0.146096	FALSE	FKBP14
-0.13307	-0.159123	-0.146096	FALSE	SLC39A6
-0.13307	-0.159123	-0.146096	FALSE	LYPD5
-0.13307	-0.159123	-0.146096	FALSE	BOC
-0.13307	-0.159123	-0.146096	FALSE	HGF
-0.13307	-0.159123	-0.146096	FALSE	IFNA2
-0.13307	-0.159123	-0.146096	FALSE	ATRAID
-0.13307	-0.159123	-0.146096	FALSE	PILRA
-0.592267	0.248282	-0.171992	FALSE	C1QTNF3
-0.864864	0.515368	-0.174748	FALSE	DLK1
-1.21689	0.865314	-0.175788	FALSE	TAC3
-1.21689	0.865314	-0.175788	FALSE	GREM1
-0.592267	0.235527	-0.17837	FALSE	VIT
-0.592267	0.235527	-0.17837	FALSE	SERPINA3
-0.472396	0.104768	-0.183814	FALSE	INHBB
-0.472396	0.104768	-0.183814	FALSE	FKBP11
-0.472396	0.104768	-0.183814	FALSE	PDGFRL
-0.472396	0.104768	-0.183814	FALSE	LYNX1
-0.472396	0.104768	-0.183814	FALSE	TMUB1
-0.472396	0.104768	-0.183814	FALSE	IL36RN
-0.472396	0.104768	-0.183814	FALSE	SCG3
-0.472396	0.104768	-0.183814	FALSE	REG4
-0.472396	0.104768	-0.183814	FALSE	MPZL3
-0.472396	0.104768	-0.183814	FALSE	CCL1
-0.472396	0.104768	-0.183814	FALSE	FKBP7
-0.472396	0.104768	-0.183814	FALSE	MOG
-0.472396	0.104768	-0.183814	FALSE	MIA
-0.472396	0.104768	-0.183814	FALSE	SERPINA5
-0.472396	0.104768	-0.183814	FALSE	CEACAM7
-0.472396	0.104768	-0.183814	FALSE	PRSS27
-0.472396	0.104768	-0.183814	FALSE	CCL24
-0.472396	0.104768	-0.183814	FALSE	TAPBPL
-0.472396	0.104768	-0.183814	FALSE	OSTM1
-0.472396	0.104768	-0.183814	FALSE	SPAG11A
-0.472396	0.104768	-0.183814	FALSE	FGF22
-0.472396	0.104768	-0.183814	FALSE	IL1B
-0.472396	0.104768	-0.183814	FALSE	TNFRSF6B
-0.472396	0.104768	-0.183814	FALSE	NCAM1
-0.472396	0.104768	-0.183814	FALSE	TNFRSF10C
-0.472396	0.104768	-0.183814	FALSE	EFNB2
-0.592267	0.219328	-0.186469	FALSE	FCRL2
-0.218888	-0.159123	-0.189005	FALSE	CCL11
-0.218888	-0.159123	-0.189005	FALSE	MME
-0.218888	-0.159123	-0.189005	FALSE	FGF21
-0.218888	-0.159123	-0.189005	FALSE	VSIG4
-0.472396	0.0857499	-0.193323	FALSE	CD164L2
-0.472396	0.0857499	-0.193323	FALSE	LAMP2
-0.472396	0.0857499	-0.193323	FALSE	C1orf85
-0.472396	0.0857499	-0.193323	FALSE	MUC20
-0.472396	0.0857499	-0.193323	FALSE	CXCL15
-0.472396	0.0857499	-0.193323	FALSE	SPACA3
-0.13307	-0.280497	-0.206783	FALSE	APOD
-0.13307	-0.280497	-0.206783	FALSE	EPHA7
-0.13307	-0.280497	-0.206783	FALSE	IL22
-0.13307	-0.280497	-0.206783	FALSE	NTM
-0.13307	-0.280497	-0.206783	FALSE	TNFRSF18
-0.940826	0.515368	-0.212729	FALSE	FSTL5
-0.940826	0.515368	-0.212729	FALSE	FGFRL1
-0.940826	0.515368	-0.212729	FALSE	WFDC12
-0.940826	0.515368	-0.212729	FALSE	PLA2G2D
-0.940826	0.515368	-0.212729	FALSE	SPESP1
-0.940826	0.515368	-0.212729	FALSE	REG1B
-0.940826	0.515368	-0.212729	FALSE	IL27RA
-0.940826	0.515368	-0.212729	FALSE	CXCL16
-0.940826	0.515368	-0.212729	FALSE	IL4I1
-0.940826	0.515368	-0.212729	FALSE	KLK3
-0.940826	0.515368	-0.212729	FALSE	LEFTY2
-0.940826	0.515368	-0.212729	FALSE	CDCP1
-0.940826	0.515368	-0.212729	FALSE	IL17C
0.186673	-0.61958	-0.216454	FALSE	FCGRT
0.186673	-0.61958	-0.216454	FALSE	PRADC1
0.333915	-0.782242	-0.224163	FALSE	TXNDC15
0.333915	-0.782242	-0.224163	FALSE	SPINT1
0.333915	-0.782242	-0.224163	FALSE	TNFRSF10B
-0.112915	-0.341548	-0.227232	FALSE	SPESP1
-0.112915	-0.341548	-0.227232	FALSE	EDA2R
-1.21689	0.761743	-0.227574	FALSE	JAM2
0.145824	-0.61958	-0.236878	FALSE	CCL3L3
0.145824	-0.61958	-0.236878	FALSE	TNFRSF10D
0.145824	-0.61958	-0.236878	FALSE	GC
0.145824	-0.61958	-0.236878	FALSE	DEFA4
0.145824	-0.61958	-0.236878	FALSE	NXPH3
0.145824	-0.61958	-0.236878	FALSE	SIGLEC5
0.145824	-0.61958	-0.236878	FALSE	ATRAID
0.145824	-0.61958	-0.236878	FALSE	PROK1
0.145824	-0.61958	-0.236878	FALSE	NLGN4X
0.145824	-0.61958	-0.236878	FALSE	APOD
-0.13307	-0.341548	-0.237309	FALSE	PROK1
-0.13307	-0.341548	-0.237309	FALSE	FLRT3
-0.13307	-0.341548	-0.237309	FALSE	EPHB6
-0.13307	-0.341548	-0.237309	FALSE	CRISPLD2
-0.13307	-0.341548	-0.237309	FALSE	IL1F10
-0.13307	-0.341548	-0.237309	FALSE	FGFRL1
-0.13307	-0.341548	-0.237309	FALSE	NTS
-0.592267	0.104768	-0.243749	FALSE	IL20RB
-0.592267	0.104768	-0.243749	FALSE	CCL21
-0.592267	0.104768	-0.243749	FALSE	JAM3
-0.592267	0.104768	-0.243749	FALSE	IL27RA
-0.592267	0.104768	-0.243749	FALSE	TF
-0.592267	0.104768	-0.243749	FALSE	IGFL1
0.994532	-1.50061	-0.25304	FALSE	BTNL9
-0.592267	0.0857499	-0.253258	FALSE	LYG1
-0.592267	0.0857499	-0.253258	FALSE	BSG
-0.592267	0.0857499	-0.253258	FALSE	PRELP
-0.592267	0.0857499	-0.253258	FALSE	NPC2
0.73703	-1.25523	-0.259099	FALSE	OTOR
0.73703	-1.25523	-0.259099	FALSE	TNFRSF9
0.717088	-1.25523	-0.26907	FALSE	SARAF
0.73703	-1.28619	-0.274579	FALSE	RCN3
-0.940826	0.391388	-0.274719	FALSE	DKK2
-0.940826	0.391388	-0.274719	FALSE	IFNA5
-0.940826	0.391388	-0.274719	FALSE	UNC5B
-0.940826	0.391388	-0.274719	FALSE	IL22
-0.940826	0.391388	-0.274719	FALSE	SCGB1D2
-0.940826	0.391388	-0.274719	FALSE	EFNA4
-0.940826	0.391388	-0.274719	FALSE	CXCL10
-0.940826	0.391388	-0.274719	FALSE	LEP
0.0614002	-0.61958	-0.27909	FALSE	TMEM98
0.0614002	-0.61958	-0.27909	FALSE	TNFRSF11B
0.0614002	-0.61958	-0.27909	FALSE	CST9L
0.0614002	-0.61958	-0.27909	FALSE	ATRAID
0.0614002	-0.61958	-0.27909	FALSE	CHRDL2
0.0614002	-0.61958	-0.27909	FALSE	PDGFRL
0.0614002	-0.61958	-0.27909	FALSE	MESOTHELIN
0.0614002	-0.61958	-0.27909	FALSE	FAM151A
0.0614002	-0.61958	-0.27909	FALSE	TXNDC12
0.0614002	-0.61958	-0.27909	FALSE	LTBR
0.0614002	-0.61958	-0.27909	FALSE	SARAF
0.0614002	-0.61958	-0.27909	FALSE	LECT1
0.0614002	-0.61958	-0.27909	FALSE	OLFM4
0.0614002	-0.61958	-0.27909	FALSE	CSRP2BP
0.0614002	-0.61958	-0.27909	FALSE	IL10
0.0614002	-0.61958	-0.27909	FALSE	CADM3
0.0614002	-0.61958	-0.27909	FALSE	IL17B
-0.218888	-0.341548	-0.280218	FALSE	EFNA4
-0.218888	-0.341548	-0.280218	FALSE	IL9
0.186673	-0.782242	-0.297784	FALSE	OMG
0.639652	-1.25523	-0.307788	FALSE	ORM1
0.639652	-1.25523	-0.307788	FALSE	B2M
0.639652	-1.25523	-0.307788	FALSE	AGR2
0.639652	-1.25523	-0.307788	FALSE	C19orf63
0.639652	-1.25523	-0.307788	FALSE	LBP
0.639652	-1.25523	-0.307788	FALSE	TNFRSF18
0.639652	-1.25523	-0.307788	FALSE	FIBCD1
0.639652	-1.25523	-0.307788	FALSE	AGR3
0.639652	-1.25523	-0.307788	FALSE	KLK12
0.639652	-1.25523	-0.307788	FALSE	C20orf3
-0.460192	-0.159123	-0.309658	FALSE	CLDN2
-0.460192	-0.159123	-0.309658	FALSE	PVR
-0.472396	-0.159123	-0.31576	FALSE	TXNDC12
-0.472396	-0.159123	-0.31576	FALSE	CD58
-0.472396	-0.159123	-0.31576	FALSE	EFNA4
-0.472396	-0.159123	-0.31576	FALSE	IL27RA
-0.472396	-0.159123	-0.31576	FALSE	CST3
-0.472396	-0.159123	-0.31576	FALSE	FKBP14
-0.472396	-0.159123	-0.31576	FALSE	MAG
-0.472396	-0.159123	-0.31576	FALSE	FGFR4
-0.472396	-0.159123	-0.31576	FALSE	SPPL3
-0.472396	-0.159123	-0.31576	FALSE	VMO1
-0.472396	-0.159123	-0.31576	FALSE	PGC
-0.472396	-0.159123	-0.31576	FALSE	NOV
-0.472396	-0.159123	-0.31576	FALSE	ENDOU
-0.472396	-0.159123	-0.31576	FALSE	BSG
-0.472396	-0.159123	-0.31576	FALSE	IL17B
-0.472396	-0.159123	-0.31576	FALSE	KIRREL3
-0.472396	-0.159123	-0.31576	FALSE	TNFRSF25
-0.472396	-0.159123	-0.31576	FALSE	GFRA3
-0.472396	-0.159123	-0.31576	FALSE	PODN
-0.472396	-0.159123	-0.31576	FALSE	KLK8
-0.472396	-0.159123	-0.31576	FALSE	CST7
0.621872	-1.25523	-0.316678	FALSE	KDELC1
0.621872	-1.25523	-0.316678	FALSE	STC1
0.621872	-1.25523	-0.316678	FALSE	KAZALD1
0.145824	-0.782242	-0.318209	FALSE	JAM2
0.145824	-0.782242	-0.318209	FALSE	OTOR
0.145824	-0.782242	-0.318209	FALSE	NTM
0.145824	-0.782242	-0.318209	FALSE	CXCL9
0.145824	-0.782242	-0.318209	FALSE	CRELD2
0.617894	-1.25523	-0.318667	FALSE	F3
0.617894	-1.25523	-0.318667	FALSE	OLFM4
0.617894	-1.25523	-0.318667	FALSE	ENPP6
0.617894	-1.25523	-0.318667	FALSE	DEFB4A
0.617894	-1.25523	-0.318667	FALSE	CD276
-0.472396	-0.170714	-0.321555	FALSE	ERO1L
-0.472396	-0.170714	-0.321555	FALSE	FGF19
0.639652	-1.28619	-0.323268	FALSE	DSG1
0.639652	-1.28619	-0.323268	FALSE	CXCL5
-1.21689	0.549058	-0.333916	FALSE	FCAMR
-0.940826	0.254777	-0.343025	FALSE	IL13RA2
-0.940826	0.254777	-0.343025	FALSE	KLK11
-0.940826	0.254777	-0.343025	FALSE	FGF8
-1.23977	0.549058	-0.345355	FALSE	LYPD6
-1.21689	0.515368	-0.350761	FALSE	CYTL1
-1.21689	0.515368	-0.350761	FALSE	FGF23
-1.21689	0.515368	-0.350761	FALSE	MDK
-0.940826	0.235527	-0.352649	FALSE	DEFB1
-0.940826	0.235527	-0.352649	FALSE	IGFL1
-1.21689	0.510081	-0.353404	FALSE	IGFBP7
-0.0935178	-0.61958	-0.356549	FALSE	NXPH4
0.541421	-1.25523	-0.356904	FALSE	ULBP2
0.0614002	-0.782242	-0.360421	FALSE	TIMP1
0.0614002	-0.782242	-0.360421	FALSE	AGER
0.0614002	-0.782242	-0.360421	FALSE	ACVR1
0.0614002	-0.782242	-0.360421	FALSE	PEBP4
0.0614002	-0.782242	-0.360421	FALSE	LY6G6C
0.0614002	-0.782242	-0.360421	FALSE	EPHB1
0.0614002	-0.782242	-0.360421	FALSE	BTN2A1
0.0614002	-0.782242	-0.360421	FALSE	CCL7
0.0614002	-0.782242	-0.360421	FALSE	FSTL3
0.0614002	-0.782242	-0.360421	FALSE	DHH
0.0614002	-0.782242	-0.360421	FALSE	PLAT
0.0614002	-0.782242	-0.360421	FALSE	CLMP
0.0614002	-0.782242	-0.360421	FALSE	IGFL1
0.0614002	-0.782242	-0.360421	FALSE	AIF1L
-0.940826	0.219328	-0.360749	FALSE	PRH1
-0.940826	0.219328	-0.360749	FALSE	GREM1
-0.940826	0.219328	-0.360749	FALSE	EGFL7
-0.940826	0.219328	-0.360749	FALSE	PCYOX1L
-0.940826	0.219328	-0.360749	FALSE	CCL20
-0.940826	0.219328	-0.360749	FALSE	IGFL1
-0.940826	0.219328	-0.360749	FALSE	CNIH
-0.940826	0.219328	-0.360749	FALSE	IL17F
-0.940826	0.219328	-0.360749	FALSE	TMEM98
-0.940826	0.219328	-0.360749	FALSE	TNFSF10
-0.940826	0.219328	-0.360749	FALSE	GPR56
-0.940826	0.213343	-0.363742	FALSE	IL10RA
-0.940826	0.213343	-0.363742	FALSE	ADM
-0.13307	-0.60302	-0.368045	FALSE	MXRA8
-0.13307	-0.60302	-0.368045	FALSE	DNASE1
-0.460192	-0.280497	-0.370345	FALSE	B3GNT1
-0.592267	-0.159123	-0.375695	FALSE	LYNX1
-0.592267	-0.159123	-0.375695	FALSE	LUM
-0.592267	-0.159123	-0.375695	FALSE	FAM159A
-0.592267	-0.159123	-0.375695	FALSE	GPR56
-0.592267	-0.159123	-0.375695	FALSE	IFNA14
-0.592267	-0.159123	-0.375695	FALSE	FKBP11
-0.592267	-0.159123	-0.375695	FALSE	UTS2
-0.13307	-0.61958	-0.376325	FALSE	CLEC7A
-0.13307	-0.61958	-0.376325	FALSE	TFF1
-0.13307	-0.61958	-0.376325	FALSE	PEBP4
-0.13307	-0.61958	-0.376325	FALSE	SERPINA5
-0.13307	-0.61958	-0.376325	FALSE	CA9
-0.13307	-0.61958	-0.376325	FALSE	PI3
-0.13307	-0.61958	-0.376325	FALSE	IL19
-0.13307	-0.61958	-0.376325	FALSE	APOD
-0.13307	-0.61958	-0.376325	FALSE	RTN4R
-0.13307	-0.61958	-0.376325	FALSE	CXCL10
-0.13307	-0.61958	-0.376325	FALSE	TFPI
-0.13307	-0.61958	-0.376325	FALSE	BGN
-0.13307	-0.61958	-0.376325	FALSE	IL17F
-0.13307	-0.61958	-0.376325	FALSE	IFNA17
-0.13307	-0.61958	-0.376325	FALSE	ENPP7
-0.13307	-0.61958	-0.376325	FALSE	SCGB1A1
-0.13307	-0.61958	-0.376325	FALSE	NEGR1
-0.13307	-0.61958	-0.376325	FALSE	EFNA1
-0.13307	-0.61958	-0.376325	FALSE	IL20RB
-0.13307	-0.61958	-0.376325	FALSE	MZB1
-0.472396	-0.280497	-0.376447	FALSE	CD164L2
-0.472396	-0.280497	-0.376447	FALSE	VASN
-0.472396	-0.280497	-0.376447	FALSE	IGFBP5
-0.864864	0.104768	-0.380048	FALSE	CD55
-0.864864	0.104768	-0.380048	FALSE	IL5
-0.864864	0.0857499	-0.389557	FALSE	CXCL12
-0.460192	-0.341548	-0.40087	FALSE	LRRN4CL
-0.484532	-0.321893	-0.403212	FALSE	CX3CL1
-0.472396	-0.341548	-0.406972	FALSE	LYPD2
-0.472396	-0.341548	-0.406972	FALSE	CCL16
-0.472396	-0.341548	-0.406972	FALSE	CDHR5
-0.472396	-0.341548	-0.406972	FALSE	EFNB1
-0.472396	-0.341548	-0.406972	FALSE	MSMB
-0.472396	-0.341548	-0.406972	FALSE	PLA2G12A
-0.472396	-0.341548	-0.406972	FALSE	DKK3
-0.218888	-0.60302	-0.410954	FALSE	F3
1.02086	-1.84546	-0.412298	FALSE	EDN3
-0.940826	0.104768	-0.418029	FALSE	IGFBP6
-0.940826	0.104768	-0.418029	FALSE	SERPINI1
-0.940826	0.104768	-0.418029	FALSE	AMBP
-0.940826	0.104768	-0.418029	FALSE	CNPY3
-0.940826	0.104768	-0.418029	FALSE	TREML1
-0.940826	0.104768	-0.418029	FALSE	ABHD14A
-0.940826	0.104768	-0.418029	FALSE	B2M
-0.940826	0.104768	-0.418029	FALSE	VSIG2
-0.940826	0.104768	-0.418029	FALSE	SPINK6
-0.940826	0.104768	-0.418029	FALSE	TMC2
-0.940826	0.104768	-0.418029	FALSE	C1orf159
-0.940826	0.104768	-0.418029	FALSE	TAPBPL
-0.940826	0.104768	-0.418029	FALSE	MSRB3
-0.940826	0.104768	-0.418029	FALSE	GNRH1
-0.940826	0.104768	-0.418029	FALSE	KAZALD1
-0.940826	0.104768	-0.418029	FALSE	KLK3
-0.940826	0.104768	-0.418029	FALSE	CCL14
-0.940826	0.104768	-0.418029	FALSE	TPST1
-0.940826	0.104768	-0.418029	FALSE	LY6H
-0.940826	0.104768	-0.418029	FALSE	ATRAID
-0.940826	0.104768	-0.418029	FALSE	IL17D
-0.940826	0.104768	-0.418029	FALSE	WNT2
-0.940826	0.104768	-0.418029	FALSE	EFNA4
-0.940826	0.104768	-0.418029	FALSE	IL2
-0.940826	0.104768	-0.418029	FALSE	FAM159A
-0.940826	0.104768	-0.418029	FALSE	IGFBP1
-0.940826	0.104768	-0.418029	FALSE	CD300LF
-0.940826	0.104768	-0.418029	FALSE	PDGFA
-0.940826	0.104768	-0.418029	FALSE	ASPN
-0.940826	0.104768	-0.418029	FALSE	TIE1
-0.940826	0.104768	-0.418029	FALSE	ULBP2
-0.940826	0.104768	-0.418029	FALSE	RCN3
-0.940826	0.104768	-0.418029	FALSE	BTNL8
-0.940826	0.104768	-0.418029	FALSE	PTH
-0.940826	0.104768	-0.418029	FALSE	AGT
-0.940826	0.104768	-0.418029	FALSE	ANGPTL3
-0.940826	0.104768	-0.418029	FALSE	TXNDC12
-0.940826	0.104768	-0.418029	FALSE	rat tail collagen
-0.218888	-0.61958	-0.419234	FALSE	TNFRSF18
-0.218888	-0.61958	-0.419234	FALSE	NRN1L
-0.218888	-0.61958	-0.419234	FALSE	AMBP
-0.218888	-0.61958	-0.419234	FALSE	MPZL2
-0.218888	-0.61958	-0.419234	FALSE	RCN3
0.994532	-1.84546	-0.425462	FALSE	IGFBP4
-0.940826	0.0857499	-0.427538	FALSE	SDF2L1
-0.940826	0.0857499	-0.427538	FALSE	STC1
-0.940826	0.0857499	-0.427538	FALSE	IL21R
-0.940826	0.0857499	-0.427538	FALSE	ADIPOQ
-0.940826	0.0857499	-0.427538	FALSE	IL31RA
-0.940826	0.0857499	-0.427538	FALSE	SIRPA
-0.940826	0.0857499	-0.427538	FALSE	TNFSF10
-0.592267	-0.280497	-0.436382	FALSE	TNFRSF9
-0.592267	-0.280497	-0.436382	FALSE	TNFRSF10B
0.587432	-1.50061	-0.45659	FALSE	BAMBI
-0.13307	-0.782242	-0.457656	FALSE	SCGB2A1
-0.13307	-0.782242	-0.457656	FALSE	MFAP4
-0.13307	-0.782242	-0.457656	FALSE	SUSD1
-0.13307	-0.782242	-0.457656	FALSE	MSMB
-0.13307	-0.782242	-0.457656	FALSE	PRSS27
-0.13307	-0.782242	-0.457656	FALSE	TMED1
-0.13307	-0.782242	-0.457656	FALSE	CD300LF
-0.13307	-0.782242	-0.457656	FALSE	CORT
-0.13307	-0.782242	-0.457656	FALSE	SPPL3
-0.13307	-0.782242	-0.457656	FALSE	ITM2A
0.333915	-1.25523	-0.460657	FALSE	IZUMO4
0.333915	-1.25523	-0.460657	FALSE	PSCA
0.333915	-1.25523	-0.460657	FALSE	CD40
0.333915	-1.25523	-0.460657	FALSE	DKKL1
0.333915	-1.25523	-0.460657	FALSE	HTN3
0.333915	-1.25523	-0.460657	FALSE	PLA2G10
0.333915	-1.25523	-0.460657	FALSE	CBLN4
0.333915	-1.25523	-0.460657	FALSE	AMTN
-0.592267	-0.341548	-0.466908	FALSE	LYPD3
-1.21689	0.279593	-0.468649	FALSE	ERBB2
-1.21689	0.254777	-0.481056	FALSE	KLK8
-1.21689	0.235527	-0.490681	FALSE	OGN
-0.218888	-0.782242	-0.500565	FALSE	CHST14
-0.218888	-0.782242	-0.500565	FALSE	FAM150B
-1.21689	0.213343	-0.501774	FALSE	ULBP2
-1.82851	0.80049	-0.514012	FALSE	CSF1
0.186673	-1.25523	-0.534278	FALSE	SERPINA9
0.186673	-1.25523	-0.534278	FALSE	ANGPTL3
0.186673	-1.25523	-0.534278	FALSE	TAPBPL
0.186673	-1.25523	-0.534278	FALSE	CD300C
0.186673	-1.25523	-0.534278	FALSE	PRG3
0.186673	-1.25523	-0.534278	FALSE	ASPN
0.186673	-1.25523	-0.534278	FALSE	F11R
-0.472396	-0.60302	-0.537708	FALSE	SLAMF7
0.16975	-1.25523	-0.542739	FALSE	IGFL3
0.16716	-1.25523	-0.544034	FALSE	CNDP1
0.16716	-1.25523	-0.544034	FALSE	FGFRL1
-0.472396	-0.61958	-0.545988	FALSE	IL36A
-0.472396	-0.61958	-0.545988	FALSE	FLT3LG
-0.472396	-0.61958	-0.545988	FALSE	IL1R2
-0.472396	-0.61958	-0.545988	FALSE	CNPY4
-0.472396	-0.61958	-0.545988	FALSE	MAN1B1
-0.472396	-0.61958	-0.545988	FALSE	PTHLH
-0.472396	-0.61958	-0.545988	FALSE	GNRH1
-0.472396	-0.61958	-0.545988	FALSE	AGR2
-0.472396	-0.61958	-0.545988	FALSE	DEFA5
-0.472396	-0.61958	-0.545988	FALSE	CD320
-0.472396	-0.61958	-0.545988	FALSE	COLEC10
-0.472396	-0.61958	-0.545988	FALSE	VTCN1
-0.472396	-0.61958	-0.545988	FALSE	MUCL1
-0.472396	-0.61958	-0.545988	FALSE	CCL1
-0.472396	-0.61958	-0.545988	FALSE	CLMP
-0.472396	-0.61958	-0.545988	FALSE	LYPD2
-0.472396	-0.61958	-0.545988	FALSE	KLK11
-0.472396	-0.61958	-0.545988	FALSE	CXADR
-0.472396	-0.61958	-0.545988	FALSE	CD4
-1.21689	0.123952	-0.546469	FALSE	PROK1
-0.940826	-0.159123	-0.549975	FALSE	CES3
-0.940826	-0.159123	-0.549975	FALSE	VWC2
-0.940826	-0.159123	-0.549975	FALSE	FAIM3
-0.940826	-0.159123	-0.549975	FALSE	SEMA6B
-0.940826	-0.159123	-0.549975	FALSE	IL2RB
-0.940826	-0.159123	-0.549975	FALSE	LYG1
-0.940826	-0.159123	-0.549975	FALSE	APOD
-0.940826	-0.159123	-0.549975	FALSE	MIA3
-0.940826	-0.159123	-0.549975	FALSE	SPRY1
-0.940826	-0.159123	-0.549975	FALSE	LECT1
-0.940826	-0.159123	-0.549975	FALSE	OSM
-0.940826	-0.159123	-0.549975	FALSE	HAVCR1
-0.940826	-0.159123	-0.549975	FALSE	REG4
-0.940826	-0.159123	-0.549975	FALSE	GPR114
-0.940826	-0.159123	-0.549975	FALSE	IFNA14
-0.940826	-0.159123	-0.549975	FALSE	PODN
-0.940826	-0.159123	-0.549975	FALSE	EGF
-0.940826	-0.159123	-0.549975	FALSE	IGFBP4
-0.940826	-0.159123	-0.549975	FALSE	PTHLH
-0.940826	-0.159123	-0.549975	FALSE	IGFBP6
-0.940826	-0.159123	-0.549975	FALSE	COLEC11
-0.940826	-0.159123	-0.549975	FALSE	IL10
-0.940826	-0.159123	-0.549975	FALSE	DDR1
0.73703	-1.84546	-0.554213	FALSE	SDF2L1
0.145824	-1.25523	-0.554702	FALSE	SCRG1
0.145824	-1.25523	-0.554702	FALSE	CNPY4
0.145824	-1.25523	-0.554702	FALSE	TGFB3
0.145824	-1.25523	-0.554702	FALSE	LRP10
0.145824	-1.25523	-0.554702	FALSE	NLGN4X
0.145824	-1.25523	-0.554702	FALSE	LBP
0.145824	-1.25523	-0.554702	FALSE	CCL14
0.145824	-1.25523	-0.554702	FALSE	CD320
0.145824	-1.25523	-0.554702	FALSE	F3
-0.940826	-0.170714	-0.55577	FALSE	SRPX
-0.940826	-0.170714	-0.55577	FALSE	TEX264
-1.21689	0.104768	-0.556061	FALSE	MPZL1
-1.21689	0.104768	-0.556061	FALSE	ESM1
-1.21689	0.104768	-0.556061	FALSE	PIK3IP1
-1.21689	0.104768	-0.556061	FALSE	IL17RB
-1.21689	0.104768	-0.556061	FALSE	SPESP1
-1.21689	0.104768	-0.556061	FALSE	INSL4
-1.21689	0.104768	-0.556061	FALSE	CREG1
0.790755	-1.91556	-0.562401	FALSE	TIE1
0.145824	-1.28619	-0.570182	FALSE	LECT1
-0.864864	-0.280497	-0.57268	FALSE	PROK1
-0.13307	-1.05517	-0.594119	FALSE	ITM2C
0.0614002	-1.25523	-0.596914	FALSE	RTN4R
0.0614002	-1.25523	-0.596914	FALSE	IL10RB
0.0614002	-1.25523	-0.596914	FALSE	SGCE
0.0614002	-1.25523	-0.596914	FALSE	ATRAID
0.0614002	-1.25523	-0.596914	FALSE	IFNA8
0.0614002	-1.25523	-0.596914	FALSE	NCSTN
0.0614002	-1.25523	-0.596914	FALSE	IL1RAP
0.0614002	-1.25523	-0.596914	FALSE	CD300LB
0.0614002	-1.25523	-0.596914	FALSE	LRRN4CL
0.0614002	-1.25523	-0.596914	FALSE	ESAM
0.0614002	-1.25523	-0.596914	FALSE	TNFRSF19
0.0614002	-1.25523	-0.596914	FALSE	ACVR1B
0.0614002	-1.25523	-0.596914	FALSE	SCG3
0.0614002	-1.25523	-0.596914	FALSE	IL17A
0.0614002	-1.25523	-0.596914	FALSE	JAM3
0.0614002	-1.25523	-0.596914	FALSE	PPY
0.0614002	-1.25523	-0.596914	FALSE	PPY
0.0614002	-1.25523	-0.596914	FALSE	IFNA10
0.0614002	-1.25523	-0.596914	FALSE	FCN1
0.0614002	-1.25523	-0.596914	FALSE	C1orf187
0.0614002	-1.25523	-0.596914	FALSE	FGF17
0.0614002	-1.25523	-0.596914	FALSE	OTOR
0.0614002	-1.25523	-0.596914	FALSE	IFNA6
0.0614002	-1.25523	-0.596914	FALSE	F3
0.0614002	-1.25523	-0.596914	FALSE	ADIPOQ
0.0614002	-1.25523	-0.596914	FALSE	NXPH4
0.0614002	-1.25523	-0.596914	FALSE	VSIG2
0.0614002	-1.25523	-0.596914	FALSE	ANGPTL2
0.0614002	-1.25523	-0.596914	FALSE	FGF6
0.0614002	-1.25523	-0.596914	FALSE	CST7
0.0614002	-1.25523	-0.596914	FALSE	FSTL5
0.0614002	-1.25523	-0.596914	FALSE	EEF1D
0.0614002	-1.25523	-0.596914	FALSE	LRRN4CL
0.0614002	-1.25523	-0.596914	FALSE	ACP6
0.0614002	-1.25523	-0.596914	FALSE	DLL1
0.0614002	-1.25523	-0.596914	FALSE	SEMA4B
0.0614002	-1.25523	-0.596914	FALSE	MDA-LDL
0.0614002	-1.25523	-0.596914	FALSE	MSMB
-0.592267	-0.61958	-0.605923	FALSE	IL10RA
-0.592267	-0.61958	-0.605923	FALSE	FCN1
-0.592267	-0.61958	-0.605923	FALSE	JAM3
-0.592267	-0.61958	-0.605923	FALSE	EPHA4
-0.592267	-0.61958	-0.605923	FALSE	BGN
-0.592267	-0.61958	-0.605923	FALSE	C15orf24
-0.592267	-0.61958	-0.605923	FALSE	SPOCK2
-0.940826	-0.280497	-0.610662	FALSE	IL36RN
-0.940826	-0.280497	-0.610662	FALSE	KIRREL2
-0.940826	-0.280497	-0.610662	FALSE	CD300C
-0.940826	-0.280497	-0.610662	FALSE	SIGLEC5
-0.940826	-0.280497	-0.610662	FALSE	NTNG1
0.621872	-1.84546	-0.611792	FALSE	GPA33
0.621872	-1.84546	-0.611792	FALSE	DLL1
0.621872	-1.84546	-0.611792	FALSE	NRN1
0.0614002	-1.28619	-0.612394	FALSE	IL6
-0.460192	-0.782242	-0.621217	FALSE	MINPP1
-0.460192	-0.782242	-0.621217	FALSE	DLK1
-0.472396	-0.782242	-0.627319	FALSE	REG3A
-0.472396	-0.782242	-0.627319	FALSE	PTPRC
-0.472396	-0.782242	-0.627319	FALSE	CES3
-0.472396	-0.782242	-0.627319	FALSE	XCL2
-0.472396	-0.782242	-0.627319	FALSE	B3GNT1
-0.472396	-0.782242	-0.627319	FALSE	IL17F
-0.472396	-0.782242	-0.627319	FALSE	PCDH12
-0.472396	-0.782242	-0.627319	FALSE	FRZB
-0.472396	-0.782242	-0.627319	FALSE	PIGR
-0.472396	-0.782242	-0.627319	FALSE	SPINT2
-0.472396	-0.782242	-0.627319	FALSE	FGF19
0.639652	-1.91556	-0.637952	FALSE	ICAM3
-0.940826	-0.341548	-0.641187	FALSE	PI3
-0.940826	-0.341548	-0.641187	FALSE	ZG16B
-0.940826	-0.341548	-0.641187	FALSE	C10orf54
-0.940826	-0.341548	-0.641187	FALSE	SDF2L1
-0.940826	-0.341548	-0.641187	FALSE	AMTN
-0.940826	-0.341548	-0.641187	FALSE	CNTN2
-0.940826	-0.341548	-0.641187	FALSE	TMEFF2
-0.940826	-0.341548	-0.641187	FALSE	CYR61
-0.940826	-0.341548	-0.641187	FALSE	TAC3
-0.940826	-0.341548	-0.641187	FALSE	CD40
0.621872	-1.91556	-0.646843	FALSE	CLEC1B
-1.41994	0.0857499	-0.667093	FALSE	CHGA
-0.112915	-1.25523	-0.684072	FALSE	ITM2B
0.541421	-1.91556	-0.687068	FALSE	FKBP7
-0.592267	-0.782242	-0.687254	FALSE	IL1R2
-0.592267	-0.782242	-0.687254	FALSE	FGF21
-0.592267	-0.782242	-0.687254	FALSE	MIA
-0.592267	-0.782242	-0.687254	FALSE	CD27
-1.21689	-0.159123	-0.688006	FALSE	FGF19
-1.21689	-0.159123	-0.688006	FALSE	REG1A
-1.21689	-0.159123	-0.688006	FALSE	GPA33
-1.21689	-0.159123	-0.688006	FALSE	GC
-1.21689	-0.159123	-0.688006	FALSE	IL31RA
-1.21689	-0.159123	-0.688006	FALSE	CCL24
-1.21689	-0.159123	-0.688006	FALSE	PGF
-1.21689	-0.159123	-0.688006	FALSE	EPHB4
-1.21689	-0.170714	-0.693802	FALSE	TAPBPL
-1.21689	-0.170714	-0.693802	FALSE	ADAMTSL1
-0.13307	-1.25523	-0.694149	FALSE	ARTN
-0.13307	-1.25523	-0.694149	FALSE	NTM
-0.13307	-1.25523	-0.694149	FALSE	SERPINA3
-0.13307	-1.25523	-0.694149	FALSE	REG4
-0.13307	-1.25523	-0.694149	FALSE	SPESP1
-0.13307	-1.25523	-0.694149	FALSE	LRRN4CL
-0.13307	-1.25523	-0.694149	FALSE	SCG5
-0.13307	-1.25523	-0.694149	FALSE	IL17F
-0.13307	-1.25523	-0.694149	FALSE	SLAMF6
-0.13307	-1.25523	-0.694149	FALSE	IL17RA
-0.13307	-1.25523	-0.694149	FALSE	C6orf15
-0.13307	-1.25523	-0.694149	FALSE	PLA2G10
-0.13307	-1.25523	-0.694149	FALSE	CDAN1
-0.13307	-1.25523	-0.694149	FALSE	LAYN
-0.13307	-1.25523	-0.694149	FALSE	CDAN1
-0.13307	-1.25523	-0.694149	FALSE	FXYD5
-0.13307	-1.25523	-0.694149	FALSE	RETN
-0.13307	-1.25523	-0.694149	FALSE	IL10RB
-0.13307	-1.28619	-0.709629	FALSE	EPHB4
-0.13307	-1.28619	-0.709629	FALSE	ANGPTL7
-1.82851	0.391388	-0.718563	FALSE	FAM180A
0.384625	-1.84546	-0.730416	FALSE	EPOR
-0.864864	-0.60302	-0.733942	FALSE	IGF2
-0.218888	-1.25523	-0.737058	FALSE	MPZL2
-0.218888	-1.25523	-0.737058	FALSE	B4GALT7
-0.218888	-1.25523	-0.737058	FALSE	BGN
-0.218888	-1.25523	-0.737058	FALSE	CXCL9
-0.218888	-1.25523	-0.737058	FALSE	FSTL1
-0.218888	-1.25523	-0.737058	FALSE	MSRB3
-0.218888	-1.25523	-0.737058	FALSE	BAMBI
-0.218888	-1.25523	-0.737058	FALSE	CD300LF
-0.218888	-1.25523	-0.737058	FALSE	IFNB1
-0.218888	-1.25523	-0.737058	FALSE	OBP2B
-0.218888	-1.25523	-0.737058	FALSE	SCRG1
-1.21689	-0.280497	-0.748694	FALSE	TNFRSF11B
-1.21689	-0.280497	-0.748694	FALSE	CNIH
-0.218888	-1.28619	-0.752538	FALSE	NOV
-0.472396	-1.05517	-0.763782	FALSE	PI16
0.38524	-1.91556	-0.765159	FALSE	CLEC1B
0.384625	-1.91556	-0.765466	FALSE	C11orf83
0.384625	-1.91556	-0.765466	FALSE	CPA4
-0.940826	-0.60302	-0.771923	FALSE	LY6G6C
-0.940826	-0.60302	-0.771923	FALSE	PNOC
-0.940826	-0.60302	-0.771923	FALSE	TAPBPL
-0.940826	-0.60302	-0.771923	FALSE	IL17D
-0.940826	-0.60302	-0.771923	FALSE	RETN
-0.940826	-0.60302	-0.771923	FALSE	SST
-0.940826	-0.60302	-0.771923	FALSE	CTHRC1
-1.21689	-0.341548	-0.779219	FALSE	BCL10
-1.21689	-0.341548	-0.779219	FALSE	EPGN
-0.940826	-0.61958	-0.780203	FALSE	STC2
-0.940826	-0.61958	-0.780203	FALSE	SCGB2A2
-0.940826	-0.61958	-0.780203	FALSE	SBSN
-0.940826	-0.61958	-0.780203	FALSE	EDA2R
-0.940826	-0.61958	-0.780203	FALSE	SDF2L1
-0.940826	-0.61958	-0.780203	FALSE	POGLUT1
-0.940826	-0.61958	-0.780203	FALSE	FDCSP
-0.940826	-0.61958	-0.780203	FALSE	CRIM1
-0.940826	-0.61958	-0.780203	FALSE	SCGB1A1
-0.940826	-0.61958	-0.780203	FALSE	LRRTM3
-0.940826	-0.61958	-0.780203	FALSE	TFF3
-0.940826	-0.61958	-0.780203	FALSE	MSRB3
-0.940826	-0.61958	-0.780203	FALSE	CHST14
-0.940826	-0.61958	-0.780203	FALSE	SPESP1
-0.940826	-0.61958	-0.780203	FALSE	IL27RA
-0.940826	-0.61958	-0.780203	FALSE	EFNA4
-0.940826	-0.61958	-0.780203	FALSE	GDF9
-0.940826	-0.61958	-0.780203	FALSE	AGR3
-0.940826	-0.61958	-0.780203	FALSE	C1orf187
-0.940826	-0.61958	-0.780203	FALSE	SLAMF6
-0.940826	-0.61958	-0.780203	FALSE	CD99L2
-0.940826	-0.61958	-0.780203	FALSE	FGF14
-0.940826	-0.61958	-0.780203	FALSE	SFRP2
-0.940826	-0.61958	-0.780203	FALSE	VSIG4
-0.940826	-0.61958	-0.780203	FALSE	IL24
-0.940826	-0.61958	-0.780203	FALSE	PLA2G12B
-0.940826	-0.61958	-0.780203	FALSE	FGFBP2
-0.940826	-0.61958	-0.780203	FALSE	C19orf63
-0.940826	-0.61958	-0.780203	FALSE	VEGFC
-0.940826	-0.61958	-0.780203	FALSE	LBP
-0.940826	-0.61958	-0.780203	FALSE	CXCL15
-0.940826	-0.61958	-0.780203	FALSE	NPPB
-0.940826	-0.61958	-0.780203	FALSE	ANGPTL7
-0.940826	-0.61958	-0.780203	FALSE	CCL2
-0.940826	-0.61958	-0.780203	FALSE	SCPEP1
-0.940826	-0.61958	-0.780203	FALSE	ADAMTSL1
-0.940826	-0.61958	-0.780203	FALSE	COLEC12
-0.940826	-0.61958	-0.780203	FALSE	NPDC1
-0.793395	-0.782242	-0.787818	FALSE	ISLR
-1.41994	-0.159123	-0.78953	FALSE	CCL24
0.333915	-1.91556	-0.790821	FALSE	MZB1
-0.13307	-1.50061	-0.816841	FALSE	LTB
-0.13307	-1.50061	-0.816841	FALSE	CD40
0.186673	-1.84546	-0.829392	FALSE	TNFRSF18
0.186673	-1.84546	-0.829392	FALSE	PEA15
0.186673	-1.84546	-0.829392	FALSE	TNFSF18
0.186673	-1.84546	-0.829392	FALSE	PVR
-0.363513	-1.30745	-0.835484	FALSE	POMC
-0.940826	-0.782242	-0.861534	FALSE	IL24
-0.940826	-0.782242	-0.861534	FALSE	IL17B
-0.940826	-0.782242	-0.861534	FALSE	TSKU
-0.940826	-0.782242	-0.861534	FALSE	SCGB2A1
-0.940826	-0.782242	-0.861534	FALSE	SCGB1A1
-0.940826	-0.782242	-0.861534	FALSE	SCGB1A1
-0.940826	-0.782242	-0.861534	FALSE	CCL18
-0.940826	-0.782242	-0.861534	FALSE	EVI2A
-0.940826	-0.782242	-0.861534	FALSE	LY6D
-0.940826	-0.782242	-0.861534	FALSE	CREG1
-0.940826	-0.782242	-0.861534	FALSE	SLURP1
-0.940826	-0.782242	-0.861534	FALSE	TMEM25
-0.940826	-0.782242	-0.861534	FALSE	WISP2
-0.940826	-0.782242	-0.861534	FALSE	WISP2
-0.940826	-0.782242	-0.861534	FALSE	SERPINE1
-1.82851	0.104768	-0.861873	FALSE	EVI2A
-1.82851	0.104768	-0.861873	FALSE	SPINK6
-1.82851	0.104768	-0.861873	FALSE	TAPBPL
-1.82851	0.104768	-0.861873	FALSE	MEP1A
-0.472396	-1.25523	-0.863812	FALSE	MEGF9
-0.472396	-1.25523	-0.863812	FALSE	SPON2
-0.472396	-1.25523	-0.863812	FALSE	GDNF
-0.472396	-1.25523	-0.863812	FALSE	IL4I1
-0.472396	-1.25523	-0.863812	FALSE	TNFRSF21
-0.472396	-1.25523	-0.863812	FALSE	COLEC11
-0.472396	-1.25523	-0.863812	FALSE	PARM1
-0.472396	-1.25523	-0.863812	FALSE	SPINK7
-0.472396	-1.25523	-0.863812	FALSE	C6orf15
-0.472396	-1.25523	-0.863812	FALSE	CST3
-0.472396	-1.25523	-0.863812	FALSE	DEFB132
-0.472396	-1.25523	-0.863812	FALSE	CNPY4
-0.472396	-1.25523	-0.863812	FALSE	RETN
-0.472396	-1.25523	-0.863812	FALSE	C11orf83
-0.472396	-1.25523	-0.863812	FALSE	IGFBP7
-0.472396	-1.25523	-0.863812	FALSE	TIMP1
-0.472396	-1.25523	-0.863812	FALSE	CCL19
-0.472396	-1.25523	-0.863812	FALSE	TNFRSF10C
-0.472396	-1.25523	-0.863812	FALSE	LRRN4CL
-0.472396	-1.25523	-0.863812	FALSE	TNFSF13B
-0.472396	-1.25523	-0.863812	FALSE	PLAT
-0.472396	-1.25523	-0.863812	FALSE	FKBP7
-0.472396	-1.25523	-0.863812	FALSE	APP
-0.472396	-1.25523	-0.863812	FALSE	CNPY3
-0.472396	-1.25523	-0.863812	FALSE	TNFSF18
-0.472396	-1.25523	-0.863812	FALSE	THY1
-0.472396	-1.25523	-0.863812	FALSE	MEGF10
-0.472396	-1.25523	-0.863812	FALSE	SUSD4
-0.472396	-1.25523	-0.863812	FALSE	F11R
-0.472396	-1.25523	-0.863812	FALSE	SPINT1
-0.472396	-1.25523	-0.863812	FALSE	LBP
-0.472396	-1.25523	-0.863812	FALSE	CCL24
-0.472396	-1.25523	-0.863812	FALSE	REG3G
-0.472396	-1.25523	-0.863812	FALSE	CLEC1A
-0.472396	-1.25523	-0.863812	FALSE	GFRA3
-0.472396	-1.25523	-0.863812	FALSE	TMEM27
-0.472396	-1.25523	-0.863812	FALSE	TMEM9B
-0.472396	-1.25523	-0.863812	FALSE	ERO1L
0.186673	-1.91556	-0.864442	FALSE	FLRT2
-1.21689	-0.524021	-0.870456	FALSE	CADM3
-1.41994	-0.341548	-0.880742	FALSE	REG3A
0.145824	-1.91556	-0.884867	FALSE	IFNA8
0.145824	-1.91556	-0.884867	FALSE	CD244
0.0614002	-1.84546	-0.892028	FALSE	EPOR
0.0614002	-1.84546	-0.892028	FALSE	FRZB
0.0614002	-1.84546	-0.892028	FALSE	IL10RA
0.0614002	-1.84546	-0.892028	FALSE	PODXL2
0.0614002	-1.84546	-0.892028	FALSE	AMTN
0.0614002	-1.84546	-0.892028	FALSE	SLAMF6
0.0614002	-1.84546	-0.892028	FALSE	EFNB1
0.0614002	-1.84546	-0.892028	FALSE	IL15
0.0614002	-1.84546	-0.892028	FALSE	IL1A
0.0614002	-1.84546	-0.892028	FALSE	YME1L1
0.0614002	-1.84546	-0.892028	FALSE	SFRP2
0.0614002	-1.84546	-0.892028	FALSE	GKN1
-0.472396	-1.31451	-0.893455	FALSE	TAC1
-1.21689	-0.60302	-0.909955	FALSE	IL20RA
-1.21689	-0.61958	-0.918235	FALSE	NMU
-1.21689	-0.61958	-0.918235	FALSE	NRTN
-1.21689	-0.61958	-0.918235	FALSE	TREML1
-1.21689	-0.61958	-0.918235	FALSE	GHR
-1.21689	-0.61958	-0.918235	FALSE	POMC
-1.21689	-0.61958	-0.918235	FALSE	VSIG4
-1.21689	-0.61958	-0.918235	FALSE	CLMP
-1.21689	-0.61958	-0.918235	FALSE	C1RL
-1.21689	-0.61958	-0.918235	FALSE	TNFRSF10C
-0.592267	-1.25523	-0.923747	FALSE	CTHRC1
-0.592267	-1.25523	-0.923747	FALSE	CCL24
-0.592267	-1.25523	-0.923747	FALSE	CARTPT
-0.592267	-1.25523	-0.923747	FALSE	CCL21
-0.592267	-1.25523	-0.923747	FALSE	ADCYAP1
-0.592267	-1.25523	-0.923747	FALSE	CCL11
-0.592267	-1.25523	-0.923747	FALSE	TF
0.0614002	-1.91556	-0.927079	FALSE	DEFA5
0.0614002	-1.91556	-0.927079	FALSE	XCL2
0.0614002	-1.91556	-0.927079	FALSE	BPIFA2
0.0614002	-1.91556	-0.927079	FALSE	ITGA10
-1.23977	-0.61958	-0.929674	FALSE	SPINT1
-0.592267	-1.28619	-0.939227	FALSE	NTM
-0.112915	-1.84546	-0.979186	FALSE	FGF9
-0.472396	-1.50061	-0.986504	FALSE	SHISA2
-0.13307	-1.84546	-0.989263	FALSE	IL20RB
-0.13307	-1.84546	-0.989263	FALSE	EPOR
-0.13307	-1.84546	-0.989263	FALSE	SERPINE1
-0.13307	-1.84546	-0.989263	FALSE	TNFSF14
-0.13307	-1.84546	-0.989263	FALSE	IGFL1
-0.13307	-1.84546	-0.989263	FALSE	FCAMR
-0.13307	-1.84546	-0.989263	FALSE	BSDC1
-0.13307	-1.84546	-0.989263	FALSE	TWSG1
-0.13307	-1.84546	-0.989263	FALSE	IL24
-0.13307	-1.84546	-0.989263	FALSE	IL10
-0.13307	-1.84546	-0.989263	FALSE	SHH
-0.13307	-1.84546	-0.989263	FALSE	OBP2B
-0.13307	-1.84546	-0.989263	FALSE	FKBP11
-0.13307	-1.84546	-0.989263	FALSE	ISLR
-0.13307	-1.84546	-0.989263	FALSE	REG3G
-1.82851	-0.159123	-0.993819	FALSE	JAM2
-1.82851	-0.159123	-0.993819	FALSE	BTN3A2
-1.82851	-0.159123	-0.993819	FALSE	SPARC
-1.82851	-0.159123	-0.993819	FALSE	TNFRSF19
-0.940826	-1.05517	-0.997997	FALSE	ACP6
-1.21689	-0.782242	-0.999566	FALSE	CEACAM19
-1.21689	-0.782242	-0.999566	FALSE	IL1RL1
-1.21689	-0.782242	-0.999566	FALSE	KAZALD1
-1.41994	-0.61958	-1.01976	FALSE	TLR4
-0.13307	-1.91556	-1.02431	FALSE	CARTPT
-0.13307	-1.91556	-1.02431	FALSE	EPHB6
-0.13307	-1.91556	-1.02431	FALSE	LEFTY1
-0.218888	-1.84546	-1.03217	FALSE	GAL
-0.218888	-1.84546	-1.03217	FALSE	JAM2
-0.218888	-1.84546	-1.03217	FALSE	PRL
-1.82851	-0.280497	-1.05451	FALSE	IGFBP5
-0.864864	-1.25523	-1.06005	FALSE	GSG1
-0.864864	-1.25523	-1.06005	FALSE	C6orf15
-0.940826	-1.25523	-1.09803	FALSE	ANGPTL7
-0.940826	-1.25523	-1.09803	FALSE	TMED1
-0.940826	-1.25523	-1.09803	FALSE	IGFBP3
-0.940826	-1.25523	-1.09803	FALSE	NRG1
-0.940826	-1.25523	-1.09803	FALSE	NRTN
-0.940826	-1.25523	-1.09803	FALSE	SPESP1
-0.940826	-1.25523	-1.09803	FALSE	SCGB1A1
-0.940826	-1.25523	-1.09803	FALSE	CXADR
-0.940826	-1.25523	-1.09803	FALSE	SLURP1
-0.940826	-1.25523	-1.09803	FALSE	CSF3R
-0.940826	-1.25523	-1.09803	FALSE	CCL25
-0.940826	-1.25523	-1.09803	FALSE	CHST14
-0.940826	-1.25523	-1.09803	FALSE	IFNG
-0.940826	-1.25523	-1.09803	FALSE	CXCL11
-0.940826	-1.25523	-1.09803	FALSE	IGFBP4
-0.940826	-1.25523	-1.09803	FALSE	MFGE8
-0.940826	-1.25523	-1.09803	FALSE	LYG1
-0.940826	-1.25523	-1.09803	FALSE	C10orf54
-0.940826	-1.25523	-1.09803	FALSE	C17orf99
-0.940826	-1.25523	-1.09803	FALSE	SLC39A4
-0.940826	-1.25523	-1.09803	FALSE	LCN1
-0.940826	-1.25523	-1.09803	FALSE	HRG
-0.940826	-1.25523	-1.09803	FALSE	IL18BP
-0.940826	-1.25523	-1.09803	FALSE	CCL22
-0.940826	-1.25523	-1.09803	FALSE	TNFRSF18
-0.940826	-1.25523	-1.09803	FALSE	EFNA1
-0.940826	-1.25523	-1.09803	FALSE	EFNB3
-0.940826	-1.25523	-1.09803	FALSE	IL7
-0.940826	-1.25523	-1.09803	FALSE	MUCL1
-0.940826	-1.25523	-1.09803	FALSE	SIGLEC10
-0.940826	-1.25523	-1.09803	FALSE	CD300LB
-0.940826	-1.25523	-1.09803	FALSE	DEFA3
-0.940826	-1.25523	-1.09803	FALSE	RETN
-0.940826	-1.25523	-1.09803	FALSE	TLR3
-0.940826	-1.25523	-1.09803	FALSE	PEBP4
-0.940826	-1.25523	-1.09803	FALSE	ANG
-0.940826	-1.25523	-1.09803	FALSE	PI16
-0.940826	-1.25523	-1.09803	FALSE	LYPD3
-0.940826	-1.25523	-1.09803	FALSE	FCN3
-0.940826	-1.25523	-1.09803	FALSE	CXCL3
-0.940826	-1.25523	-1.09803	FALSE	ZDHHC11
-0.940826	-1.25523	-1.09803	FALSE	PDYN
-0.940826	-1.25523	-1.09803	FALSE	C10orf54
-0.940826	-1.25523	-1.09803	FALSE	VASN
-0.940826	-1.25523	-1.09803	FALSE	PTN
-0.940826	-1.25523	-1.09803	FALSE	LYPD2
-0.940826	-1.25523	-1.09803	FALSE	LAMP2
-0.940826	-1.25523	-1.09803	FALSE	CD122
-0.940826	-1.25523	-1.09803	FALSE	CRISP3
-0.940826	-1.28619	-1.11351	FALSE	SOSTDC1
-0.940826	-1.28619	-1.11351	FALSE	CXCL15
-0.940826	-1.28619	-1.11351	FALSE	NRN1L
-0.940826	-1.28619	-1.11351	FALSE	TNFRSF21
-0.940826	-1.28619	-1.11351	FALSE	FSTL1
-0.940826	-1.28619	-1.11351	FALSE	COLEC10
-0.460192	-1.84546	-1.15282	FALSE	AMICA1
-0.472396	-1.84546	-1.15893	FALSE	CXCL3
-0.472396	-1.84546	-1.15893	FALSE	IL22
-0.472396	-1.84546	-1.15893	FALSE	AZGP1
-0.472396	-1.84546	-1.15893	FALSE	CCL18
-0.472396	-1.84546	-1.15893	FALSE	IL22
-0.472396	-1.84546	-1.15893	FALSE	FAM151A
-0.472396	-1.84546	-1.15893	FALSE	OLFM4
-0.472396	-1.84546	-1.15893	FALSE	FKBP14
-0.472396	-1.84546	-1.15893	FALSE	B3GNT1
-0.472396	-1.84546	-1.15893	FALSE	CA9
-0.472396	-1.84546	-1.15893	FALSE	SPPL3
-0.472396	-1.84546	-1.15893	FALSE	IL4
-0.472396	-1.84546	-1.15893	FALSE	IL3
-0.472396	-1.84546	-1.15893	FALSE	CADM3
-0.472396	-1.84546	-1.15893	FALSE	SCGB1A1
-0.472396	-1.84546	-1.15893	FALSE	CCL7
-0.472396	-1.84546	-1.15893	FALSE	LRRTM1
-0.472396	-1.91556	-1.19398	FALSE	F3
-0.472396	-1.91556	-1.19398	FALSE	CLEC1A
-0.472396	-1.91556	-1.19398	FALSE	SBSN
-0.472396	-1.91556	-1.19398	FALSE	FCN1
-0.472396	-1.91556	-1.19398	FALSE	SOST
-0.472396	-1.91556	-1.19398	FALSE	CCL4
-1.82851	-0.60302	-1.21577	FALSE	TAC3
-0.592267	-1.84546	-1.21886	FALSE	PCDHGA12
-0.592267	-1.84546	-1.21886	FALSE	TMIGD2
-0.592267	-1.84546	-1.21886	FALSE	NRTN
-0.592267	-1.84546	-1.21886	FALSE	CXCL1
-0.940826	-1.50061	-1.22072	FALSE	CFP
-0.940826	-1.50061	-1.22072	FALSE	CXCL16
-1.82851	-0.61958	-1.22405	FALSE	VCAM1
-1.82851	-0.61958	-1.22405	FALSE	WFDC12
-1.21689	-1.25523	-1.23606	FALSE	TFF3
-1.21689	-1.25523	-1.23606	FALSE	CLEC1A
-1.21689	-1.25523	-1.23606	FALSE	FCAMR
-1.21689	-1.25523	-1.23606	FALSE	RNASE7
-1.21689	-1.25523	-1.23606	FALSE	PDGFRB
-1.21689	-1.25523	-1.23606	FALSE	CXADR
-1.21689	-1.25523	-1.23606	FALSE	RETNLB
-1.21689	-1.25523	-1.23606	FALSE	IGFBP5
-1.21689	-1.25523	-1.23606	FALSE	INSL5
-1.21689	-1.25523	-1.23606	FALSE	NRTN
-1.21689	-1.25523	-1.23606	FALSE	FSTL3
-1.21689	-1.25523	-1.23606	FALSE	THPO
-1.21689	-1.25523	-1.23606	FALSE	SIDT2
0.0614002	-2.56101	-1.24981	FALSE	GFRA1
0.0614002	-2.56101	-1.24981	FALSE	CCL8
-0.592267	-1.91556	-1.25391	FALSE	ESM1
-0.592267	-1.91556	-1.25391	FALSE	GPC6
-1.82851	-0.782242	-1.30538	FALSE	FST
-1.82851	-0.782242	-1.30538	FALSE	BPIFA2
-0.864864	-1.84546	-1.35516	FALSE	NPC2
-1.21689	-1.50061	-1.35875	FALSE	MAGT1
-0.940826	-1.84546	-1.39314	FALSE	BOC
-0.940826	-1.84546	-1.39314	FALSE	KDELC1
-0.940826	-1.84546	-1.39314	FALSE	IL10
-0.940826	-1.84546	-1.39314	FALSE	CRELD1
-0.940826	-1.84546	-1.39314	FALSE	EFNB3
-0.940826	-1.84546	-1.39314	FALSE	DEFA5
-0.940826	-1.84546	-1.39314	FALSE	IL10
-0.940826	-1.84546	-1.39314	FALSE	RNASE7
-0.940826	-1.84546	-1.39314	FALSE	IL17D
-0.940826	-1.84546	-1.39314	FALSE	APP
-0.940826	-1.84546	-1.39314	FALSE	TNFSF13B
-0.940826	-1.84546	-1.39314	FALSE	LYPD5
-0.940826	-1.84546	-1.39314	FALSE	NTF4
-0.940826	-1.91556	-1.42819	FALSE	INSL4
-0.940826	-1.91556	-1.42819	FALSE	PRRT3
-0.940826	-1.91556	-1.42819	FALSE	DLL1
-0.940826	-1.91556	-1.42819	FALSE	SPAG11A
-0.940826	-1.91556	-1.42819	FALSE	FGF22
-0.940826	-1.91556	-1.42819	FALSE	RTN4R
-0.940826	-1.91556	-1.42819	FALSE	CCL17
0.186673	-3.05003	-1.43168	FALSE	POMGNT1
-1.21689	-1.84546	-1.53117	FALSE	PF4
-1.21689	-1.84546	-1.53117	FALSE	AMTN
-1.21689	-1.84546	-1.53117	FALSE	MLN
-1.21689	-1.84546	-1.53117	FALSE	BPIFB2
-1.21689	-1.84546	-1.53117	FALSE	IL22
-1.21689	-1.84546	-1.53117	FALSE	LYPD6B
-1.21689	-1.84546	-1.53117	FALSE	CXCL6
-1.82851	-1.25523	-1.54187	FALSE	IL10RA
-1.82851	-1.25523	-1.54187	FALSE	IL21R
-1.82851	-1.28619	-1.55735	FALSE	SCN1B
-1.21689	-1.91556	-1.56622	FALSE	MST1
0.0614002	-3.23195	-1.58528	FALSE	CEACAM5
0.0614002	-3.23195	-1.58528	FALSE	CER1
-2.10564	-1.25523	-1.68043	FALSE	MINPP1
-1.82851	-1.91556	-1.87204	FALSE	F9
-1.82851	-1.91556	-1.87204	FALSE	FSHB
-0.940826	-3.23195	-2.08639	FALSE	CXCL2

## Sheet: HAdV-B55 CR1a Library 2
Array1 Score	Array2 Score	Average Score	Hit Flag	Hit name
3.75668	3.54782	3.65225	FALSE	MMP13
3.6039	3.27107	3.43749	FALSE	TMX4
3.38014	3.2358	3.30797	FALSE	CRP
2.88544	3.05159	2.96851	FALSE	KIR3DL3
2.99821	2.4277	2.71295	FALSE	NXPH2
2.88516	2.51542	2.70029	FALSE	FLT3LG
3.19166	2.02194	2.6068	FALSE	FGF17
2.42222	2.73029	2.57626	FALSE	PLA2G15
2.81356	2.30293	2.55824	FALSE	PRRG3
2.25613	2.81599	2.53606	FALSE	IL5
2.25613	2.80298	2.52956	FALSE	TNFSF14
2.39013	2.64069	2.51541	FALSE	KIR2DL3
2.0778	2.72982	2.40381	FALSE	IZUMO4
1.78456	2.98198	2.38327	FALSE	PLA2G12B
2.23033	2.52002	2.37518	FALSE	NXPH4
1.70088	2.89124	2.29606	FALSE	IGFBP1
2.40495	2.17563	2.29029	FALSE	LY6G6F
2.34088	2.22342	2.28215	FALSE	PRND
2.95757	1.55215	2.25486	FALSE	RARRES1
2.41392	2.07334	2.24363	FALSE	SEMA4G
2.00918	2.47007	2.23962	FALSE	RAET1E
2.23665	2.22342	2.23003	FALSE	SCGB2A1
2.18442	2.21859	2.20151	FALSE	LRRTM3
2.19278	2.19491	2.19385	FALSE	NCR1
2.26533	2.06291	2.16412	FALSE	ADAM12
2.26533	2.04414	2.15474	FALSE	APOF
2.35058	1.85468	2.10263	FALSE	KIR2DS5
2.25366	1.93759	2.09563	FALSE	SAA2
2.31229	1.82313	2.06771	FALSE	CD207
2.37389	1.72103	2.04746	FALSE	SEMG2
1.76214	2.33033	2.04623	FALSE	SEMA6C
1.91914	2.1586	2.03887	FALSE	CA14
2.52864	1.53186	2.03025	FALSE	C1QTNF9B
1.8555	2.13747	1.99649	FALSE	GUCA2B
2.18627	1.76588	1.97607	FALSE	TNFSF8
1.5704	2.37586	1.97313	FALSE	SCGB1D4
1.76214	2.17808	1.97011	FALSE	CXorf61
1.6189	2.27969	1.9493	FALSE	NAPSA
1.8555	2.03825	1.94688	FALSE	CDH8
2.00918	1.88329	1.94623	FALSE	TLR1
2.57632	1.31312	1.94472	FALSE	TDGF1
2.23665	1.63687	1.93676	FALSE	NT5E
1.6189	2.24099	1.92995	FALSE	IL18
2.02343	1.81904	1.92124	FALSE	SGCA
2.23033	1.53186	1.8811	FALSE	PVRIG
1.8555	1.86962	1.86256	FALSE	SPINLW1
1.70088	2.01688	1.85888	FALSE	CECR1
2.39214	1.30088	1.84651	FALSE	C3
1.45336	2.18965	1.8215	FALSE	IL15
1.20589	2.4277	1.81679	FALSE	APOC1
1.46544	2.16464	1.81504	FALSE	IL15
1.95829	1.66335	1.81082	FALSE	PRRG4
1.21217	2.38058	1.79638	FALSE	CLEC10A
1.6189	1.9653	1.7921	FALSE	GALP
2.15928	1.38762	1.77345	FALSE	SECTM1
1.78456	1.7564	1.77048	FALSE	APLP1
1.42947	2.10035	1.76491	FALSE	TNFSF9
1.42133	2.08496	1.75314	FALSE	DEFB4A
1.16758	2.32227	1.74493	FALSE	CLEC9A
1.82399	1.6239	1.72394	FALSE	SPINK2
1.56469	1.87431	1.7195	FALSE	ULBP1
1.70088	1.70601	1.70345	FALSE	CA12
1.93015	1.46657	1.69836	FALSE	NELL2
1.20589	2.18965	1.69777	FALSE	F9
1.16758	2.19441	1.681	FALSE	ASGR2
1.95829	1.38762	1.67295	FALSE	CDH6
1.46544	1.82498	1.64521	FALSE	PLA2G12A
1.8555	1.39482	1.62516	FALSE	FASLG
2.31229	0.932513	1.6224	FALSE	ITM2A
2.09298	1.14564	1.61931	FALSE	KIR3DL2
2.11003	1.12687	1.61845	FALSE	KLK9
1.52821	1.64514	1.58667	FALSE	LIPG
1.5704	1.5813	1.57585	FALSE	FCRL6
1.91914	1.22469	1.57191	FALSE	CD8A
1.5888	1.55215	1.57048	FALSE	LY6K
1.18907	1.95041	1.56974	FALSE	ATP1B1
1.69893	1.41984	1.55939	FALSE	NCR2
1.75615	1.34008	1.54811	FALSE	FCGR2B
1.02521	2.04414	1.53467	FALSE	CDH12
2.32038	0.665316	1.49285	FALSE	FAM19A4
0.600199	2.35892	1.47956	FALSE	CD8B
1.52821	1.42364	1.47593	FALSE	LILRB4
1.75925	1.147	1.45312	FALSE	ASPN
1.48865	1.37165	1.43015	FALSE	C17orf99
1.46544	1.38762	1.42653	FALSE	CDH11
1.70088	1.14987	1.42538	FALSE	GFRAL
2.23053	0.616632	1.42358	FALSE	CLEC2B
1.42133	1.41984	1.42059	FALSE	IL1RAPL1
0.691699	2.14906	1.42038	FALSE	ROR2
1.16758	1.67189	1.41974	FALSE	C4BPB
2.23665	0.582265	1.40946	FALSE	HRG
0.600199	2.21319	1.40669	FALSE	VTN
1.76214	1.05023	1.40618	FALSE	SPON1
0.691699	2.12024	1.40597	FALSE	TDGF1
1.76214	1.0488	1.40547	FALSE	KIR2DL4
1.70088	1.10172	1.4013	FALSE	TMEM167A
1.18907	1.61075	1.39991	FALSE	FNDC4
1.8555	0.936976	1.39624	FALSE	AMBN
1.33315	1.45166	1.3924	FALSE	IFNA2
1.6189	1.14806	1.38348	FALSE	POSTN
1.18907	1.57586	1.38247	FALSE	PCDHB9
0.650449	2.10074	1.37559	FALSE	NTS
1.70088	1.05023	1.37556	FALSE	XCL1
2.18442	0.532425	1.35842	FALSE	TNFSF15
0.650449	2.05397	1.35221	FALSE	LYSMD3
1.76214	0.936717	1.34943	FALSE	IL21
0.719025	1.93528	1.32715	FALSE	DEFB136
1.34712	1.29699	1.32206	FALSE	LY86
0.719025	1.92264	1.32083	FALSE	PLVAP
1.33315	1.30439	1.31877	FALSE	CEACAM20
1.16758	1.44159	1.30459	FALSE	SLITRK6
1.18907	1.41575	1.30241	FALSE	IL10RA
1.20589	1.39846	1.30218	FALSE	INSRR
0.691699	1.9104	1.30105	FALSE	ILDR2
0.941944	1.6253	1.28362	FALSE	ANTXR1
1.6189	0.933179	1.27604	FALSE	HAPLN4
1.31476	1.23542	1.27509	FALSE	MMP20
1.00877	1.53653	1.27265	FALSE	RAET1L
1.39258	1.10247	1.24753	FALSE	FCGR2A
1.75925	0.73156	1.2454	FALSE	PDYN
1.16758	1.31312	1.24035	FALSE	CDH9
1.37357	1.09549	1.23453	FALSE	SOSTDC1
1.52821	0.934706	1.23146	FALSE	PATE1
0.691319	1.77121	1.23126	FALSE	PRTN3
1.76214	0.697481	1.22981	FALSE	FLRT2
1.1077	1.34617	1.22693	FALSE	RET
0.650449	1.78696	1.21871	FALSE	ICAM2
1.78456	0.647	1.21578	FALSE	MFGE8
1.37357	1.05178	1.21267	FALSE	ADAM11
1.48865	0.933179	1.21092	FALSE	PTPRR
1.69539	0.724791	1.21009	FALSE	CDH3
1.18907	1.22983	1.20945	FALSE	PROCR
1.18907	1.22469	1.20688	FALSE	MLN
1.8555	0.543887	1.1997	FALSE	TMEFF1
1.18907	1.19094	1.19001	FALSE	CLEC12B
1.33315	1.02963	1.18139	FALSE	ASIP
0.583146	1.77729	1.18022	FALSE	MICB
1.42133	0.936976	1.17915	FALSE	FAM171B
0.650449	1.69799	1.17422	FALSE	WFDC11
1.02521	1.30439	1.1648	FALSE	LECT1
1.16758	1.13227	1.14993	FALSE	LRFN5
0.691699	1.60368	1.14769	FALSE	BOLA1
1.70088	0.567443	1.13416	FALSE	ABP1
1.52821	0.738192	1.1332	FALSE	HTRA3
1.16758	1.0931	1.13034	FALSE	LRRTM2
0.650449	1.60627	1.12836	FALSE	ASGR1
0.719025	1.52369	1.12136	FALSE	IFNAR1
1.46544	0.751885	1.10866	FALSE	NCAM2
1.69721	0.511476	1.10434	FALSE	KIRREL2
1.56469	0.582265	1.07348	FALSE	HBEGF
1.02521	1.09549	1.06035	FALSE	PRNP
0.719025	1.39136	1.05519	FALSE	LRRC32
1.20589	0.88329	1.04459	FALSE	PRELP
1.20589	0.88329	1.04459	FALSE	FAM171A1
1.42133	0.665316	1.04332	FALSE	PCDHGA11
1.02521	1.0488	1.037	FALSE	PRSS55
1.42133	0.636915	1.02912	FALSE	NPDC1
0.999695	1.05222	1.02596	FALSE	PLA2G7
0.600199	1.44599	1.02309	FALSE	MIA
0.600199	1.44599	1.02309	FALSE	CDH13
1.1077	0.936717	1.02221	FALSE	CSF2
1.84854	0.19496	1.02175	FALSE	PTGFRN
1.52821	0.511476	1.01984	FALSE	PLXDC1
0.642683	1.38762	1.01515	FALSE	KIR2DL1
0.719025	1.30088	1.00995	FALSE	ODAM
0.61608	1.39482	1.00545	FALSE	UCN2
1.7735	0.228362	1.00093	FALSE	CLEC2A
-0.0318074	2.03328	1.00074	FALSE	GYPC
0.719025	1.26696	0.992993	FALSE	BAMBI
0.600199	1.36674	0.98347	FALSE	KIR2DS4
0.650449	1.31312	0.981784	FALSE	CD1D
1.37357	0.582265	0.977916	FALSE	DKK2
0.372732	1.57027	0.9715	FALSE	IFNA10
1.31476	0.624806	0.969781	FALSE	BMPR1B
1.16758	0.744647	0.956116	FALSE	PTPRO
1.32648	0.582265	0.954373	FALSE	SEMA5A
0.691699	1.21214	0.951921	FALSE	SAA2
1.42947	0.471871	0.950669	FALSE	FLT4
0.719025	1.16528	0.942151	FALSE	FGFBP1
0.650449	1.22622	0.938335	FALSE	NTF4
1.1077	0.768682	0.938191	FALSE	SCARB1
1.31476	0.549821	0.932288	FALSE	THY1
1.20589	0.644168	0.925029	FALSE	CD200
0.691699	1.15568	0.923692	FALSE	AXL
0.719025	1.12667	0.922846	FALSE	CLEC12A
1.20589	0.616632	0.911261	FALSE	SIGLEC10
1.18907	0.616632	0.902852	FALSE	KLRC1
1.18907	0.616632	0.902852	FALSE	EFNA3
1.18907	0.616632	0.902852	FALSE	VLDLR
0.691699	1.10229	0.896995	FALSE	TMEM27
1.16758	0.624806	0.896195	FALSE	C18orf62
0.650449	1.13546	0.892953	FALSE	NDP
1.70088	0.0755778	0.88823	FALSE	VSTM2A
1.46544	0.305006	0.885225	FALSE	COL4A5
1.57056	0.19496	0.882761	FALSE	CNTNAP2
0.691699	1.06816	0.879932	FALSE	CD180
1.18907	0.567443	0.878258	FALSE	IGSF8
1.20589	0.549821	0.877856	FALSE	JAM3
0.691699	1.05222	0.871959	FALSE	ITGA5
0.691699	1.04485	0.868276	FALSE	CD300LB
1.02521	0.703744	0.864476	FALSE	KDR
1.18907	0.538077	0.863575	FALSE	SMCR7
1.00877	0.698827	0.853797	FALSE	RGMB
1.52821	0.177107	0.852659	FALSE	LILRB5
0.258127	1.44599	0.852056	FALSE	NRG4
1.20589	0.498203	0.852047	FALSE	DKK2
1.18907	0.511476	0.850274	FALSE	LYVE1
0.600199	1.0974	0.8488	FALSE	PECAM1
2.60134	-0.908333	0.846504	FALSE	KIR2DS1
0.650449	1.02963	0.840038	FALSE	LY9
-0.276829	1.94264	0.832905	FALSE	GPC3
1.16758	0.498203	0.832894	FALSE	SIRPD
1.16758	0.498203	0.832894	FALSE	WFIKKN2
-0.0318074	1.69256	0.830375	FALSE	GKN2
0.719025	0.936717	0.827871	FALSE	PCDH9
0.719025	0.935914	0.82747	FALSE	PSG1
0.941944	0.711407	0.826675	FALSE	LYZL2
0.258127	1.39482	0.826475	FALSE	C1orf43
-0.0318074	1.66527	0.816731	FALSE	PCDH12
0.691319	0.936976	0.814148	FALSE	OTOL1
1.1077	0.511476	0.809587	FALSE	PLXDC2
1.1077	0.511476	0.809587	FALSE	TMPRSS11F
0.258127	1.34352	0.800821	FALSE	IFNA16
1.00877	0.590237	0.799502	FALSE	TIMP4
-0.0318074	1.62815	0.798169	FALSE	LUM
0.719025	0.871787	0.795406	FALSE	C6orf25
0.650449	0.936976	0.793712	FALSE	SERPINA12
0.642683	0.932513	0.787598	FALSE	PCDH11X
0.691319	0.88329	0.787304	FALSE	APOA2
0.941944	0.559574	0.750759	FALSE	IGDCC3
0.600199	0.892773	0.746486	FALSE	DCT
0.258127	1.22469	0.741408	FALSE	CEACAM4
1.33818	0.137143	0.737664	FALSE	C19orf59
0.719025	0.751885	0.735455	FALSE	CLEC7A
1.32648	0.137143	0.731812	FALSE	EGF
0.719025	0.738192	0.728609	FALSE	CYYR1
-0.0318074	1.48735	0.727773	FALSE	SCGB1C1
1.14463	0.305006	0.724818	FALSE	NPPB
0.691699	0.751885	0.721792	FALSE	CXCL16
0.691319	0.751885	0.721602	FALSE	SLITRK4
0.372732	1.04683	0.709779	FALSE	FIBCD1
1.18907	0.228362	0.708717	FALSE	TNFRSF21
0.650449	0.766271	0.70836	FALSE	SLITRK5
0.719025	0.697481	0.708253	FALSE	IFNGR2
-0.0318074	1.44599	0.707089	FALSE	HFE
0.691699	0.709907	0.700803	FALSE	NRXN1
1.20589	0.19496	0.700426	FALSE	SPINT2
0.352956	1.04683	0.699891	FALSE	C6orf72
0.719025	0.675808	0.697417	FALSE	FOLR2
0.258127	1.13469	0.696408	FALSE	LRPAP1
0.691699	0.675808	0.683754	FALSE	TMEM108
1.16758	0.199206	0.683395	FALSE	SEMA4D
1.16758	0.19496	0.681272	FALSE	PCDH17
0.691319	0.668472	0.679895	FALSE	WISP1
0.691699	0.665316	0.678508	FALSE	PRADC1
0.719025	0.636915	0.67797	FALSE	PMEL
0.258127	1.0931	0.675614	FALSE	PLAC1L
0.258127	1.0931	0.675614	FALSE	SLITRK3
0.650449	0.699585	0.675017	FALSE	LRRC4
1.1077	0.228362	0.66803	FALSE	GP1BA
0.650449	0.682022	0.666235	FALSE	TYRP1
0.691699	0.628286	0.659993	FALSE	CD4
0.691699	0.624806	0.658252	FALSE	MFAP3
0.691699	0.624806	0.658252	FALSE	SIGLEC15
1.1077	0.19496	0.65133	FALSE	IBSP
1.1077	0.19496	0.65133	FALSE	CDHR1
0.590587	0.697287	0.643937	FALSE	SST
0.691319	0.590237	0.640778	FALSE	TIMD4
0.650449	0.616632	0.63354	FALSE	LY6H
-0.381707	1.64623	0.632263	FALSE	EPHA2
1.02521	0.228362	0.626785	FALSE	LYPD6B
0.719025	0.532801	0.625913	FALSE	CSN3
0.0386419	1.20816	0.623399	FALSE	CSF3R
1.1077	0.138782	0.623241	FALSE	CCL21
1.1077	0.137143	0.622421	FALSE	SEMA6B
0.600199	0.636915	0.618557	FALSE	FGFR3
0.691319	0.543887	0.617603	FALSE	LACRT
0.719025	0.511476	0.615251	FALSE	GREM1
0.719025	0.511476	0.615251	FALSE	BPI
1.02521	0.19496	0.610085	FALSE	DEFB113
0.590587	0.624806	0.607697	FALSE	HHLA2
0.352956	0.861738	0.607347	FALSE	CCL13
0.691699	0.511476	0.601588	FALSE	CPB2
1.01618	0.170052	0.593116	FALSE	PSG9
1.1077	0.0755778	0.591638	FALSE	PLB1
0.650449	0.532801	0.591625	FALSE	IL4R
-0.0318074	1.21214	0.590168	FALSE	TWSG1
1.3063	-0.130604	0.587847	FALSE	ASIP
1.42947	-0.257702	0.585883	FALSE	HEPACAM
0.922516	0.243881	0.583199	FALSE	CLEC5A
0.650449	0.511476	0.580962	FALSE	NELL1
0.600199	0.559574	0.579886	FALSE	KDR
0.650449	0.498203	0.574326	FALSE	SIRPG
0.691699	0.445782	0.56874	FALSE	FAM189A2
0.600199	0.532801	0.5665	FALSE	CD200R1L
0.600199	0.532801	0.5665	FALSE	DKKL1
1.16758	-0.070206	0.548689	FALSE	CCDC80
0.0386419	1.05023	0.544437	FALSE	LILRA4
0.0386419	1.03361	0.536125	FALSE	IFNA2
-0.0318074	1.0974	0.532797	FALSE	TMEM27
0.372732	0.675808	0.52427	FALSE	CGB1
0.352956	0.675808	0.514382	FALSE	DAG1
0.258127	0.751885	0.505006	FALSE	CD93
0.258127	0.744647	0.501387	FALSE	DDR2
-0.196594	1.1983	0.500855	FALSE	NETO1
0.352956	0.647	0.499978	FALSE	REG4
1.23721	-0.257702	0.489752	FALSE	PLA2G2A
0.691319	0.278046	0.484682	FALSE	NTNG2
0.258127	0.703744	0.480935	FALSE	BST2
0.719025	0.228362	0.473694	FALSE	SLPI
-0.276829	1.22295	0.473062	FALSE	LRRC37B
1.00877	-0.070206	0.469281	FALSE	NTNG1
0.352956	0.577436	0.465196	FALSE	ART4
0.691319	0.228362	0.45984	FALSE	NCR2
0.691319	0.228362	0.45984	FALSE	GPIHBP1
0.719025	0.199206	0.459116	FALSE	IL18BP
0.352956	0.559574	0.456265	FALSE	GPC6
0.352956	0.543887	0.448422	FALSE	ICOSLG
-0.381707	1.26936	0.443826	FALSE	KIR2DL5B
1.14463	-0.257702	0.443464	FALSE	NFASC
0.691699	0.19496	0.44333	FALSE	LY86
0.691699	0.19496	0.44333	FALSE	ISM2
0.258127	0.624806	0.441466	FALSE	BTN2A3P
0.258127	0.621438	0.439782	FALSE	SPOCK1
0.258127	0.616632	0.437379	FALSE	IL1RAPL2
0.258127	0.616632	0.437379	FALSE	LRTM1
0.719025	0.137143	0.428084	FALSE	CDON
0.258127	0.582265	0.420196	FALSE	VEGFC
0.691699	0.138782	0.415241	FALSE	IL1RL2
0.691319	0.138782	0.41505	FALSE	TFF2
0.258127	0.570422	0.414274	FALSE	KNG1
0.258127	0.569957	0.414042	FALSE	CD3G
0.650449	0.177107	0.413778	FALSE	CLEC4E
0.258127	0.567443	0.412785	FALSE	KNG1
-0.276829	1.09549	0.409329	FALSE	ITGB6
1.3917	-0.5743	0.408698	FALSE	PGF
-0.276829	1.0931	0.408136	FALSE	F9
0.61608	0.19496	0.40552	FALSE	PRLR
0.258127	0.543887	0.401007	FALSE	CD5
0.600199	0.19496	0.397579	FALSE	BST1
0.258127	0.532801	0.395464	FALSE	CDH17
-0.276829	1.05222	0.387694	FALSE	SEMA6D
0.258127	0.511476	0.384801	FALSE	IGF1
0.691699	0.0755778	0.383638	FALSE	DEFB106A
0.691319	0.0755778	0.383448	FALSE	MMP9
0.691319	0.0755778	0.383448	FALSE	TNFRSF11A
0.691319	0.0755778	0.383448	FALSE	CCL19
0.719025	0.0430928	0.381059	FALSE	APP
1.00877	-0.257702	0.375533	FALSE	CFB
0.691319	0.053479	0.372399	FALSE	ORM2
1.00877	-0.265079	0.371845	FALSE	EPHB2
0.600199	0.138782	0.36949	FALSE	DEFB110
0.0386419	0.698827	0.368734	FALSE	JAG1
-0.0318074	0.768779	0.368486	FALSE	IGFBP1
0.999695	-0.265079	0.367308	FALSE	PLG
0.642683	0.0755778	0.359131	FALSE	QPCT
-0.0318074	0.744647	0.35642	FALSE	KIRREL3
0.650449	0.053479	0.351964	FALSE	PTK7
1.1077	-0.420054	0.343823	FALSE	CD24
0.600199	0.0755778	0.337888	FALSE	RARRES2
0.600199	0.0755778	0.337888	FALSE	QRFP
0.0386419	0.624806	0.331724	FALSE	VSIG10
-0.276829	0.936976	0.330073	FALSE	LINGO2
-0.276829	0.935914	0.329542	FALSE	KITLG
0.719025	-0.0605384	0.329244	FALSE	FGFR1
0.719025	-0.0605384	0.329244	FALSE	DAG1
1.1077	-0.450847	0.328426	FALSE	IL17B
-0.276829	0.932513	0.327842	FALSE	PDCD1LG2
0.719025	-0.070206	0.32441	FALSE	ITFG1
0.719025	-0.070206	0.32441	FALSE	BTLA
1.56411	-0.935009	0.314549	FALSE	CST7
0.691699	-0.070206	0.310747	FALSE	FGF10
-0.0318074	0.644056	0.306124	FALSE	CFHR3
0.0386419	0.559574	0.299108	FALSE	EPHB1
-0.381707	0.973672	0.295982	FALSE	CD3E
1.00877	-0.420054	0.294357	FALSE	PDGFA
1.00877	-0.420054	0.294357	FALSE	CDHR2
0.719025	-0.130604	0.294211	FALSE	DEFB121
0.719025	-0.130604	0.294211	FALSE	IL17RD
0.691699	-0.10525	0.293225	FALSE	EPHA3
0.691319	-0.10525	0.293034	FALSE	IL18RAP
0.691319	-0.10525	0.293034	FALSE	TMEM190
-0.0318074	0.616632	0.292412	FALSE	GPLD1
0.352956	0.228362	0.290659	FALSE	SPINK9
0.650449	-0.070206	0.290121	FALSE	SHISA4
0.0572702	0.511476	0.284373	FALSE	CDH5
0.61608	-0.0605384	0.277771	FALSE	C1orf85
0.258127	0.292503	0.275315	FALSE	PLXNB2
0.258127	0.278046	0.268086	FALSE	MFRP
0.600199	-0.070206	0.264996	FALSE	IFNAR2
-1.00312	1.50928	0.253079	FALSE	CAMP
-1.00312	1.49975	0.248315	FALSE	ACVR1B
0.352956	0.137143	0.24505	FALSE	BTNL8
1.42133	-0.935009	0.24316	FALSE	PRSS58
-0.0318074	0.511476	0.239834	FALSE	IL1R1
-0.196594	0.675808	0.239607	FALSE	KLRC2
-0.196594	0.67281	0.238108	FALSE	TNFSF18
-0.0318074	0.503343	0.235768	FALSE	ENPEP
-0.276829	0.744647	0.233909	FALSE	LRRC4C
-0.0318074	0.498203	0.233198	FALSE	LSR
-0.276829	0.738192	0.230681	FALSE	KIAA1467
0.719025	-0.257702	0.230662	FALSE	PTPRA
0.719025	-0.265079	0.226973	FALSE	CA4
0.258127	0.19496	0.226543	FALSE	FCGR3B
0.372732	0.0755778	0.224155	FALSE	VSTM1
-0.0318074	0.471871	0.220032	FALSE	CLEC4D
0.691319	-0.257702	0.216809	FALSE	TGOLN2
0.691319	-0.257702	0.216809	FALSE	DCT
-0.132152	0.559574	0.213711	FALSE	LRIG2
0.691699	-0.265079	0.21331	FALSE	C1QTNF9
0.691699	-0.265079	0.21331	FALSE	C10orf99
-0.276829	0.698827	0.210999	FALSE	BAMBI
-0.276829	0.685694	0.204432	FALSE	GPX7
0.258127	0.137143	0.197635	FALSE	TMEM132D
0.642683	-0.257702	0.192491	FALSE	TNFAIP6
-0.132152	0.511476	0.189662	FALSE	TNFRSF1A
-0.196594	0.559574	0.18149	FALSE	VCAN
0.922516	-0.5743	0.174108	FALSE	LILRA1
-0.276829	0.616632	0.169901	FALSE	IL7
-0.691771	1.02963	0.168928	FALSE	ICAM3
0.258127	0.0755778	0.166852	FALSE	AMBP
-1.00312	1.33329	0.165081	FALSE	OGN
1.23721	-0.908333	0.164436	FALSE	PDGFRL
1.23721	-0.908333	0.164436	FALSE	TREM1
-0.276829	0.600502	0.161836	FALSE	MMP9
0.258127	0.053479	0.155803	FALSE	PTPRM
-0.276829	0.582265	0.152718	FALSE	PYY
-0.276829	0.582265	0.152718	FALSE	TLR1
-0.276829	0.582265	0.152718	FALSE	IL9
0.372732	-0.070206	0.151263	FALSE	CTRL
-1.00312	1.30439	0.150633	FALSE	DPP6
-0.0318074	0.330812	0.149503	FALSE	MFI2
0.719025	-0.420054	0.149486	FALSE	FOLR1
0.719025	-0.420054	0.149486	FALSE	CD86
0.719025	-0.420054	0.149486	FALSE	CD164
0.719025	-0.420054	0.149486	FALSE	IL1B
0.352956	-0.0605384	0.146209	FALSE	IL17F
0.352956	-0.0605384	0.146209	FALSE	LRIG1
-0.276829	0.563587	0.143379	FALSE	C12orf53
-0.0318074	0.305006	0.136599	FALSE	CSF1
-0.0318074	0.305006	0.136599	FALSE	CST6
-0.0318074	0.305006	0.136599	FALSE	UNC5D
0.691319	-0.420054	0.135632	FALSE	IL24
-0.381707	0.638412	0.128352	FALSE	ART5
-0.276829	0.532801	0.127986	FALSE	BTN1A1
1.18907	-0.935009	0.127031	FALSE	BCAM
0.0386419	0.199206	0.118924	FALSE	MSLN
-0.276829	0.511476	0.117323	FALSE	LCTL
0.642683	-0.420054	0.111315	FALSE	COLEC10
0.642683	-0.420054	0.111315	FALSE	FCER2
0.352956	-0.130604	0.111176	FALSE	CD96
-0.276829	0.498203	0.110687	FALSE	VSTM2A
-0.276829	0.498203	0.110687	FALSE	FAM19A3
0.0386419	0.177107	0.107874	FALSE	EPCAM
0.0386419	0.169496	0.104069	FALSE	DEFB104A
0.352956	-0.14666	0.103148	FALSE	C1S
0.258127	-0.0605384	0.0987941	FALSE	LRRC15
-0.276829	0.471871	0.0975206	FALSE	CD274
0.258127	-0.070206	0.0939603	FALSE	MMP15
0.258127	-0.070206	0.0939603	FALSE	PCDH18
-0.381707	0.559574	0.0889334	FALSE	KLRG1
0.0386419	0.138782	0.088712	FALSE	CECR1
-0.276829	0.445782	0.0844761	FALSE	SUSD4
-0.381707	0.549821	0.0840565	FALSE	REG3G
-0.381707	0.549821	0.0840565	FALSE	NCAM2
-0.0318074	0.19496	0.0815765	FALSE	ITM2C
-0.0318074	0.19496	0.0815765	FALSE	MSR1
0.691319	-0.535784	0.0777674	FALSE	PDYN
0.691319	-0.535784	0.0777674	FALSE	FAM209B
-0.0318074	0.170052	0.0691221	FALSE	VSIG1
-0.381707	0.511476	0.0648843	FALSE	SPACA1
0.258127	-0.130604	0.0637614	FALSE	PTPRT
0.691319	-0.5743	0.0585095	FALSE	C3orf64
-0.381707	0.498203	0.0582477	FALSE	KIR2DL5A
0.372732	-0.257702	0.057515	FALSE	CD55
0.372732	-0.257702	0.057515	FALSE	PTGDS
0.0386419	0.0755778	0.0571098	FALSE	C8G
-0.0318074	0.138782	0.0534874	FALSE	SCN3B
-0.0318074	0.138782	0.0534874	FALSE	MDA-LDL
0.362898	-0.257702	0.0525982	FALSE	CSF2RA
0.352956	-0.257702	0.0476275	FALSE	SMOC1
0.352956	-0.257702	0.0476275	FALSE	LRG1
0.352956	-0.257702	0.0476275	FALSE	MANF
-0.0318074	0.126459	0.0473257	FALSE	CD44
-0.0318074	0.124346	0.0462695	FALSE	TEX101
-0.381707	0.471871	0.0450815	FALSE	BMPR1A
1.00877	-0.935009	0.0368793	FALSE	PCDH10
0.999695	-0.935009	0.0323429	FALSE	APOH
-0.276829	0.330812	0.0269915	FALSE	C10orf54
-0.276829	0.330812	0.0269915	FALSE	CDCP1
-0.0318074	0.0755778	0.0218852	FALSE	CDH5
-0.0318074	0.0755778	0.0218852	FALSE	LEFTY2
-0.0318074	0.0755778	0.0218852	FALSE	PTPRK
-0.0318074	0.0755778	0.0218852	FALSE	TPBG
0.691319	-0.647819	0.0217499	FALSE	GRN
0.691319	-0.647819	0.0217499	FALSE	HFE2
0.691319	-0.647819	0.0217499	FALSE	TECTB
-0.0318074	0.0750607	0.0216267	FALSE	CDH1
-0.276829	0.312367	0.0177688	FALSE	NRP2
0.941944	-0.908333	0.0168055	FALSE	LIFR
-0.276829	0.305006	0.0140884	FALSE	LTBR
-1.00312	1.01054	0.00370557	FALSE	MMP10
0.258127	-0.257702	0.000212526	FALSE	C19orf18
0.258127	-0.257702	0.000212526	FALSE	TMEM130
0.922516	-0.935009	-0.00624665	FALSE	LILRA6
-0.196594	0.160046	-0.0182736	FALSE	SOST
-0.276829	0.228362	-0.0242339	FALSE	CEACAM7
-0.276829	0.228362	-0.0242339	FALSE	L1CAM
-0.276829	0.228362	-0.0242339	FALSE	DEFB119
-0.276829	0.228362	-0.0242339	FALSE	KIAA0319L
-0.691771	0.642199	-0.0247861	FALSE	PTPRH
-0.196594	0.138782	-0.0289057	FALSE	C6orf162
-0.196594	0.138782	-0.0289057	FALSE	NETO2
0.0386419	-0.10525	-0.0333039	FALSE	SCGB3A1
0.352956	-0.420054	-0.0335487	FALSE	EPHB4
0.352956	-0.420054	-0.0335487	FALSE	PCDHB4
-0.381707	0.305006	-0.0383506	FALSE	TGFA
-0.276829	0.199206	-0.0388119	FALSE	VTCN1
-0.132152	0.053479	-0.0393365	FALSE	SPINK2
-0.276829	0.19496	-0.0409346	FALSE	ISLR2
-0.276829	0.19496	-0.0409346	FALSE	MANSC1
-0.276829	0.19496	-0.0409346	FALSE	DEFB132
0.0386419	-0.130604	-0.045981	FALSE	ABP1
-0.0318074	-0.0605384	-0.0461729	FALSE	CHAD
-0.0318074	-0.070206	-0.0510067	FALSE	KLRD1
-0.0318074	-0.070206	-0.0510067	FALSE	LRRC3
-0.0318074	-0.070206	-0.0510067	FALSE	PSG1
-0.0318074	-0.070206	-0.0510067	FALSE	LTA
-0.0318074	-0.070206	-0.0510067	FALSE	DSG2
-0.381707	0.275767	-0.0529703	FALSE	PCOLCE
-0.276829	0.170052	-0.053389	FALSE	LAMP5
-0.196594	0.0755778	-0.0605079	FALSE	CSF1R
-0.196594	0.0755778	-0.0605079	FALSE	KNG1
-0.691771	0.559574	-0.0660985	FALSE	HRG
-0.0318074	-0.10525	-0.0685285	FALSE	CCL26
-0.0318074	-0.10525	-0.0685285	FALSE	IL6
-0.0318074	-0.10525	-0.0685285	FALSE	FCAMR
-0.0318074	-0.10525	-0.0685285	FALSE	TNFRSF9
-0.276829	0.137143	-0.0698432	FALSE	PRSS37
-0.276829	0.137143	-0.0698432	FALSE	LDLRAD3
-0.276829	0.137143	-0.0698432	FALSE	GFRA1
-0.196594	0.053479	-0.0715572	FALSE	CST5
-0.276829	0.126459	-0.0751854	FALSE	C4orf34
-0.381707	0.228362	-0.0766729	FALSE	SERPINA1
-0.381707	0.228362	-0.0766729	FALSE	CSF1R
0.258127	-0.420054	-0.0809636	FALSE	KLK10
0.258127	-0.420054	-0.0809636	FALSE	KIRREL
-0.0318074	-0.130604	-0.0812056	FALSE	FGFR2
-0.0318074	-0.130604	-0.0812056	FALSE	ITIH1
-0.0318074	-0.14666	-0.0892335	FALSE	VNN1
-0.0318074	-0.14666	-0.0892335	FALSE	APOC2
-0.0318074	-0.14666	-0.0892335	FALSE	KLRF1
-0.381707	0.19496	-0.0933736	FALSE	SELE
0.719025	-0.908333	-0.0946538	FALSE	ACVRL1
-0.276829	0.0750607	-0.100884	FALSE	CLUL1
-0.276829	0.0750607	-0.100884	FALSE	NPHS1
0.0557548	-0.265079	-0.104662	FALSE	FSTL5
0.691319	-0.908333	-0.108507	FALSE	EPHA4
0.691319	-0.908333	-0.108507	FALSE	CYR61
0.0386419	-0.257702	-0.10953	FALSE	CRHBP
0.0386419	-0.257702	-0.10953	FALSE	CSF2RB
0.0386419	-0.257702	-0.10953	FALSE	EGFLAM
0.0386419	-0.257702	-0.10953	FALSE	FAS
0.0386419	-0.257702	-0.10953	FALSE	KIT
0.0386419	-0.257702	-0.10953	FALSE	POSTN
0.0386419	-0.265079	-0.113218	FALSE	ANGPTL3
-0.381707	0.140094	-0.120807	FALSE	EDN3
-0.381707	0.138782	-0.121463	FALSE	LEFTY1
-0.381707	0.138782	-0.121463	FALSE	PCOLCE
-0.381707	0.138782	-0.121463	FALSE	CD68
-0.381707	0.138782	-0.121463	FALSE	CPB1
-0.381707	0.138782	-0.121463	FALSE	AMY1C
-0.381707	0.138782	-0.121463	FALSE	CHL1
0.691319	-0.935009	-0.121845	FALSE	ANGPTL2
-0.196594	-0.0605384	-0.128566	FALSE	CD300LG
-0.196594	-0.0605384	-0.128566	FALSE	MUC15
-1.00312	0.744647	-0.129239	FALSE	AHSG
-1.00312	0.738192	-0.132466	FALSE	WBP1
-0.196594	-0.070206	-0.1334	FALSE	HAVCR1
-0.196594	-0.070206	-0.1334	FALSE	MYOC
-0.276829	0.00135973	-0.137735	FALSE	LRTM2
-0.0318074	-0.257702	-0.144754	FALSE	FAM19A2
-0.0318074	-0.257702	-0.144754	FALSE	SCT
-0.0318074	-0.257702	-0.144754	FALSE	FSTL1
-0.0318074	-0.257702	-0.144754	FALSE	CD79B
-0.0318074	-0.257702	-0.144754	FALSE	FOLR3
-0.0318074	-0.257702	-0.144754	FALSE	ASAH1
-0.0318074	-0.257702	-0.144754	FALSE	WBP1
-0.0318074	-0.257702	-0.144754	FALSE	FLT1
-0.0318074	-0.257702	-0.144754	FALSE	VMO1
-0.0318074	-0.257702	-0.144754	FALSE	ADAM10
-0.0318074	-0.257702	-0.144754	FALSE	CNTN5
-1.00312	0.711407	-0.145859	FALSE	MEP1B
0.61608	-0.908333	-0.146126	FALSE	XPNPEP2
-0.0318074	-0.265079	-0.148443	FALSE	TREML2
-0.0318074	-0.265079	-0.148443	FALSE	GYPA
-0.0318074	-0.265079	-0.148443	FALSE	PLA2G2D
-0.0318074	-0.265079	-0.148443	FALSE	IL21
-0.0318074	-0.265079	-0.148443	FALSE	CD300E
-0.0318074	-0.265079	-0.148443	FALSE	CCDC47
-0.0318074	-0.265079	-0.148443	FALSE	COLEC11
-0.196594	-0.10525	-0.150922	FALSE	ART3
-0.196594	-0.10525	-0.150922	FALSE	IFI30
-0.381707	0.0755778	-0.153065	FALSE	CNTN6
-0.381707	0.0755778	-0.153065	FALSE	TMIE
-0.381707	0.0755778	-0.153065	FALSE	DLK1
-0.381707	0.0755778	-0.153065	FALSE	C11orf24
-0.381707	0.0755778	-0.153065	FALSE	SELP
-0.381707	0.0755778	-0.153065	FALSE	SEMA3G
-0.381707	0.0750607	-0.153323	FALSE	PRSS42
0.600199	-0.908333	-0.154067	FALSE	CFB
0.600199	-0.908333	-0.154067	FALSE	BGN
0.600199	-0.908333	-0.154067	FALSE	LY6H
0.61608	-0.935009	-0.159465	FALSE	ADM
0.61608	-0.935009	-0.159465	FALSE	ORM1
-1.00312	0.675808	-0.163658	FALSE	TEX264
0.600199	-0.935009	-0.167405	FALSE	EPHA6
0.600199	-0.935009	-0.167405	FALSE	KLK9
-0.196594	-0.14666	-0.171627	FALSE	CCL2
-0.276829	-0.070206	-0.173518	FALSE	CALU
-0.276829	-0.070206	-0.173518	FALSE	SEMA3C
-0.276829	-0.070206	-0.173518	FALSE	VEGFB
-0.276829	-0.070206	-0.173518	FALSE	AGR2
-0.276829	-0.070206	-0.173518	FALSE	PRSS8
-0.276829	-0.070206	-0.173518	FALSE	IFNG
0.583146	-0.935009	-0.175931	FALSE	CD69
-1.00312	0.642199	-0.180463	FALSE	C4orf26
-1.00312	0.641345	-0.18089	FALSE	NGFR
-1.00312	0.641345	-0.18089	FALSE	NOG
-0.57031	0.199206	-0.185552	FALSE	SPN
0.558221	-0.935009	-0.188394	FALSE	MSTN
-1.00312	0.624806	-0.189159	FALSE	CDH4
0.0386419	-0.420054	-0.190706	FALSE	BMPR2
0.0386419	-0.420054	-0.190706	FALSE	FAM3D
0.0386419	-0.420054	-0.190706	FALSE	SFRP4
0.0386419	-0.420054	-0.190706	FALSE	BPIFB1
0.0386419	-0.420054	-0.190706	FALSE	C1QTNF3
0.941944	-1.32358	-0.190819	FALSE	F11
-0.276829	-0.109407	-0.193118	FALSE	MDGA2
-1.00312	0.616632	-0.193247	FALSE	CD3D
-0.276829	-0.130604	-0.203717	FALSE	LAYN
-0.276829	-0.130604	-0.203717	FALSE	ROBO4
-0.276829	-0.130604	-0.203717	FALSE	SELL
-0.276829	-0.130604	-0.203717	FALSE	CLEC2L
-0.276829	-0.14666	-0.211745	FALSE	SPP1
-0.276829	-0.14666	-0.211745	FALSE	MAGEA4
-0.276829	-0.14666	-0.211745	FALSE	INSL3
-1.00312	0.567443	-0.217841	FALSE	IGFL4
-0.381707	-0.0605384	-0.221123	FALSE	CD302
-0.0318074	-0.420054	-0.225931	FALSE	PNLIP
-0.0318074	-0.420054	-0.225931	FALSE	MMP2
-0.0318074	-0.420054	-0.225931	FALSE	CXCL5
-0.0318074	-0.420054	-0.225931	FALSE	EGFR
-0.0318074	-0.420054	-0.225931	FALSE	CCL28
-0.0318074	-0.420054	-0.225931	FALSE	PLA2G2E
-0.0318074	-0.420054	-0.225931	FALSE	MMP7
-0.0318074	-0.420054	-0.225931	FALSE	HYAL2
-0.0318074	-0.420054	-0.225931	FALSE	MME
-0.0318074	-0.420054	-0.225931	FALSE	CD68
-0.0318074	-0.420054	-0.225931	FALSE	TNFRSF10C
-0.0318074	-0.420054	-0.225931	FALSE	ADAMTSL5
-0.0318074	-0.420054	-0.225931	FALSE	PTHLH
-0.0318074	-0.420054	-0.225931	FALSE	DEFB4A
-0.0318074	-0.420054	-0.225931	FALSE	MMP16
-0.381707	-0.070206	-0.225957	FALSE	SEMA3C
-0.381707	-0.070206	-0.225957	FALSE	LEPR
-0.196594	-0.257702	-0.227148	FALSE	SRGN
-0.196594	-0.257702	-0.227148	FALSE	LYVE1
-0.196594	-0.257702	-0.227148	FALSE	CA12
-0.196594	-0.257702	-0.227148	FALSE	CA11
-0.196594	-0.257702	-0.227148	FALSE	LRRC52
-0.196594	-0.265079	-0.230836	FALSE	CLEC4A
-0.196594	-0.265079	-0.230836	FALSE	DEFA5
-0.196594	-0.265079	-0.230836	FALSE	EPCAM
-0.691771	0.228362	-0.231705	FALSE	KNG1
-0.381707	-0.10525	-0.243479	FALSE	PIGR
-0.381707	-0.10525	-0.243479	FALSE	BPI
-0.381707	-0.10525	-0.243479	FALSE	CLEC17A
-0.381707	-0.109407	-0.245557	FALSE	NTRK3
-1.00312	0.511476	-0.245824	FALSE	ACVR1C
0.0386419	-0.535784	-0.248571	FALSE	IL8
0.0386419	-0.535784	-0.248571	FALSE	GDF5
-0.381707	-0.130604	-0.256156	FALSE	IL17RB
-0.381707	-0.130604	-0.256156	FALSE	UNC5C
-0.381707	-0.14666	-0.264184	FALSE	F9
-0.276829	-0.257702	-0.267266	FALSE	KLK6
-0.276829	-0.257702	-0.267266	FALSE	SERPINA7
-0.276829	-0.257702	-0.267266	FALSE	NOV
-0.276829	-0.257702	-0.267266	FALSE	CXCL2
-0.276829	-0.257702	-0.267266	FALSE	EMCN
-0.276829	-0.257702	-0.267266	FALSE	SDC2
-0.276829	-0.257702	-0.267266	FALSE	CHIA
-0.276829	-0.257702	-0.267266	FALSE	PCDH19
0.372732	-0.908333	-0.267801	FALSE	PDGFC
0.372732	-0.908333	-0.267801	FALSE	HPR
-0.276829	-0.265079	-0.270954	FALSE	GZMA
-0.276829	-0.265079	-0.270954	FALSE	CSPG5
-0.691771	0.140094	-0.275839	FALSE	CCL27
-0.132152	-0.420054	-0.276103	FALSE	KLK4
-0.691771	0.138782	-0.276495	FALSE	CPA2
-0.691771	0.138782	-0.276495	FALSE	PLA2G2A
-0.691771	0.138782	-0.276495	FALSE	LAMP3
0.352956	-0.908333	-0.277688	FALSE	AFM
0.372732	-0.935009	-0.281139	FALSE	HGF
0.372732	-0.935009	-0.281139	FALSE	BDNF
-0.0318074	-0.535784	-0.283796	FALSE	LOXL2
0.352956	-0.935009	-0.291026	FALSE	RARRES2
0.352956	-0.935009	-0.291026	FALSE	FCER2
0.352956	-0.935009	-0.291026	FALSE	IL33
-0.0318074	-0.5743	-0.303054	FALSE	CCL4
-0.0318074	-0.5743	-0.303054	FALSE	CBLN2
-0.0318074	-0.5743	-0.303054	FALSE	IL36G
-0.0318074	-0.5743	-0.303054	FALSE	SMOC2
0.0386419	-0.647819	-0.304588	FALSE	PLA2G15
-0.196594	-0.420054	-0.308324	FALSE	REG3G
-0.196594	-0.420054	-0.308324	FALSE	PTH
-0.196594	-0.420054	-0.308324	FALSE	CHGB
-0.196594	-0.420054	-0.308324	FALSE	IFNA16
0.691319	-1.32358	-0.316132	FALSE	MESDC2
-0.381707	-0.257702	-0.319705	FALSE	LYG2
-0.381707	-0.257702	-0.319705	FALSE	EDDM3B
-0.381707	-0.257702	-0.319705	FALSE	VWC2
-0.381707	-0.257702	-0.319705	FALSE	FAM209A
-0.381707	-0.257702	-0.319705	FALSE	TCTN2
-0.381707	-0.265079	-0.323393	FALSE	EPHB3
-0.381707	-0.265079	-0.323393	FALSE	ROBO1
0.258127	-0.908333	-0.325103	FALSE	PIP
0.258127	-0.908333	-0.325103	FALSE	CCK
0.258127	-0.908333	-0.325103	FALSE	IGF2
-0.691771	0.0332117	-0.32928	FALSE	FRZB
0.258127	-0.935009	-0.338441	FALSE	MSRA
0.258127	-0.935009	-0.338441	FALSE	IL18R1
0.258127	-0.935009	-0.338441	FALSE	IL36A
0.258127	-0.935009	-0.338441	FALSE	FGF9
0.258127	-0.935009	-0.338441	FALSE	AMD1
-0.0318074	-0.647819	-0.339813	FALSE	OPCML
-0.0318074	-0.647819	-0.339813	FALSE	AMIGO2
-0.0318074	-0.647819	-0.339813	FALSE	KNG1
-0.0318074	-0.647819	-0.339813	FALSE	PGA3
-0.0318074	-0.647819	-0.339813	FALSE	COL15A1
-0.276829	-0.420054	-0.348442	FALSE	DCC
-0.276829	-0.420054	-0.348442	FALSE	CTRC
-0.276829	-0.420054	-0.348442	FALSE	MIA
-0.276829	-0.420054	-0.348442	FALSE	EMB
-0.276829	-0.420054	-0.348442	FALSE	CD46
-0.276829	-0.420054	-0.348442	FALSE	DSC2
-0.276829	-0.420054	-0.348442	FALSE	KIAA1467
-0.276829	-0.420054	-0.348442	FALSE	MMP1
-0.276829	-0.420054	-0.348442	FALSE	LPAL2
-0.276829	-0.420054	-0.348442	FALSE	DEFB108B
-0.276829	-0.420054	-0.348442	FALSE	SIGLEC5
-0.276829	-0.420054	-0.348442	FALSE	MCAM
-0.276829	-0.420054	-0.348442	FALSE	FCER2
-0.276829	-0.420054	-0.348442	FALSE	C1orf198
-0.276829	-0.420054	-0.348442	FALSE	MBL2
-0.276829	-0.420054	-0.348442	FALSE	EPHA5
-0.276829	-0.420054	-0.348442	FALSE	DEFB110
-0.276829	-0.420054	-0.348442	FALSE	CNTN2
-0.276829	-0.420054	-0.348442	FALSE	PRTG
-0.276829	-0.420054	-0.348442	FALSE	CXCL12 (alpha)
-1.00312	0.305006	-0.349059	FALSE	EPCAM
0.61608	-1.32358	-0.353751	FALSE	GGT1
-0.57031	-0.14666	-0.358485	FALSE	BGLAP
-0.57031	-0.14666	-0.358485	FALSE	NGF
-0.949173	0.199206	-0.374984	FALSE	DPP4
-0.691771	-0.0605384	-0.376155	FALSE	NCSTN
-1.00312	0.243881	-0.379622	FALSE	SEMA4A
-0.691771	-0.070206	-0.380989	FALSE	BMP10
-1.46616	0.665316	-0.40042	FALSE	LY6H
-0.381707	-0.420054	-0.400881	FALSE	TAC1
-0.381707	-0.420054	-0.400881	FALSE	KLK7
-0.381707	-0.420054	-0.400881	FALSE	CHI3L1
-0.381707	-0.420054	-0.400881	FALSE	SPON1
-0.381707	-0.420054	-0.400881	FALSE	A2M
-0.381707	-0.420054	-0.400881	FALSE	KLRF1
-0.381707	-0.420054	-0.400881	FALSE	UTS2
-0.381707	-0.420054	-0.400881	FALSE	PRSS1
-0.381707	-0.420054	-0.400881	FALSE	IGFLR1
-0.381707	-0.420054	-0.400881	FALSE	CSF2RB
-0.381707	-0.420054	-0.400881	FALSE	CYTL1
-0.381707	-0.420054	-0.400881	FALSE	NMU
-0.381707	-0.420054	-0.400881	FALSE	FAM19A5
-0.381707	-0.420054	-0.400881	FALSE	NAALAD2
-0.381707	-0.420054	-0.400881	FALSE	IL23R
-0.539801	-0.265079	-0.40244	FALSE	HEPACAM2
-1.00312	0.19496	-0.404082	FALSE	CD72
-1.00312	0.19496	-0.404082	FALSE	CR2
-1.00312	0.19496	-0.404082	FALSE	CNTNAP5
-1.00312	0.19496	-0.404082	FALSE	UPK3BL
-0.691771	-0.130604	-0.411188	FALSE	CSH2
-1.00312	0.170052	-0.416537	FALSE	CADM2
-1.00312	0.170052	-0.416537	FALSE	KLK3
-0.691771	-0.14666	-0.419215	FALSE	CXCL6
-0.196594	-0.647819	-0.422206	FALSE	SPARC
-0.196594	-0.647819	-0.422206	FALSE	CD99
-0.276829	-0.5743	-0.425565	FALSE	SEMG1
-0.276829	-0.5743	-0.425565	FALSE	CCDC134
-0.276829	-0.5743	-0.425565	FALSE	PROS1
0.0557548	-0.908333	-0.426289	FALSE	IFNG
0.0557548	-0.908333	-0.426289	FALSE	CNTN3
-1.00312	0.138782	-0.432171	FALSE	PLAT
-1.00312	0.138782	-0.432171	FALSE	CDH24
-1.00312	0.138782	-0.432171	FALSE	CST4
-1.00312	0.138782	-0.432171	FALSE	CD59
-1.00312	0.138782	-0.432171	FALSE	IFNB1
0.0386419	-0.908333	-0.434846	FALSE	FGFBP1
0.0386419	-0.908333	-0.434846	FALSE	IL18RAP
0.0386419	-0.908333	-0.434846	FALSE	PON1
-1.00312	0.124346	-0.439389	FALSE	LY6K
0.0557548	-0.935009	-0.439627	FALSE	C11orf68
0.0386419	-0.935009	-0.448184	FALSE	PMCH
0.0386419	-0.935009	-0.448184	FALSE	CCDC126
0.0386419	-0.935009	-0.448184	FALSE	KERA
0.0386419	-0.935009	-0.448184	FALSE	IL3
0.0386419	-0.935009	-0.448184	FALSE	GUCA2B
0.0386419	-0.935009	-0.448184	FALSE	APOE
0.0386419	-0.935009	-0.448184	FALSE	LRFN2
-1.42439	0.511476	-0.456457	FALSE	IL1RAP
-0.381707	-0.535784	-0.458746	FALSE	NBL1
-0.276829	-0.647819	-0.462324	FALSE	MIA
-0.276829	-0.647819	-0.462324	FALSE	AMY1A
-1.00312	0.0755778	-0.463773	FALSE	NPY
-1.00312	0.0755778	-0.463773	FALSE	HHIP
-1.00312	0.0755778	-0.463773	FALSE	TMEM207
-1.00312	0.0755778	-0.463773	FALSE	STATH
-1.00312	0.0755778	-0.463773	FALSE	AGER
-1.00312	0.0755778	-0.463773	FALSE	AREG
-1.00312	0.0755778	-0.463773	FALSE	PSG6
-1.00312	0.0755778	-0.463773	FALSE	CXCL10
-1.00312	0.0755778	-0.463773	FALSE	SIRPA
-1.00312	0.0750607	-0.464032	FALSE	SUSD2
-0.0318074	-0.908333	-0.47007	FALSE	WFDC2
-0.0318074	-0.908333	-0.47007	FALSE	CHIT1
-0.0318074	-0.908333	-0.47007	FALSE	TNFRSF10D
-0.0318074	-0.908333	-0.47007	FALSE	C6orf58
-0.0318074	-0.908333	-0.47007	FALSE	EDIL3
-0.0318074	-0.908333	-0.47007	FALSE	CHI3L2
-0.0318074	-0.908333	-0.47007	FALSE	LILRB1
-0.0318074	-0.908333	-0.47007	FALSE	GPHA2
-0.0318074	-0.908333	-0.47007	FALSE	PENK
-0.0318074	-0.908333	-0.47007	FALSE	FGF13
-0.0318074	-0.908333	-0.47007	FALSE	ODAM
-0.0318074	-0.908333	-0.47007	FALSE	MSMB
-0.0318074	-0.908333	-0.47007	FALSE	TARM1
-0.691771	-0.257702	-0.474736	FALSE	TRH
-0.691771	-0.257702	-0.474736	FALSE	IL4
-0.691771	-0.257702	-0.474736	FALSE	CCL8
-0.691771	-0.257702	-0.474736	FALSE	NLGN1
-0.691771	-0.257702	-0.474736	FALSE	PDGFA
-0.691771	-0.257702	-0.474736	FALSE	MEP1A
-0.691771	-0.257702	-0.474736	FALSE	IFNG
-1.00312	0.053479	-0.474823	FALSE	IL29
-0.381707	-0.5743	-0.478004	FALSE	FCN2
-0.381707	-0.5743	-0.478004	FALSE	FSHB
-0.691771	-0.265079	-0.478425	FALSE	TFPI2
-0.0318074	-0.935009	-0.483408	FALSE	SERPINI2
-0.0318074	-0.935009	-0.483408	FALSE	PRSS37
-0.0318074	-0.935009	-0.483408	FALSE	SAA1
-0.0318074	-0.935009	-0.483408	FALSE	CST2
-0.0318074	-0.935009	-0.483408	FALSE	PAEP
-0.0318074	-0.935009	-0.483408	FALSE	PRLR
-0.0318074	-0.935009	-0.483408	FALSE	SST
-0.0318074	-0.935009	-0.483408	FALSE	CCL3
-0.0318074	-0.935009	-0.483408	FALSE	HTRA4
-0.0318074	-0.935009	-0.483408	FALSE	OMD
-0.0318074	-0.935009	-0.483408	FALSE	CELA2A
-0.0318074	-0.935009	-0.483408	FALSE	CPQ
-0.0318074	-0.935009	-0.483408	FALSE	TNFRSF10A
-0.0318074	-0.935009	-0.483408	FALSE	DPP4
-0.0318074	-0.935009	-0.483408	FALSE	CCL3L3
-0.0318074	-0.935009	-0.483408	FALSE	DCT
-0.0318074	-0.935009	-0.483408	FALSE	FLT1
-0.0318074	-0.935009	-0.483408	FALSE	SPACA5
-1.11472	0.140094	-0.487311	FALSE	KLRK1
-1.11472	0.138782	-0.487967	FALSE	IL1A
-1.11472	0.138782	-0.487967	FALSE	RECK
-1.00312	0.00135973	-0.500882	FALSE	THBS4
-0.381707	-0.647819	-0.514763	FALSE	CDH16
-0.381707	-0.647819	-0.514763	FALSE	GDF15
-2.02266	0.976185	-0.523239	FALSE	FAM187B
-1.00312	-0.0605384	-0.531832	FALSE	ROBO2
-1.00312	-0.0605384	-0.531832	FALSE	DSCAM
-0.132152	-0.935009	-0.533581	FALSE	SPINK7
-0.132152	-0.935009	-0.533581	FALSE	BMP15
-0.132152	-0.935009	-0.533581	FALSE	LRRN4
-0.0318074	-1.03794	-0.534874	FALSE	APOA1
-1.00312	-0.070206	-0.536665	FALSE	TMEM154
-1.00312	-0.070206	-0.536665	FALSE	SDC1
-1.00312	-0.070206	-0.536665	FALSE	SDC4
-1.00312	-0.070206	-0.536665	FALSE	SELPLG
-1.00312	-0.070206	-0.536665	FALSE	LIF
-1.00312	-0.070206	-0.536665	FALSE	EPHA4
-1.00312	-0.070206	-0.536665	FALSE	LILRA5
-1.00312	-0.070206	-0.536665	FALSE	KIR3DX1
-1.00312	-0.070206	-0.536665	FALSE	NTRK1
0.600199	-1.69544	-0.547623	FALSE	OTOR
-0.196594	-0.908333	-0.552463	FALSE	CXCL12
-0.196594	-0.908333	-0.552463	FALSE	NRCAM
-1.00312	-0.10525	-0.554187	FALSE	GREM2
-1.00312	-0.10525	-0.554187	FALSE	KLK1
-1.00312	-0.10525	-0.554187	FALSE	ZPLD1
-1.00312	-0.10525	-0.554187	FALSE	MEGF10
-1.00312	-0.10525	-0.554187	FALSE	PCDHB14
-1.00312	-0.10525	-0.554187	FALSE	LRRC37A2
-0.691771	-0.420054	-0.555913	FALSE	LYZ
-0.691771	-0.420054	-0.555913	FALSE	VEGFA
-0.691771	-0.420054	-0.555913	FALSE	FGF12
-1.42439	0.312367	-0.556012	FALSE	BTD
-1.00312	-0.109407	-0.556266	FALSE	NTF3
-0.196594	-0.935009	-0.565801	FALSE	RSPO3
-0.196594	-0.935009	-0.565801	FALSE	CXCL9
-0.196594	-0.935009	-0.565801	FALSE	SFTPA1B
-1.00312	-0.14666	-0.574892	FALSE	SERPINA4
-1.00312	-0.14666	-0.574892	FALSE	SPINK1
-1.00312	-0.14666	-0.574892	FALSE	GH2
-1.00312	-0.14666	-0.574892	FALSE	LRRTM4
-1.00312	-0.14666	-0.574892	FALSE	C14orf37
-0.276829	-0.908333	-0.592581	FALSE	KLK5
-0.276829	-0.908333	-0.592581	FALSE	RELT
-0.276829	-0.908333	-0.592581	FALSE	PTK7
-0.276829	-0.908333	-0.592581	FALSE	AXL
-0.276829	-0.908333	-0.592581	FALSE	TMPRSS11D
-0.276829	-0.908333	-0.592581	FALSE	OLFM3
-0.276829	-0.908333	-0.592581	FALSE	LDLR
-0.539801	-0.647819	-0.59381	FALSE	SERPINA12
-0.276829	-0.935009	-0.605919	FALSE	GIF
-0.276829	-0.935009	-0.605919	FALSE	LRRC25
-0.276829	-0.935009	-0.605919	FALSE	WFDC2
-0.276829	-0.935009	-0.605919	FALSE	ALB
-0.276829	-0.935009	-0.605919	FALSE	IL11
-0.276829	-0.935009	-0.605919	FALSE	PSG3
-0.276829	-0.935009	-0.605919	FALSE	XCL2
-0.276829	-0.935009	-0.605919	FALSE	PRG2
-0.276829	-0.935009	-0.605919	FALSE	TGFBI
-0.276829	-0.935009	-0.605919	FALSE	SMR3A
-0.276829	-0.935009	-0.605919	FALSE	FXYD5
-0.276829	-0.935009	-0.605919	FALSE	CSN2
-0.276829	-0.935009	-0.605919	FALSE	SHISA3
-0.276829	-0.935009	-0.605919	FALSE	APCDD1
-1.00312	-0.257702	-0.630413	FALSE	NTS
-1.00312	-0.257702	-0.630413	FALSE	PF4
-1.00312	-0.257702	-0.630413	FALSE	MMP8
-1.00312	-0.257702	-0.630413	FALSE	C5orf15
-1.00312	-0.257702	-0.630413	FALSE	IFNA17
-1.00312	-0.257702	-0.630413	FALSE	C1QB
-1.00312	-0.257702	-0.630413	FALSE	DHH
-1.00312	-0.257702	-0.630413	FALSE	TGFBR1
-1.00312	-0.257702	-0.630413	FALSE	TGFBR1
-1.00312	-0.257702	-0.630413	FALSE	DPP4
-1.00312	-0.257702	-0.630413	FALSE	SERPINF2
-1.00312	-0.257702	-0.630413	FALSE	PGC
-1.00312	-0.257702	-0.630413	FALSE	IGFBP1
-1.00312	-0.257702	-0.630413	FALSE	PSG1
-1.00312	-0.257702	-0.630413	FALSE	MAG
-1.00312	-0.257702	-0.630413	FALSE	IGSF22
-1.00312	-0.257702	-0.630413	FALSE	CPA4
-1.00312	-0.257702	-0.630413	FALSE	AGR3
-1.00312	-0.257702	-0.630413	FALSE	CDH18
-1.00312	-0.257702	-0.630413	FALSE	KLRB1
-1.00312	-0.257702	-0.630413	FALSE	CGA/FSHB
-1.11472	-0.14666	-0.630687	FALSE	SCGB3A2
-0.691771	-0.5743	-0.633035	FALSE	IFNA13
-0.691771	-0.5743	-0.633035	FALSE	ASAH1
-0.691771	-0.5743	-0.633035	FALSE	PRH2
-1.00312	-0.265079	-0.634102	FALSE	COL1A2
-1.00312	-0.265079	-0.634102	FALSE	SFTPA2
-1.00312	-0.265079	-0.634102	FALSE	JAM2
0.0386419	-1.32358	-0.64247	FALSE	C1R
-1.42439	0.138782	-0.642804	FALSE	DCN
-0.381707	-0.908333	-0.64502	FALSE	GIF
-0.381707	-0.908333	-0.64502	FALSE	GNLY
-0.381707	-0.908333	-0.64502	FALSE	SOSTDC1
-0.381707	-0.908333	-0.64502	FALSE	ITM2C
-0.381707	-0.908333	-0.64502	FALSE	SERPIND1
-0.381707	-0.908333	-0.64502	FALSE	CST1
-0.381707	-0.908333	-0.64502	FALSE	IL2
-0.381707	-0.908333	-0.64502	FALSE	BPIFB2
-0.381707	-0.908333	-0.64502	FALSE	IFNA14
-0.381707	-0.908333	-0.64502	FALSE	IL12B
-0.381707	-0.908333	-0.64502	FALSE	CRB1
-0.381707	-0.908333	-0.64502	FALSE	CNDP1
-0.381707	-0.908333	-0.64502	FALSE	TNFRSF9
-0.381707	-0.935009	-0.658358	FALSE	CD5L
-0.381707	-0.935009	-0.658358	FALSE	LUM
-0.381707	-0.935009	-0.658358	FALSE	UTS2D
-0.381707	-0.935009	-0.658358	FALSE	C12orf39
-0.381707	-0.935009	-0.658358	FALSE	TPSAB1
-0.381707	-0.935009	-0.658358	FALSE	SERPINA7
-0.381707	-0.935009	-0.658358	FALSE	PRAP1
-0.381707	-0.935009	-0.658358	FALSE	MMP12
-0.381707	-0.935009	-0.658358	FALSE	SFRP1
-0.381707	-0.935009	-0.658358	FALSE	PDGFD
-0.381707	-0.935009	-0.658358	FALSE	C1orf187
-0.381707	-0.935009	-0.658358	FALSE	COL8A2
-0.381707	-0.935009	-0.658358	FALSE	TWSG1
-0.381707	-0.935009	-0.658358	FALSE	MILR1
-0.381707	-0.935009	-0.658358	FALSE	LDL
-1.46616	0.138782	-0.663687	FALSE	PCDH17
0.941944	-2.27759	-0.667823	FALSE	DKK4
-0.691771	-0.647819	-0.669795	FALSE	GUCY2C
-0.0318074	-1.32358	-0.677695	FALSE	IL7
-0.0318074	-1.32358	-0.677695	FALSE	CPA1
-0.0318074	-1.32358	-0.677695	FALSE	FGF6
-1.11472	-0.257702	-0.686208	FALSE	TFRC
-1.42439	0.00135973	-0.711515	FALSE	DEFB118
-1.00312	-0.420054	-0.711589	FALSE	ACVR1
-1.00312	-0.420054	-0.711589	FALSE	SERPINE2
-1.00312	-0.420054	-0.711589	FALSE	DCC
-1.00312	-0.420054	-0.711589	FALSE	KLK13
-1.00312	-0.420054	-0.711589	FALSE	CXCL11
-1.00312	-0.420054	-0.711589	FALSE	NTRK2
-1.00312	-0.420054	-0.711589	FALSE	TFRC
-1.00312	-0.420054	-0.711589	FALSE	EDAR
-1.00312	-0.420054	-0.711589	FALSE	CA6
-1.00312	-0.420054	-0.711589	FALSE	LRRC19
-1.00312	-0.420054	-0.711589	FALSE	PODXL
-1.00312	-0.420054	-0.711589	FALSE	IFNG
-1.00312	-0.420054	-0.711589	FALSE	TMEM123
-1.00312	-0.420054	-0.711589	FALSE	CXCL12 (beta)
-1.00312	-0.478595	-0.74086	FALSE	CA12
-1.42439	-0.070206	-0.747298	FALSE	DEFB114
-0.57031	-0.935009	-0.75266	FALSE	DSG4
-0.57031	-0.935009	-0.75266	FALSE	NTN1
-0.196594	-1.32358	-0.760088	FALSE	MMP10
-0.196594	-1.32358	-0.760088	FALSE	CFI
-1.42439	-0.10525	-0.76482	FALSE	TGFBR3
-1.42439	-0.10525	-0.76482	FALSE	LCAT
-1.11472	-0.420054	-0.767385	FALSE	CCL5
-1.00312	-0.535784	-0.769454	FALSE	CD48
-1.00312	-0.535784	-0.769454	FALSE	ANG
-1.82754	0.278046	-0.774746	FALSE	SERPINF1
-1.42439	-0.14666	-0.785525	FALSE	LAIR2
-1.42439	-0.14666	-0.785525	FALSE	FST
-1.42439	-0.14666	-0.785525	FALSE	CCL14
-1.42439	-0.14666	-0.785525	FALSE	IZUMO4
-1.00312	-0.5743	-0.788712	FALSE	PRL
-1.00312	-0.5743	-0.788712	FALSE	TF
-1.00312	-0.5743	-0.788712	FALSE	PRTN3
-1.00312	-0.5743	-0.788712	FALSE	ALCAM
-1.00312	-0.5743	-0.788712	FALSE	WFDC10A
-0.691771	-0.908333	-0.800052	FALSE	GH1
-0.691771	-0.908333	-0.800052	FALSE	SPINK14
-0.691771	-0.908333	-0.800052	FALSE	CDH3
-0.691771	-0.908333	-0.800052	FALSE	F10
-0.691771	-0.935009	-0.81339	FALSE	CXCL12
-0.691771	-0.935009	-0.81339	FALSE	TGFB3
-0.691771	-0.935009	-0.81339	FALSE	RLN3
-0.691771	-0.935009	-0.81339	FALSE	NCSTN
-0.691771	-0.935009	-0.81339	FALSE	SERPING1
-0.691771	-0.935009	-0.81339	FALSE	FETUB
-0.691771	-0.935009	-0.81339	FALSE	GNRH2
-0.691771	-0.935009	-0.81339	FALSE	OSMR
-0.691771	-0.935009	-0.81339	FALSE	WFDC12
-0.691771	-0.935009	-0.81339	FALSE	TLR3
-0.691771	-0.935009	-0.81339	FALSE	ROR1
-1.00312	-0.647819	-0.825472	FALSE	CPB2
-1.00312	-0.647819	-0.825472	FALSE	CLPS
-1.00312	-0.647819	-0.825472	FALSE	GAL
-1.00312	-0.647819	-0.825472	FALSE	CTGF
-1.00312	-0.647819	-0.825472	FALSE	CFHR1
-1.00312	-0.647819	-0.825472	FALSE	SLURP1
-1.00312	-0.647819	-0.825472	FALSE	CFHR2
-1.00312	-0.647819	-0.825472	FALSE	SMR3B
-1.00312	-0.647819	-0.825472	FALSE	ADAM15
-1.42439	-0.257702	-0.841046	FALSE	SAA4
-1.42439	-0.257702	-0.841046	FALSE	ADCYAP1
-1.42439	-0.257702	-0.841046	FALSE	BCHE
-1.42439	-0.257702	-0.841046	FALSE	CSF3
-1.42439	-0.257702	-0.841046	FALSE	COCH
-1.42439	-0.257702	-0.841046	FALSE	LBP
-1.42439	-0.257702	-0.841046	FALSE	NID2
-1.42439	-0.257702	-0.841046	FALSE	DSG1
-1.42439	-0.257702	-0.841046	FALSE	CLEC12A
-1.42439	-0.257702	-0.841046	FALSE	ESYT3
-1.42439	-0.257702	-0.841046	FALSE	MPL
-1.42439	-0.257702	-0.841046	FALSE	TLR2
-1.82754	0.138782	-0.844378	FALSE	ENDOU
-1.42439	-0.265079	-0.844735	FALSE	PLAUR
-0.381707	-1.32358	-0.852645	FALSE	TGFB2
-0.381707	-1.32358	-0.852645	FALSE	ACRV1
-0.381707	-1.32358	-0.852645	FALSE	CLEC3B
-0.381707	-1.32358	-0.852645	FALSE	TCP11
-0.381707	-1.32358	-0.852645	FALSE	NCAM1
-0.381707	-1.32358	-0.852645	FALSE	CXCL10
-0.381707	-1.32358	-0.852645	FALSE	APLP1
-0.0318074	-1.69544	-0.863626	FALSE	PLA2G1B
-0.0318074	-1.69544	-0.863626	FALSE	SEMA3E
-0.0318074	-1.69544	-0.863626	FALSE	APOA1
-0.691771	-1.03794	-0.864856	FALSE	AZGP1
-1.82754	0.0755778	-0.87598	FALSE	TCN1
-0.132152	-1.69544	-0.913798	FALSE	NXPH1
-0.132152	-1.69544	-0.913798	FALSE	KIR3DL3
-1.42439	-0.420054	-0.922222	FALSE	JAG1
-1.42439	-0.420054	-0.922222	FALSE	OBP2A
-1.42439	-0.420054	-0.922222	FALSE	IFNA21
-1.42439	-0.420054	-0.922222	FALSE	IL25
-1.42439	-0.420054	-0.922222	FALSE	SLPI
-1.42439	-0.420054	-0.922222	FALSE	C19orf38
-1.42439	-0.420054	-0.922222	FALSE	SERPINA6
-1.42439	-0.420054	-0.922222	FALSE	SEMA3F
-1.42439	-0.420054	-0.922222	FALSE	C9orf11
-1.42439	-0.420054	-0.922222	FALSE	CD99L2
-1.42439	-0.450847	-0.937619	FALSE	PCDH10
-1.82754	-0.0605384	-0.944038	FALSE	EREG
-1.82754	-0.0605384	-0.944038	FALSE	SCPEP1
-0.196594	-1.69544	-0.946019	FALSE	ELN
-1.00312	-0.908333	-0.955729	FALSE	PYY
-1.00312	-0.908333	-0.955729	FALSE	AMY2B
-1.00312	-0.908333	-0.955729	FALSE	TTR
-1.00312	-0.908333	-0.955729	FALSE	PLAU
-1.00312	-0.908333	-0.955729	FALSE	CRISPLD2
-1.00312	-0.908333	-0.955729	FALSE	IGFBP6
-1.00312	-0.908333	-0.955729	FALSE	VIT
-1.00312	-0.908333	-0.955729	FALSE	SPACA3
-1.00312	-0.908333	-0.955729	FALSE	HAVCR1
-1.00312	-0.908333	-0.955729	FALSE	LIPH
-1.00312	-0.908333	-0.955729	FALSE	OSM
-1.00312	-0.908333	-0.955729	FALSE	FCER2
-1.00312	-0.908333	-0.955729	FALSE	DEFB105A
-1.00312	-0.908333	-0.955729	FALSE	GUCA2A
-1.00312	-0.908333	-0.955729	FALSE	COMP
-1.00312	-0.908333	-0.955729	FALSE	EPO
-1.00312	-0.908333	-0.955729	FALSE	HYAL1
-1.00312	-0.908333	-0.955729	FALSE	PRADC1
-1.00312	-0.908333	-0.955729	FALSE	SEMA6A
-1.00312	-0.908333	-0.955729	FALSE	PCDHB1
-1.00312	-0.908333	-0.955729	FALSE	CCL19
-1.00312	-0.935009	-0.969067	FALSE	XCL1
-1.00312	-0.935009	-0.969067	FALSE	SIGLEC7
-1.00312	-0.935009	-0.969067	FALSE	LPL
-1.00312	-0.935009	-0.969067	FALSE	OBP2A
-1.00312	-0.935009	-0.969067	FALSE	SLPI
-1.00312	-0.935009	-0.969067	FALSE	C7
-1.00312	-0.935009	-0.969067	FALSE	LYZL6
-1.00312	-0.935009	-0.969067	FALSE	FGF1
-1.00312	-0.935009	-0.969067	FALSE	FAM3B
-1.00312	-0.935009	-0.969067	FALSE	APCS
-1.00312	-0.935009	-0.969067	FALSE	PLAC9
-1.00312	-0.935009	-0.969067	FALSE	IL1F10
-1.00312	-0.935009	-0.969067	FALSE	LACRT
-1.00312	-0.935009	-0.969067	FALSE	NCR1
-1.00312	-0.935009	-0.969067	FALSE	ICAM3
-1.00312	-0.935009	-0.969067	FALSE	MCAM
-1.00312	-0.935009	-0.969067	FALSE	C1orf186
-1.00312	-0.935009	-0.969067	FALSE	C1orf186
-1.00312	-0.935009	-0.969067	FALSE	SERPINB2
-1.00312	-0.935009	-0.969067	FALSE	FXYD4
-1.00312	-0.935009	-0.969067	FALSE	SERPINC1
-1.00312	-0.935009	-0.969067	FALSE	NTN1
-1.00312	-0.935009	-0.969067	FALSE	SIGLEC6
-1.00312	-0.935009	-0.969067	FALSE	IBSP
-1.00312	-0.935009	-0.969067	FALSE	SCN4B
-1.00312	-0.935009	-0.969067	FALSE	DLL4
-1.00312	-0.935009	-0.969067	FALSE	NTN1
-1.00312	-0.935009	-0.969067	FALSE	CDH20
-1.00312	-0.935009	-0.969067	FALSE	ECE1
-1.00312	-0.935009	-0.969067	FALSE	ENPP5
-1.00312	-0.935009	-0.969067	FALSE	CD52
-1.42439	-0.5743	-0.999345	FALSE	CFHR5
-0.691771	-1.32358	-1.00768	FALSE	SPARCL1
-0.691771	-1.32358	-1.00768	FALSE	IL28A
-0.691771	-1.32358	-1.00768	FALSE	CXCL12 (beta)
-0.691771	-1.32358	-1.00768	FALSE	CD47
-1.46616	-0.5743	-1.02023	FALSE	HFE
-1.42439	-0.647819	-1.0361	FALSE	SERPINA1
-1.42439	-0.647819	-1.0361	FALSE	FGF18
-1.42439	-0.647819	-1.0361	FALSE	DEFA3
-0.381707	-1.69544	-1.03858	FALSE	AHSG
-0.381707	-1.69544	-1.03858	FALSE	CD86
-0.381707	-1.69544	-1.03858	FALSE	CCL4L2
-1.82754	-0.257702	-1.04262	FALSE	KISS1
-1.82754	-0.257702	-1.04262	FALSE	LRRTM4
-1.82754	-0.257702	-1.04262	FALSE	TIMP2
-1.82754	-0.257702	-1.04262	FALSE	PTHLH
-1.82754	-0.265079	-1.04631	FALSE	PNLIPRP2
-1.82754	-0.420054	-1.1238	FALSE	XXYLT1
-0.0318074	-2.26106	-1.14643	FALSE	GDF9
-1.37546	-0.935009	-1.15523	FALSE	PROK1
-1.00312	-1.32358	-1.16335	FALSE	APOA2
-1.00312	-1.32358	-1.16335	FALSE	IL17C
-1.00312	-1.32358	-1.16335	FALSE	CD72
-1.00312	-1.32358	-1.16335	FALSE	ASTL
-1.00312	-1.32358	-1.16335	FALSE	COL3A1
-1.00312	-1.32358	-1.16335	FALSE	CNTNAP4
-1.42439	-0.908333	-1.16636	FALSE	CCL22
-1.42439	-0.908333	-1.16636	FALSE	IFNA4
-1.42439	-0.908333	-1.16636	FALSE	IL36RN
-1.42439	-0.908333	-1.16636	FALSE	CDSN
-1.42439	-0.908333	-1.16636	FALSE	CTRB2
-1.42439	-0.908333	-1.16636	FALSE	ANG
-1.42439	-0.935009	-1.1797	FALSE	TGFB2
-1.42439	-0.935009	-1.1797	FALSE	EDN2
-1.42439	-0.935009	-1.1797	FALSE	TMEM108
-1.42439	-0.935009	-1.1797	FALSE	TSLP
-1.42439	-0.935009	-1.1797	FALSE	ENPP6
-1.42439	-0.935009	-1.1797	FALSE	CCL17
-1.42439	-0.935009	-1.1797	FALSE	ITM2B
-1.42439	-0.935009	-1.1797	FALSE	INHBC
-1.42439	-0.935009	-1.1797	FALSE	FGFBP3
-1.42439	-0.935009	-1.1797	FALSE	SIGLEC11
-1.42439	-0.935009	-1.1797	FALSE	AMBP
-1.42439	-0.935009	-1.1797	FALSE	TNFRSF12A
-1.42439	-0.935009	-1.1797	FALSE	IL6ST
-1.46616	-0.935009	-1.20058	FALSE	CCL20
-1.11472	-1.32358	-1.21915	FALSE	CELA3A
-1.42439	-1.03794	-1.23117	FALSE	ECM1
-0.381707	-2.27759	-1.32965	FALSE	FAM19A1
-1.00312	-1.69544	-1.34928	FALSE	CALU
-1.00312	-1.69544	-1.34928	FALSE	FGL1
-1.82754	-0.908333	-1.36794	FALSE	RBP4
-1.82754	-0.908333	-1.36794	FALSE	PCDH17
-1.82754	-0.908333	-1.36794	FALSE	PTPRG
-1.42439	-1.32358	-1.37399	FALSE	LYZL4
-1.42439	-1.32358	-1.37399	FALSE	PLAUR
-1.42439	-1.32358	-1.37399	FALSE	APOA4
-1.42439	-1.32358	-1.37399	FALSE	ACE2
-1.82754	-0.935009	-1.38127	FALSE	COL9A1
-1.82754	-0.935009	-1.38127	FALSE	C1QA
-1.82754	-0.935009	-1.38127	FALSE	GPC2
-1.82754	-0.935009	-1.38127	FALSE	DSC1
-1.82754	-0.935009	-1.38127	FALSE	PCDH11Y
-1.82754	-1.32358	-1.57556	FALSE	VSTM2L
-2.45866	-0.908333	-1.6835	FALSE	GRN
-1.82754	-1.69544	-1.76149	FALSE	PSG11

## Sheet: HAdV-E4 CR1a Library1
Array1 Score	Array2 Score	Average Score	Hit Flag	Hit name
6.68057	6.66203	6.6713	Non-specific	B2M
6.41777	6.39942	6.4086	Non-specific	C1orf159
6.10974	6.09163	6.10069	Non-specific	IL22
5.75332	5.53292	5.64312	Non-specific	FDCSP
5.36654	5.56765	5.46709	Non-specific	TNFRSF13B
5.45572	5.35924	5.40748	Non-specific	CD300LF
5.17684	5.57457	5.3757	Non-specific	CCL24
5.57101	5.06209	5.31655	Non-specific	LYPD6
5.05556	5.23844	5.147	Non-specific	VASN
5.0503	5.1384	5.09435	Non-specific	ZG16
5.01279	5.14334	5.07806	Non-specific	SPINK6
4.9246	5.1816	5.0531	Non-specific	IL10
5.18684	4.86971	5.02828	Non-specific	LYPD5
5.23253	4.41066	4.82159	Non-specific	SIDT2
4.65199	4.67197	4.66198	FALSE	FKBP14
4.4684	4.72861	4.59851	FALSE	EFNB1
4.37411	4.79524	4.58467	FALSE	ATRAID
4.46995	4.57116	4.52055	FALSE	PPY
4.67606	4.28344	4.47975	FALSE	CCL3L3
4.35076	4.41509	4.38292	FALSE	IL20RA
4.3843	4.36398	4.37414	FALSE	ZG16B
4.4083	4.33156	4.36993	FALSE	CEACAM4
4.09841	4.55534	4.32688	FALSE	CXCL3
4.72311	3.89004	4.30657	FALSE	GPX7
4.20576	4.29152	4.24864	FALSE	CD27
3.9505	4.21063	4.08056	FALSE	STC1
3.90421	4.23951	4.07186	FALSE	IAPP
3.99177	4.08518	4.03847	FALSE	F3
3.77978	4.20244	3.99111	FALSE	TFF3
3.76059	4.17647	3.96853	FALSE	CEACAM5
3.97865	3.93956	3.9591	FALSE	IZUMO1
4.57671	3.3369	3.95681	FALSE	CCL3L3
3.46789	4.37747	3.92268	FALSE	TFF3
4.00662	3.80156	3.90409	FALSE	TIMP1
3.72856	3.91962	3.82409	FALSE	IGSF6
3.6488	3.75591	3.70236	FALSE	TMEM9B
3.99757	3.30768	3.65263	FALSE	CXADR
3.93093	3.36203	3.64648	FALSE	TNFRSF11B
3.51019	3.74724	3.62872	FALSE	SIDT2
3.22389	3.84929	3.53659	FALSE	MPZL2
3.1233	3.89093	3.50712	FALSE	SIGLEC6
3.62755	3.35975	3.49365	FALSE	TMEM25
3.52352	3.46052	3.49202	FALSE	MDK
3.51096	3.44854	3.47975	FALSE	CCL3L3
3.63563	3.26671	3.45117	FALSE	SLAMF8
3.2409	3.60508	3.42299	FALSE	CXCL3
3.29461	3.50876	3.40168	FALSE	ICOS
2.99734	3.65301	3.32518	FALSE	EFNB2
2.97704	3.6341	3.30557	FALSE	CEACAM21
3.35003	3.23405	3.29204	FALSE	SCN1B
3.43265	3.09947	3.26606	FALSE	VSIG4
3.55928	2.95362	3.25645	FALSE	MUC20
3.30831	3.19921	3.25376	FALSE	SPINK6
3.31671	3.15678	3.23675	FALSE	F3
3.33569	3.01733	3.17651	FALSE	TNFRSF1B
3.27849	3.05823	3.16836	FALSE	IFNW1
3.45042	2.87404	3.16223	FALSE	MOG
2.81995	3.4783	3.14913	FALSE	IL10RB
2.95134	3.30092	3.12613	FALSE	INSL5
3.11065	3.09512	3.10289	FALSE	TNFRSF9
2.55132	3.5924	3.07186	FALSE	PRH1
2.90408	3.16596	3.03502	FALSE	TNFRSF19
3.0843	2.94456	3.01443	FALSE	NCR2
2.93441	3.01976	2.97709	FALSE	FCRL5
3.53748	2.3808	2.95914	FALSE	CSF2RA
3.06104	2.82379	2.94241	FALSE	NXPH3
2.98288	2.8832	2.93304	FALSE	NCR3
2.51056	3.33392	2.92224	FALSE	SCN2B
3.88486	1.94712	2.91599	FALSE	CER1
2.67805	3.12032	2.89919	FALSE	NFAM1
2.62259	3.14544	2.88402	FALSE	MIA
2.87637	2.81636	2.84636	FALSE	ICOS
3.40671	2.26148	2.8341	FALSE	XCL2
3.29291	2.35756	2.82524	FALSE	DEFA6
2.64878	2.95905	2.80391	FALSE	CD2
2.72337	2.75969	2.74153	FALSE	LTB
3.25855	2.20632	2.73244	FALSE	MPZL1
2.62744	2.82614	2.72679	FALSE	LRRC3B
2.50889	2.93166	2.72027	FALSE	IL20
2.58881	2.83039	2.7096	FALSE	EDAR
2.54643	2.76062	2.65352	FALSE	FGFR4
2.86241	2.39448	2.62844	FALSE	PSG4
2.61977	2.6356	2.62769	FALSE	TAPBPL
2.54436	2.70092	2.62264	FALSE	LILRB2
2.92082	2.26113	2.59097	FALSE	CD300LD
2.53815	2.62748	2.58282	FALSE	IL22
2.60765	2.49417	2.55091	FALSE	CRTAM
2.4282	2.64158	2.53489	FALSE	CD300LF
2.67117	2.38383	2.5275	FALSE	TREML1
2.36647	2.68706	2.52676	FALSE	MPZL3
3.22723	1.80396	2.51559	FALSE	TMEM9B
1.98589	3.03708	2.51149	FALSE	MPZL3
2.55399	2.45807	2.50603	FALSE	CTLA4
3.31636	1.68455	2.50045	FALSE	LCN1
2.34135	2.65066	2.49601	FALSE	CXCL1
2.43179	2.53696	2.48437	FALSE	SIGLEC9
2.39231	2.5572	2.47476	FALSE	DR3
2.55132	2.39779	2.47455	FALSE	TREM1
1.65194	3.2954	2.47367	FALSE	SPESP1
2.73838	2.17714	2.45776	FALSE	PCYOX1L
2.76635	2.11002	2.43819	FALSE	ERMAP
1.91786	2.95751	2.43768	FALSE	TNFRSF19
2.06971	2.80076	2.43524	FALSE	EDA2R
2.55132	2.31712	2.43422	FALSE	CD28
2.40307	2.45738	2.43023	FALSE	CD300C
2.32269	2.49348	2.40809	FALSE	UTS2
2.06527	2.72569	2.39548	FALSE	IL22RA2
2.57268	2.20717	2.38993	FALSE	CLMP
2.63833	2.11923	2.37878	FALSE	BTNL8
2.17102	2.50652	2.33877	FALSE	PRH1
2.83329	1.82851	2.3309	FALSE	BTN3A2
2.4282	2.22147	2.32484	FALSE	IFNA5
2.05256	2.57139	2.31197	FALSE	SPOCK2
1.98079	2.62544	2.30311	FALSE	FAM174A
2.06097	2.52032	2.29065	FALSE	TNFRSF4
2.29364	2.26203	2.27783	FALSE	MPZL3
2.71877	1.83372	2.27625	FALSE	FGFR1
2.18584	2.35782	2.27183	FALSE	MET
2.16395	2.35287	2.25841	FALSE	DEFA3
2.13217	2.37081	2.25149	FALSE	SCG5
2.50864	1.98835	2.24849	FALSE	LRRN1
2.29077	2.20136	2.24607	FALSE	RNASE7
3.4961	0.963429	2.22976	FALSE	SCGB2A2
2.27129	2.15943	2.21536	FALSE	EFNA1
2.74086	1.65958	2.20022	FALSE	SCRG1
1.78003	2.61815	2.19909	FALSE	CCL16
2.22094	2.12817	2.17456	FALSE	NCR3
2.35324	1.97204	2.16264	FALSE	CD300LF
2.40591	1.89568	2.15079	FALSE	FCRL1
1.83466	2.45738	2.14602	FALSE	TIMP1
1.88832	2.39322	2.14077	FALSE	JAM3
2.08116	2.19653	2.13884	FALSE	TREML4
2.44701	1.81461	2.13081	FALSE	FCRL2
2.4073	1.84435	2.12583	FALSE	SIGLEC7
2.40626	1.84435	2.12531	FALSE	CD19
2.1623	2.05297	2.10763	FALSE	LY6G6D
2.28502	1.92374	2.10438	FALSE	CEACAM7
2.15209	2.04134	2.09672	FALSE	CCL7
2.16449	2.01029	2.08739	FALSE	MEP1A
2.07205	2.09096	2.08151	FALSE	SLAMF6
2.35019	1.78112	2.06566	FALSE	ROR1
2.02975	2.0727	2.05123	FALSE	IL17A
1.89938	2.19796	2.04867	FALSE	PSCA
2.51019	1.56939	2.03979	FALSE	LEP
2.21574	1.85413	2.03494	FALSE	NGFR
1.4687	2.54381	2.00625	FALSE	ENPP5
1.824	2.18096	2.00248	FALSE	OGN
2.2078	1.74146	1.97463	FALSE	LUM
1.95596	1.93642	1.94619	FALSE	TNFRSF4
1.98589	1.90352	1.9447	FALSE	CD274
1.75277	2.12477	1.93877	FALSE	SHISA2
1.7563	2.10978	1.93304	FALSE	TGFBR2
1.59445	2.25846	1.92645	FALSE	BSG
1.94225	1.90352	1.92289	FALSE	C11orf83
1.71451	2.12084	1.91768	FALSE	IL1RL1
1.67436	2.14907	1.91172	FALSE	MPZL1
1.36969	2.4531	1.91139	FALSE	GFRA3
1.16322	2.64161	1.90242	FALSE	IL20RB
2.02969	1.76772	1.8987	FALSE	JAM3
2.22567	1.56469	1.89518	FALSE	MIA3
1.77788	1.99699	1.88744	FALSE	BSG
2.16257	1.59818	1.88038	FALSE	PSG11
2.18156	1.5488	1.86518	FALSE	GPA33
1.98647	1.74146	1.86397	FALSE	SCG3
1.99834	1.72619	1.86226	FALSE	TMEM9B
1.5337	2.18643	1.86007	FALSE	FKBP14
1.53738	2.17033	1.85386	FALSE	GC
1.85894	1.81461	1.83677	FALSE	IGSF11
1.59566	2.03156	1.81361	FALSE	VSIG4
1.37511	2.23572	1.80541	FALSE	MFAP3L
2.74506	0.855395	1.80023	FALSE	ITGA10
2.00433	1.59221	1.79827	FALSE	TFPI
1.86932	1.71517	1.79225	FALSE	FAIM3
1.92568	1.65361	1.78964	FALSE	CEACAM19
1.67554	1.90352	1.78953	FALSE	TMIGD1
1.75311	1.82168	1.78739	FALSE	PROK1
1.77855	1.78963	1.78409	FALSE	BTN3A2
1.64921	1.90352	1.77636	FALSE	NPTN
1.50593	2.04511	1.77552	FALSE	ALB
1.83466	1.69424	1.76445	FALSE	TIGIT
1.61293	1.91074	1.76183	FALSE	TMIGD2
1.88696	1.62973	1.75834	FALSE	LSAMP
1.70905	1.80396	1.7565	FALSE	RTN4R
1.87784	1.62325	1.75055	FALSE	PVRL2
1.75311	1.74731	1.75021	FALSE	TLR4
1.62371	1.86078	1.74225	FALSE	CTLA4
1.66237	1.82168	1.74202	FALSE	CCL14
0.64167	2.83644	1.73905	FALSE	LY6D
1.59566	1.84959	1.72262	FALSE	JAM3
2.16494	1.25996	1.71245	FALSE	SLAMF1
1.86773	1.54903	1.70838	FALSE	CNPY4
2.00874	1.38799	1.69837	FALSE	NCR3
2.13282	1.25996	1.69639	FALSE	TIGIT
2.02975	1.35526	1.69251	FALSE	VSIG4
1.59797	1.78594	1.69195	FALSE	ENPP7
1.59203	1.77597	1.684	FALSE	BTNL9
1.732	1.59221	1.66211	FALSE	C19orf38
1.61205	1.69424	1.65314	FALSE	BTN3A1
1.22231	2.07659	1.64945	FALSE	FGFR1
1.66278	1.62722	1.645	FALSE	VSIG4
2.21374	1.06589	1.63982	FALSE	TSKU
1.22231	2.05035	1.63633	FALSE	LYPD5
1.95123	1.29506	1.62314	FALSE	CA9
1.74341	1.49694	1.62018	FALSE	TNFRSF18
1.87784	1.35513	1.61649	FALSE	CD33
1.82252	1.40832	1.61542	FALSE	CD276
1.67549	1.55022	1.61285	FALSE	CEACAM6
1.75311	1.47177	1.61244	FALSE	CD83
1.77065	1.45407	1.61236	FALSE	CD2
2.06689	1.15621	1.61155	FALSE	ESAM
1.83105	1.38799	1.60952	FALSE	TLR2
1.54868	1.66703	1.60785	FALSE	PVRL4
1.51052	1.68025	1.59538	FALSE	PVR
1.32713	1.86078	1.59396	FALSE	NEGR1
1.5337	1.62722	1.58046	FALSE	TMEM81
1.56492	1.56469	1.56481	FALSE	IL19
0.808645	2.31208	1.56036	FALSE	SERPINI1
1.5794	1.53368	1.55654	FALSE	TEK
2.06312	1.04951	1.55631	FALSE	MFAP3
1.5739	1.52578	1.54984	FALSE	NTM
1.37511	1.69054	1.53283	FALSE	CD200
1.66373	1.39266	1.52819	FALSE	AMICA
1.59445	1.45714	1.52579	FALSE	PSG7
1.34971	1.69829	1.524	FALSE	PDCD1
1.45308	1.59221	1.52265	FALSE	TIE1
1.6847	1.33354	1.50912	FALSE	CD244
1.72027	1.29506	1.50766	FALSE	CD274
1.59566	1.40832	1.50199	FALSE	TMEFF2
1.45898	1.53672	1.49785	FALSE	TNFRSF18
1.5087	1.48347	1.49609	FALSE	MPZ
1.69611	1.25125	1.47368	FALSE	BTNL9
1.90128	1.0177	1.45949	FALSE	STC1
1.41071	1.49694	1.45383	FALSE	PEBP4
0.906736	1.99699	1.45186	FALSE	CBLN3
1.30671	1.58562	1.44616	FALSE	CD300LF
1.21491	1.66703	1.44097	FALSE	CD300A
1.3466	1.52816	1.43738	FALSE	TEK
1.61205	1.24716	1.42961	FALSE	PEBP4
1.43798	1.4116	1.42479	FALSE	IL19
1.11479	1.72018	1.41749	FALSE	CD40
0.437757	2.3855	1.41163	FALSE	EVI2A
1.44341	1.3654	1.4044	FALSE	HAVCR2
1.85405	0.935237	1.39464	FALSE	SUSD1
1.67392	1.11505	1.39448	FALSE	DEFB1
1.32713	1.45458	1.39086	FALSE	PDGFC
1.39557	1.38269	1.38913	FALSE	FCRL5
1.32713	1.43808	1.38261	FALSE	SIT1
1.95588	0.808373	1.38213	FALSE	SPOCK2
1.41829	1.34159	1.37994	FALSE	CD4
1.95123	0.808373	1.3798	FALSE	VCAM1
1.39557	1.34159	1.36858	FALSE	IL22RA2
1.82397	0.905117	1.36454	FALSE	CXCL17
1.38722	1.34049	1.36385	FALSE	CD33
1.39726	1.31261	1.35494	FALSE	VSIG4
1.21749	1.48756	1.35252	FALSE	PVRL3
1.28915	1.40857	1.34886	FALSE	CEACAM6
0.941694	1.75485	1.34827	FALSE	PARM1
1.31411	1.37502	1.34456	FALSE	CD300C
1.22231	1.45407	1.33819	FALSE	PSG5
1.25996	1.41624	1.3381	FALSE	LSR
1.32894	1.34387	1.3364	FALSE	ELTD1
1.5841	1.0878	1.33595	FALSE	FGF19
1.33188	1.33517	1.33353	FALSE	PDGFRB
1.27961	1.38269	1.33115	FALSE	INSL3
1.51704	1.13769	1.32736	FALSE	CD200
1.68791	0.935237	1.31157	FALSE	IFNW1
1.32894	1.27466	1.3018	FALSE	BSG
2.00513	0.596351	1.30074	FALSE	VMO1
1.37258	1.22396	1.29827	FALSE	SLAMF7
1.29596	1.29442	1.29519	FALSE	WIF1
0.896548	1.66703	1.28179	FALSE	PILRB
1.45898	1.07905	1.26901	FALSE	CD276
0.860577	1.65958	1.26008	FALSE	LCN1
2.10417	0.414198	1.25918	FALSE	SDF2L1
1.32713	1.1873	1.25722	FALSE	ENDOU
1.31411	1.19704	1.25557	FALSE	IL20RB
1.17061	1.33354	1.25208	FALSE	FGFR4
1.15208	1.34049	1.24628	FALSE	CXCL3
0.786077	1.69829	1.24219	FALSE	REG1A
1.23716	1.24716	1.24216	FALSE	SCRG1
1.62345	0.857636	1.24054	FALSE	FSTL5
1.34414	1.13182	1.23798	FALSE	HTN3
1.32333	1.13155	1.22744	FALSE	TNFRSF14
1.47901	0.959551	1.21928	FALSE	TMIGD1
1.34414	1.0878	1.21597	FALSE	GPA33
0.92674	1.48543	1.20609	FALSE	TNFRSF13B
0.786077	1.6253	1.20569	FALSE	DEFB4A
1.80692	0.575603	1.19126	FALSE	TLR2
1.38458	0.984819	1.1847	FALSE	CD40LG
1.24321	1.12336	1.18328	FALSE	AGT
1.34808	0.999008	1.17354	FALSE	KAZALD1
1.24556	1.09656	1.17106	FALSE	APOD
1.5703	0.739721	1.15501	FALSE	TNFSF18
0.852809	1.45714	1.15497	FALSE	LY6G6D
1.18283	1.10811	1.14547	FALSE	IL31RA
1.61067	0.679083	1.14488	FALSE	GZMB
1.53738	0.750056	1.14372	FALSE	TLR3
1.19906	1.0878	1.14343	FALSE	JAM2
0.964237	1.31438	1.13931	FALSE	BTN2A1
1.34414	0.905117	1.12463	FALSE	CCL7
0.861379	1.38269	1.12203	FALSE	TNFRSF17
0.852809	1.38269	1.11775	FALSE	NELL2
-0.183054	2.41619	1.11657	FALSE	CLU
1.44632	0.766653	1.10649	FALSE	FCRLA
1.37258	0.834465	1.10352	FALSE	CEACAM8
0.811374	1.3654	1.08839	FALSE	MOG
0.720253	1.45407	1.08716	FALSE	SIGLEC5
1.36981	0.798941	1.08438	FALSE	TLR4
0.762335	1.39266	1.0775	FALSE	CD244
0.949339	1.17889	1.06412	FALSE	PAEP
1.44341	0.679083	1.06125	FALSE	PILRA
1.02253	1.07905	1.05079	FALSE	DR3
1.41321	0.679083	1.04615	FALSE	C11orf24
1.44341	0.646822	1.04511	FALSE	TMEM9B
1.21749	0.871622	1.04455	FALSE	MUCL1
0.860577	1.22396	1.04227	FALSE	TNFSF15
0.943242	1.13769	1.04046	FALSE	SLAMF7
1.16322	0.908218	1.03572	FALSE	AZGP1
0.594429	1.47461	1.03452	FALSE	SOSTDC1
0.902206	1.16534	1.03377	FALSE	CADM3
1.09685	0.963429	1.03014	FALSE	NPTN
1.18073	0.857636	1.01918	FALSE	MST1R
0.816989	1.18801	1.0025	FALSE	TIGIT
1.02253	0.981844	1.00219	FALSE	ZG16
1.01585	0.974805	0.995329	FALSE	JAM3
0.715125	1.27257	0.993848	FALSE	PVRL1
0.594429	1.39266	0.993543	FALSE	F11R
1.03601	0.949344	0.992679	FALSE	ERBB2
1.29596	0.677731	0.986848	FALSE	IFNA5
1.28706	0.677731	0.982396	FALSE	SIRPB2
0.973806	0.981844	0.977825	FALSE	CEACAM6
0.813075	1.11934	0.966207	FALSE	KIR2DL3
0.964237	0.963429	0.963833	FALSE	BTN3A3
0.816989	1.10811	0.962549	FALSE	F11R
1.05959	0.857636	0.958612	FALSE	STC2
1.17975	0.717543	0.948646	FALSE	TFF1
1.25996	0.62274	0.94135	FALSE	BTLA
1.13145	0.750673	0.941063	FALSE	VSIG4
1.41071	0.465545	0.938129	FALSE	STC1
0.824627	1.0255	0.925066	FALSE	SARAF
0.594429	1.24716	0.920795	FALSE	JAM2
0.822832	1.00776	0.915297	FALSE	IGF1
0.902206	0.918272	0.910239	FALSE	ICAM1
0.405535	1.39266	0.899096	FALSE	PVR
1.12218	0.664067	0.893125	FALSE	IL10RA
1.2748	0.495254	0.885025	FALSE	CST3
0.58957	1.17958	0.884576	FALSE	RETN
0.720253	1.04147	0.880862	FALSE	CARTPT
1.45776	0.294977	0.87637	FALSE	BSDC1
0.567811	1.16534	0.866576	FALSE	PDGFRL
1.23841	0.486908	0.862659	FALSE	CD200R1
0.594429	1.11934	0.856883	FALSE	SFTPD
0.437757	1.27448	0.85612	FALSE	CXADR
0.762335	0.94777	0.855052	FALSE	IL36RN
0.405535	1.30453	0.855033	FALSE	VTCN1
0.295987	1.40857	0.85228	FALSE	ARTN
0.618804	1.07097	0.844888	FALSE	CD28
0.697727	0.989656	0.843691	FALSE	POMC
1.05959	0.62274	0.841165	FALSE	CD84
0.996636	0.679083	0.83786	FALSE	SPARC
0.618804	1.04527	0.832037	FALSE	TNFRSF13C
0.902206	0.750673	0.82644	FALSE	ERBB2
1.09339	0.554535	0.823964	FALSE	CD30
0.483551	1.14882	0.816188	FALSE	MANSC1
1.20173	0.423905	0.812816	FALSE	SPINK6
0.811374	0.798941	0.805158	FALSE	IFNA1
0.949339	0.646822	0.79808	FALSE	CCL1
0.745587	0.846407	0.795997	FALSE	ERBB2
1.21829	0.367529	0.792909	FALSE	PARM1
0.902206	0.679083	0.790645	FALSE	LTBR
1.57019	0.00836515	0.789279	FALSE	TMEM119
0.556589	0.969998	0.763293	FALSE	TREM2
0.720253	0.802468	0.761361	FALSE	SIGLEC8
0.916084	0.602633	0.759358	FALSE	EFNB1
-0.700945	2.21725	0.75815	FALSE	LYPD2
1.23716	0.264266	0.750714	FALSE	HAVCR2
0.745698	0.750056	0.747877	FALSE	CSF3R
0.98229	0.507747	0.745018	FALSE	SIRPA
0.861379	0.62274	0.74206	FALSE	FN
0.349592	1.11381	0.731701	FALSE	TNFSF18
0.668928	0.78434	0.726634	FALSE	FLT1
0.205963	1.24722	0.726594	FALSE	LECT1
1.08023	0.367529	0.723878	FALSE	CEACAM6
1.19906	0.24509	0.722074	FALSE	CD200R1
0.64167	0.802468	0.722069	FALSE	EPHA7
1.02645	0.414198	0.720324	FALSE	CD276
0.6781	0.760097	0.719098	FALSE	FGF17
0.567811	0.849195	0.708503	FALSE	DEFA6
0.906736	0.507747	0.707242	FALSE	JAM2
0.816989	0.588126	0.702558	FALSE	IFNA10
1.02253	0.367529	0.695028	FALSE	CD226
0.474745	0.913934	0.694339	FALSE	TNFRSF11B
0.618804	0.750673	0.684739	FALSE	LAIR1
0.61206	0.750673	0.681366	FALSE	TFF3
0.521662	0.834465	0.678064	FALSE	BSG
0.871847	0.48048	0.676163	FALSE	ADM
0.75381	0.596351	0.67508	FALSE	CST9L
0.571909	0.750056	0.660983	FALSE	CEACAM3
0.349592	0.958033	0.653813	FALSE	FGF8
0.233181	1.07097	0.652077	FALSE	PI3
-0.429747	1.72619	0.648224	FALSE	SCRG1
0.804932	0.480875	0.642903	FALSE	ERO1L
0.683557	0.572718	0.628138	FALSE	CXCL12
0.683557	0.572718	0.628138	FALSE	CD320
0.500808	0.750673	0.625741	FALSE	TMEM27
0.364525	0.886072	0.625298	FALSE	F3
0.62435	0.624733	0.624541	FALSE	OLFM4
0.566214	0.680809	0.623511	FALSE	PEBP4
0.813075	0.423905	0.61849	FALSE	TNFRSF10A
0.566214	0.664067	0.615141	FALSE	CLEC1A
0.949339	0.274787	0.612063	FALSE	EEF1D
0.668928	0.542648	0.605788	FALSE	JAM2
0.277999	0.908819	0.593409	FALSE	BAMBI
0.536643	0.646822	0.591732	FALSE	CD300C
0.594429	0.588126	0.591278	FALSE	PLAT
1.36504	-0.19644	0.584301	FALSE	JAM3
0.798463	0.367529	0.582996	FALSE	FRZB
0.798463	0.367529	0.582996	FALSE	AZGP1
0.104699	1.03426	0.56948	FALSE	VTCN1
0.500808	0.62274	0.561774	FALSE	PDCD1
0.860577	0.253898	0.557237	FALSE	HEPACAM2
0.720253	0.393072	0.556663	FALSE	NGFR
0.869571	0.241729	0.55565	FALSE	CCL24
0.205963	0.886072	0.546017	FALSE	CEACAM1
0.68257	0.393072	0.537821	FALSE	TNFRSF6B
0.381339	0.688094	0.534716	FALSE	IL31RA
0.602102	0.465545	0.533823	FALSE	IGFLR1
1.24723	-0.186289	0.53047	FALSE	JAM2
0.991426	0.0580813	0.524753	FALSE	IL20RB
0.381339	0.664067	0.522703	FALSE	FCRL4
0.949339	0.0910963	0.520218	FALSE	PDGFC
0.483551	0.553861	0.518706	FALSE	CDHR5
0.480395	0.554535	0.517465	FALSE	LRRC3B
-0.441898	1.45852	0.508313	FALSE	IFNA8
0.638736	0.367367	0.503052	FALSE	CD5L
0.746052	0.253898	0.499975	FALSE	CD86
0.64167	0.350728	0.496199	FALSE	KIR3DL1
0.200135	0.78434	0.492238	FALSE	RETN
-0.429747	1.41291	0.491583	FALSE	OBP2B
0.58957	0.393072	0.491321	FALSE	ERBB2
0.233181	0.731614	0.482398	FALSE	FGFBP2
0.364525	0.598465	0.481495	FALSE	CD300LF
0.804932	0.156546	0.480739	FALSE	CA9
0.833134	0.120978	0.477056	FALSE	MST1
0.170198	0.783819	0.477008	FALSE	JAM2
0.687876	0.264266	0.476071	FALSE	TNFRSF14
-0.0308088	0.981844	0.475518	FALSE	CCL20
0.668928	0.280141	0.474534	FALSE	ERP44
0.104699	0.841911	0.473305	FALSE	ROBO4
0.479428	0.465545	0.472486	FALSE	FKBP14
0.267622	0.673836	0.470729	FALSE	TYRO3
0.660962	0.274787	0.467874	FALSE	MDK
0.556589	0.367367	0.461978	FALSE	TCTN3
0.258808	0.646822	0.452815	FALSE	PILRB
0.49477	0.409773	0.452271	FALSE	SPON2
0.349592	0.553861	0.451727	FALSE	SPARC
0.288527	0.610358	0.449442	FALSE	AMTN
-0.0847891	0.981844	0.448528	FALSE	C10orf54
0.109886	0.78434	0.447113	FALSE	CARTPT
0.687876	0.202939	0.445407	FALSE	ITM2A
0.660962	0.219483	0.440222	FALSE	MLN
1.15011	-0.27119	0.439461	FALSE	NEGR1
0.405535	0.469665	0.4376	FALSE	SIGLEC5
0.500808	0.367367	0.434087	FALSE	FCRL6
0.660962	0.202939	0.43195	FALSE	LRRN1
0.216625	0.646822	0.431723	FALSE	PRH1
0.0985423	0.760097	0.42932	FALSE	SIT1
0.638099	0.219483	0.428791	FALSE	INSL5
0.0716587	0.785055	0.428357	FALSE	C1orf85
0.121838	0.717543	0.41969	FALSE	LRRN4CL
0.746052	0.0910963	0.418574	FALSE	SEMA4A
0.500808	0.335806	0.418307	FALSE	CHGA
0.349592	0.486908	0.41825	FALSE	LTA
1.27531	-0.442948	0.416179	FALSE	MDK
-0.25786	1.08668	0.414411	FALSE	LUZP2
0.547529	0.280141	0.413835	FALSE	NTM
0.861379	-0.0396087	0.410885	FALSE	B3GNT1
0.147656	0.673836	0.410746	FALSE	IL22
-0.429747	1.23569	0.402974	FALSE	UNC5B
0.746052	0.0580813	0.402067	FALSE	RNASE7
0.745587	0.0580813	0.401834	FALSE	PILRA
0.460629	0.342895	0.401762	FALSE	ULBP2
0.308733	0.486908	0.397821	FALSE	EMCN
0.293886	0.498637	0.396261	FALSE	NTM
0.444553	0.335806	0.39018	FALSE	PLA2G10
-0.122398	0.886041	0.381821	FALSE	BPIFA2
0.808645	-0.0497578	0.379444	FALSE	CCL3L3
0.594429	0.156546	0.375488	FALSE	OMD
0.527249	0.219483	0.373366	FALSE	WIF1
0.602102	0.144535	0.373319	FALSE	LRRTM1
0.255445	0.486908	0.371177	FALSE	DKK4
-0.122398	0.857636	0.367619	FALSE	CLEC5A
0.668928	0.0580813	0.363504	FALSE	FKBP7
0.681678	0.0438703	0.362774	FALSE	GHR
0.021528	0.703914	0.362721	FALSE	FZD2
0.293886	0.430696	0.362291	FALSE	VASN
0.381177	0.342895	0.362036	FALSE	FCGRT
0.566214	0.156546	0.36138	FALSE	IGFBP5
0.748224	-0.0396087	0.354307	FALSE	rat tail collagen
0.200135	0.507747	0.353941	FALSE	TAPBPL
0.460629	0.24509	0.352859	FALSE	CD7
-0.122398	0.818985	0.348294	FALSE	ZDHHC11
0.558259	0.134021	0.34614	FALSE	STC2
0.734929	-0.0443092	0.34531	FALSE	CXCL9
0.381339	0.294977	0.338158	FALSE	PTN
0.121838	0.552265	0.337052	FALSE	IL19
0.869571	-0.19644	0.336565	FALSE	CHODL
-0.183054	0.855395	0.33617	FALSE	TLR4
0.233181	0.430696	0.331939	FALSE	TAPBPL
0.381177	0.280141	0.330659	FALSE	F9
1.05251	-0.395282	0.328615	FALSE	CD276
-0.0261048	0.673836	0.323866	FALSE	CCL3L3
0.959696	-0.314431	0.322633	FALSE	CD164L2
0.233181	0.409773	0.321477	FALSE	MZB1
0.387443	0.253898	0.32067	FALSE	CD80
0.366353	0.274787	0.32057	FALSE	PRSS27
0.68257	-0.0497578	0.316406	FALSE	GDF9
0.62435	0.00798827	0.316169	FALSE	TAPBPL
0.0574371	0.572718	0.315078	FALSE	MLN
0.293886	0.335806	0.314846	FALSE	IL1RAP
0.293886	0.335806	0.314846	FALSE	SCGB3A1
0.6781	-0.0497578	0.314171	FALSE	SPESP1
-0.0794948	0.703914	0.31221	FALSE	TNFSF18
0.356686	0.264266	0.310476	FALSE	CSF3R
0.134602	0.469665	0.302134	FALSE	TFF1
0.381339	0.219483	0.300411	FALSE	ADM
0.233181	0.367367	0.300274	FALSE	MAGT1
0.638736	-0.0443092	0.297213	FALSE	FGF22
0.833134	-0.240885	0.296125	FALSE	rat tail collagen
0.483551	0.108223	0.295887	FALSE	CXCL10
0.021528	0.56974	0.295634	FALSE	EPHB4
-0.0362614	0.62274	0.29324	FALSE	SCGB1A1
0.68257	-0.098249	0.292161	FALSE	INSL4
-0.214856	0.798941	0.292043	FALSE	FGFBP2
0.521662	0.0580813	0.289872	FALSE	BMP6
-0.0362614	0.610358	0.287048	FALSE	PCYOX1L
0.566214	-0.00459272	0.280811	FALSE	CBLN4
-0.25786	0.818985	0.280563	FALSE	CEACAM1
0.444553	0.108223	0.276388	FALSE	BOC
0.779815	-0.228218	0.275798	FALSE	CPA4
0.364525	0.186462	0.275493	FALSE	PEA15
0.200135	0.350728	0.275431	FALSE	IL4I1
-0.573055	1.11809	0.272518	FALSE	IL4I1
0.679305	-0.13583	0.271738	FALSE	BOC
0.158178	0.383487	0.270832	FALSE	CST3
0.0716587	0.465545	0.268602	FALSE	SEMA4B
0.293886	0.241729	0.267807	FALSE	LYPD5
0.293886	0.241729	0.267807	FALSE	FKBP7
0.527249	0.00798827	0.267619	FALSE	LAMP2
-0.441898	0.969998	0.26405	FALSE	DLL1
0.387443	0.134021	0.260732	FALSE	SPESP1
-0.0308088	0.547534	0.258363	FALSE	REG3G
0.308733	0.202939	0.255836	FALSE	GPR114
0.444553	0.0580813	0.251317	FALSE	SFRP2
-0.175175	0.673836	0.249331	FALSE	AIF1L
1.27531	-0.777452	0.248927	FALSE	PGLYRP1
0.547529	-0.0497578	0.248886	FALSE	MESDC2
0.293886	0.202939	0.248412	FALSE	IGFL1
0.121838	0.367367	0.244602	FALSE	NRN1
0.62435	-0.13583	0.24426	FALSE	EDN2
0.0574371	0.423905	0.240671	FALSE	MUCL1
0.293886	0.186462	0.240174	FALSE	CXCL12
0.109886	0.367529	0.238708	FALSE	KLK5
0.609478	-0.13583	0.236824	FALSE	VEGFA
-0.0794948	0.542648	0.231576	FALSE	CLEC1A
-0.0847891	0.542648	0.228929	FALSE	SPESP1
0.021528	0.430696	0.226112	FALSE	ANGPTL3
0.583702	-0.13583	0.223936	FALSE	TREML1
0.356686	0.0910963	0.223891	FALSE	F11R
0.109886	0.336475	0.22318	FALSE	IL10RB
0.668928	-0.228218	0.220355	FALSE	MXRA8
0.444553	-0.00459272	0.21998	FALSE	DEFB132
-0.227532	0.664067	0.218268	FALSE	FSTL5
-0.0308088	0.465545	0.217368	FALSE	FCN3
-0.122398	0.553861	0.215731	FALSE	CXCL5
0.335504	0.0910963	0.2133	FALSE	SBSN
-0.25786	0.680809	0.211474	FALSE	SPINT2
0.233181	0.186462	0.209821	FALSE	IL24
0.216625	0.202939	0.209782	FALSE	CXCL15
-0.0847891	0.498637	0.206924	FALSE	MESOTHELIN
-0.214856	0.624733	0.204939	FALSE	LUM
-0.3414	0.750673	0.204637	FALSE	C10orf54
0.0574371	0.350728	0.204082	FALSE	IL17A
-0.0794948	0.486908	0.203707	FALSE	MGP
0.147656	0.253898	0.200777	FALSE	CXCL1
-0.0794948	0.480875	0.20069	FALSE	TAPBPL
0.158178	0.241729	0.199954	FALSE	CCL2
0.444553	-0.0497578	0.197398	FALSE	TNFRSF14
0.00893758	0.383487	0.196212	FALSE	IL22
-0.3414	0.729742	0.194171	FALSE	LEP
0.483551	-0.098249	0.192651	FALSE	EFNA4
0.904882	-0.524512	0.190185	FALSE	LTB
0.288527	0.0910963	0.189812	FALSE	SOSTDC1
0.104699	0.274787	0.189743	FALSE	TREML1
-0.382045	0.760097	0.189026	FALSE	BSG
-0.122398	0.498637	0.188119	FALSE	TNFRSF18
0.687876	-0.314431	0.186723	FALSE	NPC2
-0.183054	0.553861	0.185404	FALSE	MIA
-0.301133	0.668534	0.183701	FALSE	EVI2A
0.147656	0.219483	0.183569	FALSE	CXADR
0.58957	-0.228218	0.180676	FALSE	VSIG2
0.021528	0.335806	0.178667	FALSE	IL2RB
0.668928	-0.314431	0.177248	FALSE	TXNDC15
0.109886	0.241729	0.175808	FALSE	CTHRC1
0.255445	0.0910963	0.173271	FALSE	BAMBI
0.443143	-0.098249	0.172447	FALSE	CCL24
-0.0847891	0.429286	0.172249	FALSE	DEFA5
-0.441898	0.78434	0.171221	FALSE	EFNA1
0.567811	-0.228218	0.169796	FALSE	PTH
-0.382045	0.720854	0.169404	FALSE	REG4
0.779815	-0.442948	0.168434	FALSE	TDGF1
0.109886	0.219483	0.164684	FALSE	CLEC2D
0.444553	-0.115661	0.164446	FALSE	CD40
-0.227532	0.553861	0.163165	FALSE	LECT1
0.104699	0.219483	0.162091	FALSE	AMBP
0.58957	-0.27119	0.15919	FALSE	APOD
0.0716587	0.24509	0.158374	FALSE	AGR3
-0.0362614	0.350728	0.157233	FALSE	CCL14
0.200135	0.108223	0.154179	FALSE	ANGPTL7
-0.0847891	0.393072	0.154141	FALSE	IFNA6
0.0985423	0.202939	0.15074	FALSE	CCL8
0.831404	-0.532786	0.149309	FALSE	PILRA
0.288527	0.00798827	0.148258	FALSE	APOD
0.387443	-0.0929588	0.147242	FALSE	LTB
-0.172895	0.465545	0.146325	FALSE	LY86
0.158178	0.134021	0.146099	FALSE	TFF2
0.200135	0.0910963	0.145616	FALSE	NPDC1
0.293886	-0.00459272	0.144646	FALSE	CXCL15
0.021528	0.264266	0.142897	FALSE	IL22
0.381177	-0.098249	0.141464	FALSE	CTSL2
0.6781	-0.395282	0.141409	FALSE	NTF3
0.512545	-0.240885	0.13583	FALSE	NOV
-0.519653	0.78434	0.132344	FALSE	EPHB4
-0.0794948	0.335806	0.128156	FALSE	TMEM98
-0.227532	0.480875	0.126672	FALSE	RETN
0.521662	-0.27119	0.125236	FALSE	MUC15
0.293886	-0.0443092	0.124788	FALSE	SCN1B
0.483551	-0.240885	0.121333	FALSE	MESDC2
-0.301133	0.542648	0.120757	FALSE	IL17C
0.479428	-0.240885	0.119272	FALSE	IL27RA
0.479428	-0.240885	0.119272	FALSE	ENPP6
-0.0362614	0.274787	0.119263	FALSE	OGN
0.813755	-0.590763	0.111496	FALSE	ICAM1
-0.441898	0.664067	0.111085	FALSE	SCGB1A1
-0.0362614	0.253898	0.108818	FALSE	IL10RA
0.483551	-0.27119	0.106181	FALSE	PGF
-0.25786	0.469665	0.105902	FALSE	BGN
-0.678914	0.886041	0.103564	FALSE	EPHA7
-0.301133	0.507747	0.103307	FALSE	KLK11
0.109886	0.0962801	0.103083	FALSE	CXCL14
0.660962	-0.45509	0.102936	FALSE	GH1
-0.0362614	0.241729	0.102734	FALSE	SCGB1A1
-0.0362614	0.241729	0.102734	FALSE	IFNA7
-0.227532	0.430696	0.101582	FALSE	MIA3
0.104699	0.0962801	0.100489	FALSE	MEP1A
0.638736	-0.442948	0.0978941	FALSE	DDOST
0.288527	-0.0929588	0.0977842	FALSE	BSG
0.0985423	0.0962801	0.0974112	FALSE	IZUMO4
1.27531	-1.08417	0.0955693	FALSE	SLC39A4
0.904882	-0.714855	0.0950135	FALSE	APOD
0.364525	-0.176183	0.094171	FALSE	IGFL3
-0.162781	0.350728	0.0939731	FALSE	CRELD2
-0.0794948	0.264266	0.0923858	FALSE	ADAMTSL1
-1.07145	1.2526	0.0905767	FALSE	PGC
-0.441898	0.62274	0.0904214	FALSE	CEACAM20
-0.441898	0.62274	0.0904214	FALSE	DDR1
0.0716587	0.108223	0.0899407	FALSE	CST9L
0.0716587	0.108223	0.0899407	FALSE	PRH1
-0.678914	0.857636	0.089361	FALSE	TXNDC12
0.216625	-0.0396087	0.088508	FALSE	F3
0.602102	-0.427016	0.0875431	FALSE	CHST14
0.349592	-0.176183	0.0867046	FALSE	KLK8
0.566214	-0.395282	0.0854661	FALSE	TAPBPL
0.0716587	0.0962801	0.0839694	FALSE	CHODL
0.0716587	0.0962801	0.0839694	FALSE	CXCL16
0.0574371	0.108223	0.0828299	FALSE	TEK
0.200135	-0.0396087	0.0802633	FALSE	DEFB127
0.381339	-0.228218	0.0765603	FALSE	TAC3
-0.183054	0.335806	0.0763762	FALSE	NTF4
-0.183054	0.335806	0.0763762	FALSE	IGFBP4
0.288527	-0.13583	0.0763486	FALSE	FAM151A
0.602102	-0.45509	0.0735062	FALSE	BCAN
0.021528	0.120978	0.0712529	FALSE	TNFRSF9
0.381339	-0.240885	0.0702271	FALSE	IL20
0.381177	-0.240885	0.070146	FALSE	PLA2G2D
0.364525	-0.228218	0.0681533	FALSE	PILRA
-0.25786	0.393072	0.067606	FALSE	GREM1
-0.441898	0.572718	0.0654102	FALSE	PILRA
-0.301133	0.430696	0.0647814	FALSE	IGFBP4
-0.429747	0.552265	0.0612592	FALSE	FGFR4
0.349592	-0.228218	0.060687	FALSE	CORT
0.121838	-0.00459272	0.0586226	FALSE	LEFTY2
0.556589	-0.442948	0.0568207	FALSE	TNFRSF6B
0.288527	-0.176183	0.0561722	FALSE	REG3G
0.536643	-0.427016	0.0548137	FALSE	FGF14
-0.25786	0.367367	0.0547535	FALSE	PTH
0.798463	-0.691928	0.0532676	FALSE	IL5
0.500808	-0.395282	0.0527631	FALSE	CD2
0.104699	-0.00459272	0.0500529	FALSE	CCL5
1.18259	-1.08417	0.0492098	FALSE	SBSN
-0.122398	0.219483	0.0485422	FALSE	ATRAID
0.713268	-0.617099	0.0480848	FALSE	CER1
0.00893758	0.0849447	0.0469412	FALSE	CXCL11
-0.25786	0.350728	0.0464338	FALSE	NRN1
0.6781	-0.586148	0.0459758	FALSE	DSG1
0.356686	-0.27119	0.0427481	FALSE	FGF23
-0.0362614	0.120978	0.0423582	FALSE	LRRTM1
-0.25786	0.335806	0.038973	FALSE	PI3
-0.429747	0.498637	0.0344449	FALSE	CD164L2
0.521662	-0.45509	0.0332864	FALSE	LYNX1
0.293886	-0.228218	0.0328337	FALSE	TNFSF13B
0.293886	-0.228218	0.0328337	FALSE	CD300LB
-0.0261048	0.0910963	0.0324958	FALSE	TEX264
-0.122398	0.186462	0.0320316	FALSE	PSPN
0.6781	-0.617099	0.0305007	FALSE	FGF21
0.104699	-0.0443092	0.0301947	FALSE	F11R
-0.183054	0.241729	0.0293378	FALSE	TNFRSF10C
0.293886	-0.240885	0.0265005	FALSE	NELL2
-0.227532	0.280141	0.0263048	FALSE	IL17C
0.277999	-0.228218	0.0248903	FALSE	CRISP3
0.216625	-0.176183	0.0202209	FALSE	TNFSF14
-0.519653	0.552265	0.0163063	FALSE	GDF9
-0.0261048	0.0580813	0.0159883	FALSE	SPESP1
-0.700945	0.731614	0.0153344	FALSE	INSL4
0.0219052	0.00798827	0.0149467	FALSE	B4GALT7
-0.701859	0.731614	0.0148778	FALSE	EPHB6
0.267622	-0.240885	0.0133688	FALSE	TNFRSF11B
0.381339	-0.354667	0.0133358	FALSE	ERBB2
0.0716587	-0.0497578	0.0109505	FALSE	NPTN
-0.738319	0.760097	0.0108889	FALSE	IL10
-0.251116	0.264266	0.00657527	FALSE	CXCL5
0.147656	-0.13583	0.00591278	FALSE	CBLN4
-0.604028	0.610358	0.00316467	FALSE	ANGPTL7
0.233181	-0.228218	0.00248157	FALSE	EFNB3
-0.429747	0.430696	0.000474596	FALSE	IL20RA
-0.413803	0.414198	0.000197594	FALSE	EPHA4
-0.0847891	0.0849447	7.78383e-05	FALSE	YME1L1
0.0889931	-0.0929588	-0.00198281	FALSE	FGF1
0.687876	-0.691928	-0.0020257	FALSE	FGFRL1
0.233181	-0.240885	-0.00385163	FALSE	FN
0.681678	-0.691928	-0.00512466	FALSE	SCN1B
-0.382045	0.367529	-0.00725795	FALSE	HGF
0.170198	-0.186289	-0.00804559	FALSE	ITM2C
-0.25786	0.241729	-0.00806533	FALSE	IL17F
-0.25786	0.241729	-0.00806533	FALSE	FGF19
0.293886	-0.314431	-0.0102726	FALSE	SPOCK2
0.0716587	-0.0929588	-0.01065	FALSE	ACVR1B
-0.519653	0.495254	-0.0121994	FALSE	C11orf83
0.0716587	-0.098249	-0.0132952	FALSE	C19orf63
-0.701859	0.673836	-0.0140111	FALSE	TMEM27
0.216625	-0.256173	-0.0197742	FALSE	EPOR
0.200135	-0.240885	-0.0203746	FALSE	IFNA6
0.349592	-0.395282	-0.0228448	FALSE	SPOCK3
-0.429747	0.383487	-0.0231302	FALSE	HRG
-0.251116	0.202939	-0.0240887	FALSE	OTOR
-1.2315	1.17658	-0.0274638	FALSE	COLEC10
-0.487638	0.430696	-0.028471	FALSE	GPA33
-0.214856	0.156546	-0.0291548	FALSE	EFNB2
0.255445	-0.314431	-0.029493	FALSE	CCL14
0.381339	-0.442948	-0.0308045	FALSE	LTBR
0.62435	-0.691928	-0.0337889	FALSE	IL19
-0.0261048	-0.0443092	-0.035207	FALSE	PTHLH
0.200135	-0.27119	-0.0355274	FALSE	OTOR
0.512545	-0.586148	-0.0368017	FALSE	CHODL
-0.573055	0.498637	-0.0372092	FALSE	CLEC2D
-0.0362614	-0.0396087	-0.0379351	FALSE	GFRA3
-0.0847891	0.00836515	-0.038212	FALSE	MSRB3
0.349592	-0.427016	-0.0387118	FALSE	TXNDC12
-0.429747	0.350728	-0.0395097	FALSE	CLMP
-0.0308088	-0.0497578	-0.0402833	FALSE	RETNLB
-0.301133	0.219483	-0.0408252	FALSE	CLU
0.863448	-0.950317	-0.0434346	FALSE	CD55
-0.242832	0.155816	-0.0435081	FALSE	CCL21
-0.519653	0.430696	-0.0444783	FALSE	EPHB4
0.443143	-0.532786	-0.0448218	FALSE	STC1
-0.429747	0.335806	-0.0469704	FALSE	COLEC11
-0.183054	0.0849447	-0.0490545	FALSE	CCL3L3
0.483551	-0.586148	-0.0512985	FALSE	IL18
-0.573055	0.469665	-0.0516951	FALSE	CCL19
-0.214856	0.108223	-0.0533166	FALSE	IL27RA
-0.301133	0.192285	-0.0544243	FALSE	GPR97
0.200135	-0.314431	-0.0571477	FALSE	C10orf54
-0.382045	0.264266	-0.0588892	FALSE	RETN
-0.849736	0.731614	-0.059061	FALSE	CD40
0.121838	-0.240885	-0.0595234	FALSE	CCL16
-0.487638	0.367367	-0.0601355	FALSE	ITGA10
-0.172895	0.0438703	-0.0645124	FALSE	SPINK7
0.717977	-0.847697	-0.0648599	FALSE	EGF
0.713268	-0.847697	-0.0672142	FALSE	PIK3IP1
-0.519653	0.383487	-0.068083	FALSE	STC1
-0.487638	0.350728	-0.0684552	FALSE	SCG3
-0.573055	0.430696	-0.0711794	FALSE	JAM2
-0.573055	0.430696	-0.0711794	FALSE	TNFSF13B
0.567811	-0.714855	-0.0735221	FALSE	IL36A
0.349592	-0.500796	-0.0756017	FALSE	MESDC2
0.556589	-0.713943	-0.0786768	FALSE	CLEC1A
-0.429747	0.264266	-0.0827402	FALSE	LY6D
0.104699	-0.27119	-0.0832458	FALSE	CNTN2
0.0985423	-0.27119	-0.0863239	FALSE	CD99L2
0.539239	-0.713943	-0.0873519	FALSE	LCTL
0.267622	-0.442948	-0.0876628	FALSE	IL4
0.602102	-0.777452	-0.0876749	FALSE	WNT2
0.600108	-0.777452	-0.0886718	FALSE	ENPP7
0.349592	-0.532786	-0.091597	FALSE	TXNDC15
0.349592	-0.532786	-0.091597	FALSE	LYG1
0.0716587	-0.256173	-0.0922572	FALSE	CDH19
0.00893758	-0.19644	-0.0937512	FALSE	TNFRSF11B
-0.183054	-0.00459272	-0.0938233	FALSE	IL17RC
0.500808	-0.691928	-0.0955599	FALSE	F3
-0.487638	0.294977	-0.0963304	FALSE	APOD
0.0716587	-0.264451	-0.0963962	FALSE	LBP
0.200135	-0.395282	-0.0975732	FALSE	AIF1L
0.0716587	-0.27119	-0.0997657	FALSE	FCRL2
0.0716587	-0.27119	-0.0997657	FALSE	CCL7
0.0716587	-0.27119	-0.0997657	FALSE	CXCL2
0.255445	-0.45509	-0.0998224	FALSE	TIE1
-0.441898	0.241729	-0.100084	FALSE	SCRG1
-0.0261048	-0.176183	-0.101144	FALSE	POGLUT1
0.512545	-0.714855	-0.101155	FALSE	LBP
0.109886	-0.314431	-0.102272	FALSE	CNIH
-0.214856	0.00798827	-0.103434	FALSE	EFNB1
0.293886	-0.500796	-0.103455	FALSE	SOSTDC1
0.483551	-0.691928	-0.104188	FALSE	CST3
0.233181	-0.442948	-0.104883	FALSE	CD4
-0.8348	0.624733	-0.105033	FALSE	TMED1
-0.0794948	-0.13583	-0.107662	FALSE	DKK3
-0.0794948	-0.13583	-0.107662	FALSE	GKN1
-0.214856	-0.00459272	-0.109724	FALSE	MXRA8
-0.214856	-0.00459272	-0.109724	FALSE	CLMP
-0.227532	0.00798827	-0.109772	FALSE	OBP2B
0.556589	-0.777452	-0.110431	FALSE	B3GNT1
-0.172895	-0.0497578	-0.111326	FALSE	AMBP
0.527249	-0.751288	-0.11202	FALSE	SERPINA3
-0.183054	-0.0443092	-0.113682	FALSE	KLK8
-0.382045	0.144535	-0.118755	FALSE	IGFBP1
-0.441898	0.202939	-0.11948	FALSE	C1orf187
0.288527	-0.532786	-0.122129	FALSE	IL9
0.00893758	-0.256173	-0.123618	FALSE	PRAP1
-0.242832	-0.00459272	-0.123712	FALSE	ATRAID
0.443143	-0.691928	-0.124393	FALSE	CLMP
0.021528	-0.27119	-0.124831	FALSE	MGP
-0.441898	0.186462	-0.127718	FALSE	TNFSF10
-0.3414	0.0849447	-0.128228	FALSE	CXCL15
0.58957	-0.847697	-0.129063	FALSE	SLAMF6
-0.937497	0.673836	-0.13183	FALSE	GFRA1
-0.8348	0.56974	-0.13253	FALSE	CD300LF
0.233181	-0.500796	-0.133807	FALSE	NXPH4
0.483551	-0.751288	-0.133868	FALSE	FGFRL1
-0.487638	0.219483	-0.134078	FALSE	SIDT2
-0.0308088	-0.240885	-0.135847	FALSE	FSTL1
0.479428	-0.751288	-0.13593	FALSE	HAVCR1
-0.937497	0.664067	-0.136715	FALSE	IL10
0.147656	-0.427016	-0.13968	FALSE	REG3A
-0.8348	0.553861	-0.140469	FALSE	PRRT3
0.109886	-0.395282	-0.142698	FALSE	BTN2A1
0.021528	-0.314431	-0.146451	FALSE	TNFSF18
-0.573055	0.280141	-0.146457	FALSE	GREM1
-0.573055	0.280141	-0.146457	FALSE	SFTA2
-0.301133	0.00798827	-0.146572	FALSE	IL17RB
0.0985423	-0.395282	-0.14837	FALSE	SDF2L1
0.121838	-0.427016	-0.152589	FALSE	FAM3B
-0.301133	-0.00459272	-0.152863	FALSE	GPX8
-0.214856	-0.098249	-0.156552	FALSE	CCDC104
-0.701859	0.383487	-0.159186	FALSE	CES3
-1.2315	0.908819	-0.161342	FALSE	MPZL2
-0.382045	0.0580813	-0.161982	FALSE	SUSD1
-0.227532	-0.098249	-0.16289	FALSE	LBP
0.364525	-0.691928	-0.163701	FALSE	KAZALD1
-0.573055	0.241729	-0.165663	FALSE	LRRN4CL
-0.429747	0.0962801	-0.166733	FALSE	INHBB
-0.764502	0.430696	-0.166903	FALSE	ITM2B
0.443143	-0.777452	-0.167155	FALSE	C1orf187
0.443143	-0.777452	-0.167155	FALSE	FCN3
-0.701859	0.367367	-0.167246	FALSE	FCAMR
0.104699	-0.442948	-0.169125	FALSE	KLK8
-0.487638	0.144535	-0.171551	FALSE	FGFR1
-0.251116	-0.0929588	-0.172037	FALSE	OSTM1
0.0985423	-0.442948	-0.172203	FALSE	MME
-0.0794948	-0.27119	-0.175342	FALSE	PPY
-0.301133	-0.0497578	-0.175446	FALSE	FGFRL1
-1.07145	0.717543	-0.176952	FALSE	LRRN4CL
-0.0847891	-0.27119	-0.17799	FALSE	LY6G6C
-0.122398	-0.240885	-0.181641	FALSE	TNFRSF6B
-0.227532	-0.13583	-0.181681	FALSE	MUCL1
-0.227532	-0.13583	-0.181681	FALSE	IGFL1
0.349592	-0.714855	-0.182632	FALSE	CA9
0.349592	-0.714855	-0.182632	FALSE	C17orf99
-1.2315	0.865885	-0.182809	FALSE	CYTL1
-0.487638	0.120978	-0.18333	FALSE	IL4
0.479428	-0.847697	-0.184134	FALSE	CFP
0.335504	-0.714855	-0.189676	FALSE	CD300LG
-0.487638	0.108223	-0.189708	FALSE	TNFRSF18
-0.0261048	-0.354667	-0.190386	FALSE	FGF19
0.233181	-0.617099	-0.191959	FALSE	KAZALD1
0.566214	-0.950317	-0.192051	FALSE	CNPY4
-0.573055	0.186462	-0.193297	FALSE	ANGPTL3
-0.251116	-0.13583	-0.193473	FALSE	DLK1
-0.573055	0.18459	-0.194233	FALSE	AMTN
0.618804	-1.01065	-0.195923	FALSE	PROK1
-0.0794948	-0.314431	-0.196963	FALSE	FGF21
0.379674	-0.777452	-0.198889	FALSE	CXCL12
0.121838	-0.532786	-0.205474	FALSE	BTNL9
-0.519653	0.108223	-0.205715	FALSE	CLEC1A
0.170198	-0.586148	-0.207975	FALSE	LRP10
0.444553	-0.862622	-0.209034	FALSE	IL24
0.00893758	-0.427016	-0.209039	FALSE	MSRB3
0.00893758	-0.427016	-0.209039	FALSE	TNFRSF6B
-0.701859	0.280141	-0.210859	FALSE	DLK1
-0.429747	0.00798827	-0.210879	FALSE	TNFRSF10C
-0.519653	0.0962801	-0.211686	FALSE	IL3
-1.07145	0.646942	-0.212253	FALSE	AGER
0.904882	-1.32978	-0.212449	FALSE	FKBP7
-0.700945	0.274787	-0.213079	FALSE	BPIFA2
0.021528	-0.45509	-0.216781	FALSE	TXNDC12
0.00893758	-0.442948	-0.217005	FALSE	SPESP1
-0.3414	-0.098249	-0.219824	FALSE	SERPINI1
-0.214856	-0.228218	-0.221537	FALSE	IL22
-1.16106	0.717543	-0.22176	FALSE	CLSTN3
-0.519653	0.0754027	-0.222125	FALSE	PLA2G2D
0.566214	-1.01065	-0.222218	FALSE	CD300LB
-0.997876	0.552265	-0.222805	FALSE	CD58
0.267622	-0.714855	-0.223617	FALSE	FAM151A
0.397308	-0.847697	-0.225194	FALSE	CD244
-0.937497	0.480875	-0.228311	FALSE	CTHRC1
-0.738319	0.280141	-0.229089	FALSE	CLDN2
0.233181	-0.691928	-0.229373	FALSE	CD55
-0.701859	0.241729	-0.230065	FALSE	WFDC12
-0.959304	0.498637	-0.230334	FALSE	LYPD3
-0.519653	0.0580813	-0.230786	FALSE	AGR3
-0.519653	0.0580813	-0.230786	FALSE	FGL1
-0.573055	0.108223	-0.232416	FALSE	B3GNT1
-0.227532	-0.240885	-0.234208	FALSE	IL10RB
-0.0308088	-0.442948	-0.236878	FALSE	MSMB
-0.678914	0.202939	-0.237988	FALSE	GDNF
-0.573055	0.0962801	-0.238387	FALSE	KDELC1
-0.122398	-0.354667	-0.238533	FALSE	FKBP14
-0.0847891	-0.395282	-0.240035	FALSE	CCL7
0.233181	-0.714855	-0.240837	FALSE	PDYN
0.364525	-0.847697	-0.241586	FALSE	JAM3
-0.8348	0.350728	-0.242036	FALSE	ARTN
-0.214856	-0.27119	-0.243023	FALSE	IL22
-0.214856	-0.27119	-0.243023	FALSE	IFNA14
-0.301133	-0.186289	-0.243711	FALSE	SPON2
-0.764502	0.274787	-0.244857	FALSE	EPHA4
-0.764502	0.274787	-0.244857	FALSE	SERPINA3
-0.997876	0.507747	-0.245064	FALSE	IL13RA2
-0.0362614	-0.45509	-0.245675	FALSE	KLK11
0.255445	-0.751288	-0.247922	FALSE	TNFRSF10C
-0.8348	0.335806	-0.249497	FALSE	PSPN
0.356686	-0.862622	-0.252968	FALSE	TMEM25
-1.2315	0.717655	-0.256924	FALSE	IFNA6
-0.242832	-0.27119	-0.257011	FALSE	IFNB1
-0.573055	0.0580813	-0.257487	FALSE	CEACAM6
-0.573055	0.0580813	-0.257487	FALSE	MYOC
-0.0638282	-0.45509	-0.259459	FALSE	ACP6
-0.764502	0.24509	-0.259706	FALSE	PSG11
-0.519653	-0.00459272	-0.262123	FALSE	EVI2A
0.483551	-1.01065	-0.263549	FALSE	LYPD6
-0.0847891	-0.442948	-0.263868	FALSE	FKBP14
-0.301133	-0.228218	-0.264676	FALSE	SPINK6
0.479428	-1.01065	-0.265611	FALSE	NFAM1
-0.441898	-0.0929588	-0.267428	FALSE	TINAGL1
-0.0362614	-0.500796	-0.268529	FALSE	CCL16
-0.487638	-0.0497578	-0.268698	FALSE	NRTN
-0.3414	-0.19644	-0.26892	FALSE	VSIG4
-0.764502	0.219483	-0.27251	FALSE	SLURP1
-0.429747	-0.115661	-0.272704	FALSE	F11R
-0.162781	-0.395282	-0.279032	FALSE	LYPD3
-0.0261048	-0.532786	-0.279445	FALSE	IL11
-0.8348	0.274787	-0.280006	FALSE	CCL18
-0.8348	0.274787	-0.280006	FALSE	TMEM9B
0.679305	-1.2441	-0.282399	FALSE	AIF1L
-0.122398	-0.442948	-0.282673	FALSE	IL17RA
-0.997876	0.430696	-0.28359	FALSE	CCL11
0.443143	-1.01065	-0.283754	FALSE	NMU
-0.0362614	-0.532786	-0.284524	FALSE	FGF6
0.121838	-0.691928	-0.285045	FALSE	IL1R2
-0.175175	-0.395282	-0.285228	FALSE	IFNA10
-0.678914	0.108223	-0.285346	FALSE	IL10
0.512545	-1.08417	-0.285811	FALSE	VSIG4
0.267622	-0.847697	-0.290037	FALSE	PIK3IP1
-1.15952	0.575603	-0.29196	FALSE	PSCA
-0.0847891	-0.500796	-0.292792	FALSE	UTS2
-0.487638	-0.098249	-0.292944	FALSE	SIGLEC5
-0.487638	-0.098249	-0.292944	FALSE	CYR61
-0.937497	0.350728	-0.293385	FALSE	CNIH
0.49477	-1.08417	-0.294698	FALSE	NXPH3
-0.701859	0.0962801	-0.302789	FALSE	TINAGL1
-1.2315	0.624733	-0.303385	FALSE	CCL4
0.00893758	-0.617099	-0.30408	FALSE	VASN
0.804932	-1.41403	-0.304549	FALSE	CLEC1B
-0.701859	0.0910963	-0.305381	FALSE	AREG
-0.573055	-0.0396087	-0.306332	FALSE	IL17B
-0.301133	-0.314431	-0.307782	FALSE	IFNA5
-0.701859	0.0849447	-0.308457	FALSE	KLK3
-0.519653	-0.098249	-0.308951	FALSE	UNC5B
-0.997876	0.37526	-0.311308	FALSE	TAC3
-0.764502	0.134021	-0.31524	FALSE	AMTN
0.216625	-0.847697	-0.315536	FALSE	RETN
-0.678914	0.0438703	-0.317522	FALSE	TNFRSF18
-0.441898	-0.19644	-0.319169	FALSE	BTN2A2
-0.214856	-0.427016	-0.320936	FALSE	IL10RB
-0.997876	0.352554	-0.322661	FALSE	HRG
0.364525	-1.01065	-0.323063	FALSE	CNIH
0.437757	-1.08417	-0.323205	FALSE	REG1B
0.200135	-0.847697	-0.323781	FALSE	MAN1B1
-0.413803	-0.240885	-0.327344	FALSE	CCL25
-0.519653	-0.13583	-0.327741	FALSE	MUCL1
-0.937497	0.280141	-0.328678	FALSE	REG4
-0.429747	-0.228218	-0.328983	FALSE	PROK1
-0.419656	-0.240885	-0.33027	FALSE	CST7
-0.997876	0.335806	-0.331035	FALSE	DKKL1
-1.16106	0.498637	-0.331213	FALSE	MPZL1
-0.214856	-0.45509	-0.334973	FALSE	KIRREL2
-0.227532	-0.442948	-0.33524	FALSE	CCL18
-0.227532	-0.442948	-0.33524	FALSE	ERP27
-0.429747	-0.240885	-0.335316	FALSE	TAPBPL
-0.429747	-0.240885	-0.335316	FALSE	SCPEP1
-0.678914	0.00798827	-0.335463	FALSE	CRISPLD2
-0.573055	-0.098249	-0.335652	FALSE	IL10RB
-0.764502	0.0910963	-0.336703	FALSE	DKK2
-0.764502	0.0910963	-0.336703	FALSE	MSMB
0.335504	-1.01065	-0.337573	FALSE	FSTL5
-0.764502	0.0849447	-0.339779	FALSE	PLG
0.105906	-0.788773	-0.341434	FALSE	CX3CL1
-0.678914	-0.00459272	-0.341753	FALSE	EPGN
-0.937497	0.253898	-0.3418	FALSE	GPR56
-0.183054	-0.500796	-0.341925	FALSE	AMTN
-1.40156	0.717655	-0.341952	FALSE	IL17B
-0.413803	-0.27119	-0.342496	FALSE	IL10
0.556589	-1.2441	-0.343757	FALSE	LY6D
-0.764502	0.0754027	-0.34455	FALSE	C1orf159
0.170198	-0.862622	-0.346212	FALSE	MSRB3
-0.937497	0.241729	-0.347884	FALSE	RNFT2
-0.441898	-0.256173	-0.349035	FALSE	TWSG1
0.349592	-1.04871	-0.349558	FALSE	SPPL3
-0.429747	-0.27119	-0.350469	FALSE	MAG
-1.07145	0.367367	-0.35204	FALSE	F11R
0.158178	-0.862622	-0.352222	FALSE	CREG1
0.158178	-0.862622	-0.352222	FALSE	CARTPT
0.00893758	-0.714855	-0.352959	FALSE	TXNDC12
-0.441898	-0.264451	-0.353174	FALSE	TNFRSF10B
-0.764502	0.0580813	-0.35321	FALSE	CCL16
0.293886	-1.01065	-0.358382	FALSE	GC
0.293886	-1.01065	-0.358382	FALSE	BSDC1
0.233181	-0.950317	-0.358568	FALSE	TREML1
-0.997876	0.280141	-0.358867	FALSE	LRRTM1
-0.937497	0.219483	-0.359007	FALSE	SIL1
-0.678914	-0.0396087	-0.359261	FALSE	VIT
-1.07145	0.350728	-0.36036	FALSE	EVI2B
-0.8348	0.108223	-0.363288	FALSE	GPR56
0.444553	-1.17218	-0.363812	FALSE	VWC2
0.158178	-0.885879	-0.363851	FALSE	POMGNT1
-0.413803	-0.314431	-0.364117	FALSE	CRIM1
-0.487638	-0.240885	-0.364261	FALSE	TNFRSF18
-0.487638	-0.240885	-0.364261	FALSE	FKBP7
0.443143	-1.17372	-0.365287	FALSE	CXADR
-0.122398	-0.611581	-0.36699	FALSE	TNFRSF10B
0.6781	-1.41537	-0.368633	FALSE	ICAM3
-0.8348	0.0962801	-0.36926	FALSE	TNFSF13
-0.122398	-0.617099	-0.369748	FALSE	SCRG1
-0.701859	-0.0396087	-0.370734	FALSE	LYPD6B
-0.8348	0.0910963	-0.371852	FALSE	KLK11
-0.487638	-0.256173	-0.371906	FALSE	CXCL1
-0.214856	-0.532786	-0.373821	FALSE	ENPP5
0.0985423	-0.847697	-0.374577	FALSE	FCN1
-0.25786	-0.500796	-0.379328	FALSE	LBP
-0.519653	-0.240885	-0.380269	FALSE	TNFRSF10C
0.479428	-1.2441	-0.382337	FALSE	IL27RA
0.00893758	-0.777452	-0.384257	FALSE	VSIG2
-0.678914	-0.0929588	-0.385936	FALSE	EFNB3
0.0716587	-0.847697	-0.388019	FALSE	THPO
-0.678914	-0.098249	-0.388581	FALSE	CST3
-0.0261048	-0.751288	-0.388697	FALSE	EFNA4
0.233181	-1.01065	-0.388734	FALSE	DEFB4A
0.233181	-1.01065	-0.388734	FALSE	PLAT
-0.738319	-0.0396087	-0.388964	FALSE	ASPN
-0.937497	0.155816	-0.390841	FALSE	DKK3
0.62435	-1.41403	-0.39484	FALSE	SARAF
-0.849736	0.0580813	-0.395827	FALSE	CXCL14
-1.16106	0.367367	-0.396848	FALSE	TIMP1
-0.0794948	-0.714855	-0.397175	FALSE	IGFBP7
-0.701859	-0.0929588	-0.397409	FALSE	MFGE8
-0.701859	-0.098249	-0.400054	FALSE	LYNX1
-0.701859	-0.098249	-0.400054	FALSE	SARAF
-0.214856	-0.586148	-0.400502	FALSE	RETN
-1.64561	0.841911	-0.401851	FALSE	CD122
-1.16106	0.350728	-0.405168	FALSE	DEFA5
-0.573055	-0.240885	-0.40697	FALSE	MEGF10
-0.122398	-0.691928	-0.407163	FALSE	AMICA1
-0.678914	-0.13583	-0.407372	FALSE	B2M
-0.701859	-0.115661	-0.40876	FALSE	IL36RN
-0.701859	-0.115661	-0.40876	FALSE	PLA2G12B
-1.16106	0.335806	-0.412629	FALSE	JAM3
0.021528	-0.847697	-0.413084	FALSE	ADIPOQ
-0.598507	-0.228218	-0.413363	FALSE	LYPD5
0.255445	-1.08417	-0.414361	FALSE	FLRT3
-0.937497	0.108223	-0.414637	FALSE	OLFM4
-0.937497	0.108223	-0.414637	FALSE	SERPINE1
-1.31725	0.486908	-0.415169	FALSE	CD320
-0.301133	-0.532786	-0.41696	FALSE	TNFSF14
-0.382045	-0.45509	-0.418567	FALSE	HTN3
-0.701859	-0.13583	-0.418844	FALSE	BSG
-0.227532	-0.617099	-0.422315	FALSE	NPC2
-0.937497	0.0910963	-0.4232	FALSE	SCN2B
-1.4029	0.553861	-0.424517	FALSE	AGR2
0.0985423	-0.950317	-0.425887	FALSE	LY6G6C
0.0985423	-0.950317	-0.425887	FALSE	INSL4
0.0985423	-0.950317	-0.425887	FALSE	PODN
-1.07145	0.219483	-0.425982	FALSE	SIL1
0.00893758	-0.862622	-0.426842	FALSE	SARAF
0.349592	-1.20659	-0.428497	FALSE	CCL1
-0.764502	-0.0929588	-0.42873	FALSE	CHST14
-1.40156	0.542648	-0.429455	FALSE	ADIPOQ
-1.40156	0.542648	-0.429455	FALSE	CCL7
-0.764502	-0.098249	-0.431375	FALSE	SCRG1
0.381177	-1.2441	-0.431463	FALSE	VSIG2
0.381177	-1.2441	-0.431463	FALSE	PRL
0.147656	-1.01065	-0.431497	FALSE	TSKU
0.147656	-1.01065	-0.431497	FALSE	REG3G
-2.19973	1.33354	-0.433095	FALSE	LY6D
-0.175175	-0.691928	-0.433551	FALSE	F3
-1.54863	0.680809	-0.433911	FALSE	LYG1
-0.519653	-0.354667	-0.43716	FALSE	TNFRSF19
-0.8348	-0.0396087	-0.437204	FALSE	SLURP1
-1.54863	0.668534	-0.440048	FALSE	TAC3
-0.0362614	-0.847697	-0.441979	FALSE	ANGPTL6
0.200135	-1.08417	-0.442016	FALSE	MINPP1
-1.64561	0.760097	-0.442758	FALSE	SHH
-1.2315	0.342895	-0.444304	FALSE	SDF2L1
-0.849736	-0.0396087	-0.444672	FALSE	GAL
0.349592	-1.2441	-0.447255	FALSE	C11orf83
0.109886	-1.01065	-0.450382	FALSE	TPST1
-0.214856	-0.691928	-0.453392	FALSE	NXPH4
-0.678914	-0.228218	-0.453566	FALSE	PCDHGA12
-0.678914	-0.228218	-0.453566	FALSE	BCL10
-0.997876	0.0849447	-0.456465	FALSE	SHISA2
0.811568	-1.73038	-0.459408	FALSE	PVR
-0.678914	-0.240885	-0.459899	FALSE	NLGN4X
-1.54863	0.624733	-0.461948	FALSE	MIA
-0.0794948	-0.847697	-0.463596	FALSE	FLRT1
0.021528	-0.950317	-0.464394	FALSE	PTN
-0.701859	-0.228218	-0.465038	FALSE	TNFRSF18
-0.487638	-0.442948	-0.465293	FALSE	C19orf63
-0.0847891	-0.847697	-0.466243	FALSE	AMICA1
-1.40156	0.465545	-0.468007	FALSE	BSG
-1.2315	0.294977	-0.468263	FALSE	ASPN
0.0716587	-1.01065	-0.469496	FALSE	ZG16B
0.00893758	-0.950317	-0.47069	FALSE	NTF4
-0.227532	-0.714855	-0.471194	FALSE	STC2
-1.08822	0.144535	-0.471844	FALSE	SCGB2A1
-0.0847891	-0.862622	-0.473705	FALSE	CHGA
-0.330304	-0.618557	-0.47443	FALSE	IL18
-0.678914	-0.27119	-0.475052	FALSE	GZMB
-1.93123	0.969998	-0.480615	FALSE	CTHRC1
-1.31725	0.352554	-0.482346	FALSE	JAM2
-0.251116	-0.714855	-0.482986	FALSE	IGFL3
-0.8348	-0.13583	-0.485315	FALSE	RTN4R
0.443143	-1.41403	-0.485443	FALSE	MLN
0.437757	-1.41403	-0.488136	FALSE	TNFRSF21
-0.937497	-0.0396087	-0.488553	FALSE	RTN4R
-0.227532	-0.751288	-0.48941	FALSE	CCL24
-1.07145	0.0910963	-0.490175	FALSE	ANGPTL7
-0.0308088	-0.950317	-0.490563	FALSE	CRELD1
-0.937497	-0.0443092	-0.490903	FALSE	COLEC12
0.0985423	-1.08417	-0.492812	FALSE	IL1R2
-0.997876	0.00836515	-0.494755	FALSE	TMIGD2
-1.54863	0.553861	-0.497384	FALSE	JAM3
0.0484871	-1.04671	-0.499114	FALSE	PLG
-0.382045	-0.617099	-0.499572	FALSE	MAGT1
-0.413803	-0.586148	-0.499976	FALSE	FCN1
0.00893758	-1.01065	-0.500856	FALSE	FKBP11
-0.251116	-0.751288	-0.501202	FALSE	WISP1
-0.227532	-0.777452	-0.502492	FALSE	CST7
-0.25786	-0.751288	-0.504574	FALSE	CCL11
-0.8348	-0.176183	-0.505491	FALSE	ITM2A
0.0716587	-1.08417	-0.506254	FALSE	ATRAID
-0.487638	-0.531106	-0.509372	FALSE	EFNA4
-0.490237	-0.532786	-0.511512	FALSE	IL10
-1.2315	0.202939	-0.514282	FALSE	TAPBPL
-0.937497	-0.0929588	-0.515228	FALSE	LRRN4CL
-0.3414	-0.691928	-0.516664	FALSE	VCAM1
-0.3414	-0.691928	-0.516664	FALSE	CD300LF
-1.40156	0.367529	-0.517014	FALSE	CD177
-0.25786	-0.777452	-0.517656	FALSE	VEGFC
-0.764502	-0.27119	-0.517846	FALSE	IFNG
-0.598507	-0.442948	-0.520727	FALSE	PIGR
0.200135	-1.2441	-0.521984	FALSE	IFNA2
-0.0362614	-1.01065	-0.523456	FALSE	TAC1
-0.997876	-0.0497578	-0.523817	FALSE	DLL1
-0.519653	-0.532786	-0.526219	FALSE	AGT
-1.71815	0.664067	-0.527041	FALSE	PRG3
-0.3414	-0.714855	-0.528128	FALSE	PDGFRB
-0.214856	-0.847697	-0.531276	FALSE	ANGPTL7
-0.122398	-0.950317	-0.536358	FALSE	ATRAID
-0.937497	-0.13583	-0.536663	FALSE	ORM1
-0.678914	-0.395282	-0.537098	FALSE	IGFL1
0.255445	-1.32978	-0.537168	FALSE	C6orf72
-0.0638282	-1.01065	-0.537239	FALSE	ESM1
-0.227532	-0.847697	-0.537614	FALSE	IL21R
-0.301133	-0.777452	-0.539292	FALSE	FGF19
0.121838	-1.20659	-0.542374	FALSE	LEFTY1
-0.849736	-0.240885	-0.54531	FALSE	SCGB1A1
-0.0308088	-1.06354	-0.547175	FALSE	GNRH1
-0.0847891	-1.01065	-0.54772	FALSE	LECT1
-0.382045	-0.714855	-0.54845	FALSE	APP
-0.487638	-0.611581	-0.54961	FALSE	IL13RA2
0.0716587	-1.17372	-0.551028	FALSE	KLK8
-0.573055	-0.532786	-0.552921	FALSE	TIMP1
-0.678914	-0.427016	-0.552965	FALSE	IGFBP6
-0.849736	-0.264451	-0.557094	FALSE	ABHD14A
0.43923	-1.56099	-0.560881	FALSE	DLL1
0.121838	-1.2441	-0.561132	FALSE	PRH1
-0.701859	-0.427016	-0.564437	FALSE	CXCL3
0.200135	-1.32978	-0.564823	FALSE	C19orf63
0.200135	-1.32978	-0.564823	FALSE	C20orf3
0.527249	-1.6579	-0.565326	FALSE	IL6
-1.64561	0.51333	-0.566141	FALSE	POMC
0.779815	-1.91291	-0.566548	FALSE	IGFBP4
-0.997876	-0.13583	-0.566853	FALSE	POMGNT1
-0.997876	-0.13583	-0.566853	FALSE	LRRTM3
0.109886	-1.2441	-0.567108	FALSE	LRRN4CL
-1.64561	0.507747	-0.568933	FALSE	WFDC12
-0.429747	-0.713943	-0.571845	FALSE	MIA
-0.429747	-0.714855	-0.572301	FALSE	ICOS
-0.701859	-0.442948	-0.572403	FALSE	TMED1
-0.301133	-0.847697	-0.574415	FALSE	CSF1
-1.90081	0.750673	-0.575071	FALSE	GKN1
0.0219052	-1.17372	-0.575905	FALSE	PTN
-1.7118	0.553861	-0.578971	FALSE	CNPY4
-0.764502	-0.395282	-0.579892	FALSE	IL21R
0.397308	-1.56099	-0.581841	FALSE	FKBP14
-0.301133	-0.862622	-0.581878	FALSE	MAN1B1
0.566214	-1.73038	-0.582084	FALSE	IL20RB
-0.413803	-0.751288	-0.582546	FALSE	TLR3
-0.214856	-0.950317	-0.582586	FALSE	TF
-1.16106	-0.00459272	-0.582828	FALSE	POGLUT1
-1.07145	-0.098249	-0.584848	FALSE	NRN1L
-1.07145	-0.098249	-0.584848	FALSE	MOG
0.0716587	-1.2441	-0.586222	FALSE	PROK1
-0.162781	-1.01065	-0.586716	FALSE	MEGF9
-0.162781	-1.01065	-0.586716	FALSE	TNFRSF11B
-1.64561	0.469665	-0.587974	FALSE	LYPD3
-0.937497	-0.240885	-0.589191	FALSE	APOD
-0.429747	-0.751288	-0.590518	FALSE	CEACAM6
0.147656	-1.32978	-0.591063	FALSE	PARM1
-0.3414	-0.847697	-0.594548	FALSE	SCGB1A1
-0.573055	-0.617099	-0.595077	FALSE	CD300C
0.216625	-1.41403	-0.598702	FALSE	TNFRSF25
0.713268	-1.91291	-0.599821	FALSE	BGN
-0.0261048	-1.17372	-0.59991	FALSE	LRRN4CL
-0.251116	-0.950317	-0.600716	FALSE	FDCSP
-0.487638	-0.714855	-0.601247	FALSE	CEACAM21
-0.487638	-0.714855	-0.601247	FALSE	TNFRSF21
-0.764502	-0.442948	-0.603725	FALSE	STC2
-0.0362614	-1.17218	-0.604219	FALSE	IL10
-0.937497	-0.27119	-0.604344	FALSE	SPRY1
-0.937497	-0.27119	-0.604344	FALSE	LYPD3
-0.937497	-0.27119	-0.604344	FALSE	SCRG1
0.444553	-1.6579	-0.606674	FALSE	CXADR
0.0219052	-1.2441	-0.611099	FALSE	CLEC7A
-0.214856	-1.01065	-0.612753	FALSE	FLT3LG
-0.701859	-0.524512	-0.613185	FALSE	FXYD5
-0.382045	-0.847697	-0.614871	FALSE	GNRH1
-0.382045	-0.847697	-0.614871	FALSE	BPIFA2
0.0985423	-1.32978	-0.615619	FALSE	EFNA1
-0.700945	-0.532786	-0.616866	FALSE	CLEC1B
-0.519653	-0.714855	-0.617254	FALSE	VSIG4
0.870596	-2.10629	-0.617849	FALSE	BPIFB2
-1.2315	-0.00459272	-0.618048	FALSE	TMEFF2
-0.227532	-1.01065	-0.619091	FALSE	SLAMF7
0.406901	-1.6579	-0.6255	FALSE	NRTN
-0.301133	-0.950317	-0.625725	FALSE	ANGPTL4
-0.937497	-0.314431	-0.625964	FALSE	SRPX
-1.15952	-0.0929588	-0.626241	FALSE	REG3A
0.95877	-2.2116	-0.626416	FALSE	GPA33
-0.0794948	-1.17372	-0.626605	FALSE	LYPD3
-0.0794948	-1.17372	-0.626605	FALSE	FGF22
-0.242832	-1.01065	-0.626741	FALSE	C11orf83
-0.997876	-0.256173	-0.627024	FALSE	VCAM1
0.158178	-1.41403	-0.627926	FALSE	CXCL15
-1.40156	0.144535	-0.628511	FALSE	LYPD2
-0.0847891	-1.17372	-0.629252	FALSE	TMEM98
-0.0847891	-1.17372	-0.629252	FALSE	NOV
-0.997876	-0.264451	-0.631163	FALSE	TGFB3
-0.678914	-0.586148	-0.632531	FALSE	FKBP7
-0.764502	-0.500796	-0.632649	FALSE	CD58
-1.4029	0.134021	-0.634437	FALSE	FAM3B
-0.997876	-0.27119	-0.634533	FALSE	PTPRC
-0.997876	-0.27119	-0.634533	FALSE	PDGFD
-0.738319	-0.532786	-0.635553	FALSE	TMEM25
-0.738319	-0.532786	-0.635553	FALSE	PCDH12
-0.0308088	-1.2441	-0.637456	FALSE	CLMP
0.381339	-1.6579	-0.638281	FALSE	IFNA5
-0.0362614	-1.2441	-0.640182	FALSE	XCL2
-1.2315	-0.0497578	-0.640631	FALSE	SPPL3
-0.678914	-0.611581	-0.645248	FALSE	SCGB2A1
-0.849736	-0.442948	-0.646342	FALSE	SIGLEC9
-0.122398	-1.17372	-0.648057	FALSE	TGFB1
-1.16106	-0.13583	-0.648447	FALSE	METTL7A
-0.764502	-0.532786	-0.648644	FALSE	TNFRSF6B
-0.764502	-0.532786	-0.648644	FALSE	CCL20
-0.214856	-1.08417	-0.649511	FALSE	EPOR
-1.07145	-0.228218	-0.649833	FALSE	ZG16
-0.301133	-1.01065	-0.655892	FALSE	IL17D
-1.07145	-0.240885	-0.656166	FALSE	IL27RA
-1.40156	0.0849447	-0.658307	FALSE	IGFBP5
-1.40156	0.0849447	-0.658307	FALSE	ADCYAP1
0.891365	-2.2116	-0.660119	FALSE	CORT
-0.0847891	-1.2441	-0.664446	FALSE	MFAP4
-0.0847891	-1.2441	-0.664446	FALSE	CXCL16
-0.0847891	-1.2441	-0.664446	FALSE	IFNA14
-0.0847891	-1.2441	-0.664446	FALSE	CCL24
-0.937497	-0.395282	-0.666389	FALSE	ZG16B
-0.251116	-1.08417	-0.667641	FALSE	IFNA8
-0.8348	-0.500796	-0.667798	FALSE	ITM2B
-0.8348	-0.500796	-0.667798	FALSE	IL4I1
-0.162781	-1.17372	-0.668249	FALSE	IL17B
0.0716587	-1.41403	-0.671185	FALSE	SCG5
-1.07145	-0.27119	-0.671319	FALSE	HRG
-1.40156	0.0580813	-0.671738	FALSE	DEFA4
0.308733	-1.6579	-0.674584	FALSE	PLA2G2D
0.308733	-1.6579	-0.674584	FALSE	SIRPA
0.381177	-1.73038	-0.674603	FALSE	PLAT
-0.764502	-0.586148	-0.675325	FALSE	PTN
-0.3414	-1.01065	-0.676025	FALSE	LYPD2
-1.64561	0.280141	-0.682736	FALSE	IL2
-1.2315	-0.13583	-0.683667	FALSE	CXCL1
-0.519653	-0.847697	-0.683675	FALSE	MIA3
-1.71815	0.350728	-0.683711	FALSE	REG1B
-1.71815	0.350728	-0.683711	FALSE	PEBP4
0.288527	-1.6579	-0.684687	FALSE	DCD
-0.678914	-0.691928	-0.685421	FALSE	CNPY3
-1.07145	-0.314431	-0.692939	FALSE	LRIG3
-1.16106	-0.228218	-0.694641	FALSE	FAM159A
-1.16106	-0.228218	-0.694641	FALSE	CCL24
-0.382045	-1.01065	-0.696347	FALSE	AHSG
-0.997876	-0.395282	-0.696579	FALSE	DNASE1
-0.997876	-0.395282	-0.696579	FALSE	CD177
-0.678914	-0.714855	-0.696885	FALSE	FCAMR
-0.678914	-0.714855	-0.696885	FALSE	NTM
-0.701859	-0.691928	-0.696893	FALSE	ADAMTSL1
0.512545	-1.91291	-0.700183	FALSE	BDNF
-0.227532	-1.17372	-0.700624	FALSE	PTHLH
-1.16106	-0.240885	-0.700974	FALSE	TMC2
-1.16106	-0.240885	-0.700974	FALSE	SCGB1A1
-0.162781	-1.2441	-0.703442	FALSE	FGL1
-0.0847891	-1.32978	-0.707285	FALSE	SDF2L1
-2.19973	0.78434	-0.707695	FALSE	CSF2RA
-0.701859	-0.714855	-0.708357	FALSE	IL36G
-0.573055	-0.847697	-0.710376	FALSE	BGN
-1.19396	-0.228218	-0.711089	FALSE	TNFRSF10C
-1.64561	0.219483	-0.713065	FALSE	SLITRK1
0.483551	-1.91291	-0.71468	FALSE	TAC3
-0.738319	-0.691928	-0.715123	FALSE	CD2
-0.25786	-1.17372	-0.715788	FALSE	B2M
-0.573055	-0.862622	-0.717838	FALSE	IGFBP7
-0.487638	-0.950317	-0.718977	FALSE	JAM3
-0.487638	-0.950317	-0.718977	FALSE	ADAMTSL1
0.121838	-1.56099	-0.719577	FALSE	MFAP5
-0.997876	-0.442948	-0.720412	FALSE	IL36RN
0.216625	-1.6579	-0.720638	FALSE	LYPD6
-1.4029	-0.0396087	-0.721252	FALSE	DHH
-1.4029	-0.0396087	-0.721252	FALSE	IL15
-1.64561	0.202939	-0.721337	FALSE	GPC6
-0.0362614	-1.41537	-0.725814	FALSE	EFNA4
-0.678914	-0.777452	-0.728183	FALSE	SERPINA5
-1.54863	0.0910963	-0.728767	FALSE	CNDP1
-1.2315	-0.228218	-0.729861	FALSE	ENPP6
-1.93123	0.46651	-0.732358	FALSE	AZGP1
-1.07145	-0.395282	-0.733364	FALSE	CXCL3
-1.07145	-0.395282	-0.733364	FALSE	CXCL10
-0.519653	-0.950317	-0.734985	FALSE	PROK1
-0.937497	-0.532786	-0.735142	FALSE	MAGT1
0.798463	-2.26987	-0.735701	FALSE	FAM159A
-1.2315	-0.240885	-0.736194	FALSE	CSF3R
-1.2315	-0.240885	-0.736194	FALSE	FGF23
0.255445	-1.73038	-0.737469	FALSE	TFF3
-1.71815	0.241729	-0.73821	FALSE	FAM180A
-0.700945	-0.777452	-0.739199	FALSE	PRADC1
-0.701859	-0.777452	-0.739655	FALSE	EDA2R
-0.413803	-1.08417	-0.748985	FALSE	MZB1
-1.71815	0.219483	-0.749333	FALSE	SCGB1D2
0.444553	-1.9433	-0.749374	FALSE	RTN4R
-0.0847891	-1.41403	-0.749409	FALSE	FGF19
-0.25786	-1.2441	-0.750981	FALSE	SDF2L1
-1.93123	0.423905	-0.753661	FALSE	TNFSF10
-1.07145	-0.442948	-0.757198	FALSE	IL36RN
-1.71815	0.202939	-0.757605	FALSE	LYPD2
-1.16106	-0.354667	-0.757865	FALSE	NETO2
-0.573055	-0.950317	-0.761686	FALSE	CHRDL2
-0.573055	-0.950317	-0.761686	FALSE	SPACA3
-2.19973	0.673836	-0.762947	FALSE	SEMA6B
-0.678914	-0.847697	-0.763305	FALSE	IL31RA
-0.519653	-1.01065	-0.765151	FALSE	IGFBP3
-0.997876	-0.532786	-0.765331	FALSE	TNFRSF10D
0.381177	-1.91291	-0.765867	FALSE	IFNA1
-1.90081	0.367367	-0.766724	FALSE	IL1F10
-1.64561	0.108223	-0.768695	FALSE	CHST14
-0.849736	-0.691928	-0.770832	FALSE	IL20RB
-0.301133	-1.2441	-0.772618	FALSE	CEACAM7
0.109886	-1.6579	-0.774007	FALSE	COLEC11
0.109886	-1.6579	-0.774007	FALSE	PNOC
-1.64561	0.0962801	-0.774666	FALSE	IL4I1
-0.701859	-0.847697	-0.774778	FALSE	FSTL3
-0.701859	-0.847697	-0.774778	FALSE	THY1
-0.8348	-0.714855	-0.774828	FALSE	TNFRSF18
-0.937497	-0.617099	-0.777298	FALSE	C6orf15
-0.937497	-0.617099	-0.777298	FALSE	PLA2G10
-1.16106	-0.395282	-0.778173	FALSE	FGF21
0.349592	-1.91291	-0.781659	FALSE	ANG
-0.849736	-0.714855	-0.782296	FALSE	GPA33
-0.487638	-1.08417	-0.785902	FALSE	SGCE
-1.71815	0.144535	-0.786807	FALSE	IGFL1
-0.738319	-0.847697	-0.793008	FALSE	CD320
-1.16106	-0.427016	-0.79404	FALSE	UTS2
-1.4029	-0.186289	-0.794592	FALSE	C1orf187
-1.40156	-0.19644	-0.798999	FALSE	TXNDC12
-0.849736	-0.751288	-0.800512	FALSE	NPY
-0.429747	-1.17372	-0.801731	FALSE	IL17F
-0.429747	-1.17372	-0.801731	FALSE	CCL20
-0.519653	-1.08417	-0.80191	FALSE	F3
-1.16106	-0.442948	-0.802006	FALSE	PDGFRL
-1.71815	0.108223	-0.804963	FALSE	ESAM
-1.71815	0.108223	-0.804963	FALSE	SPACA3
-0.8348	-0.777452	-0.806126	FALSE	PI16
-0.441898	-1.17372	-0.807807	FALSE	NCSTN
-0.441898	-1.17372	-0.807807	FALSE	CCL18
0.109886	-1.73038	-0.810248	FALSE	NTM
-1.90081	0.280141	-0.810336	FALSE	EMR3
-1.90081	0.274787	-0.813014	FALSE	IGFBP4
-1.2315	-0.395282	-0.813393	FALSE	IGFBP5
-1.31725	-0.314431	-0.815838	FALSE	FKBP14
0.0985423	-1.73038	-0.81592	FALSE	FCAMR
0.267622	-1.91291	-0.822644	FALSE	DEFB119
-1.54863	-0.098249	-0.823439	FALSE	PODXL2
-2.25804	0.610358	-0.82384	FALSE	ANGPTL3
0.00893758	-1.6579	-0.824482	FALSE	REG1A
-0.701859	-0.950317	-0.826088	FALSE	ACVR1
-0.573055	-1.08417	-0.828611	FALSE	NPC2
-0.413803	-1.2441	-0.828953	FALSE	IL1RAP
-0.242832	-1.41537	-0.829099	FALSE	SPPL3
-1.90081	0.241729	-0.829542	FALSE	IL17F
-0.25786	-1.41403	-0.835945	FALSE	SLC39A4
-1.16106	-0.524512	-0.842788	FALSE	MEP1A
-0.441898	-1.2441	-0.843	FALSE	SUSD4
-1.64561	-0.0497578	-0.847685	FALSE	CXCL9
-0.8348	-0.862622	-0.848711	FALSE	MINPP1
-0.8348	-0.862622	-0.848711	FALSE	C1orf187
-0.849736	-0.862622	-0.856179	FALSE	MPZL2
-0.997876	-0.714855	-0.856365	FALSE	SLAMF6
-0.764502	-0.950317	-0.857409	FALSE	DLL4
-0.301133	-1.41403	-0.857581	FALSE	SCG3
-0.519653	-1.20659	-0.863119	FALSE	SFRP2
-0.487638	-1.2441	-0.86587	FALSE	SIGLEC10
-2.19973	0.465545	-0.867093	FALSE	EPGN
-0.678914	-1.06354	-0.871228	FALSE	TIE1
-0.573055	-1.17372	-0.873385	FALSE	LAMP2
-0.738319	-1.01065	-0.874485	FALSE	CCL11
0.154859	-1.91291	-0.879026	FALSE	DLL1
-0.429747	-1.32978	-0.879764	FALSE	AMTN
-0.102214	-1.6579	-0.880058	FALSE	EFNB1
-1.64561	-0.115661	-0.880637	FALSE	EPHB1
-1.07145	-0.691928	-0.881687	FALSE	KLK8
-1.2315	-0.532786	-0.882145	FALSE	EFNA1
-1.71815	-0.0497578	-0.883953	FALSE	ANGPTL3
0.500808	-2.26987	-0.884529	FALSE	FGF19
-2.19973	0.429286	-0.885222	FALSE	LYPD5
-0.764502	-1.01065	-0.887576	FALSE	CREG1
-1.16106	-0.617099	-0.889081	FALSE	DEFB127
-0.573055	-1.20659	-0.889821	FALSE	SIGLEC5
-0.122398	-1.6579	-0.89015	FALSE	NRN1
-0.937497	-0.847697	-0.892597	FALSE	VMO1
-0.701859	-1.08417	-0.893013	FALSE	FGFRL1
-1.93123	0.144535	-0.893346	FALSE	LIPG
-1.90081	0.108223	-0.896296	FALSE	SERPINE1
-0.382045	-1.41403	-0.898037	FALSE	FKBP11
0.0985423	-1.91291	-0.907184	FALSE	NRG1
-0.573055	-1.2441	-0.908579	FALSE	ENPP6
-0.573055	-1.2441	-0.908579	FALSE	SPINT1
-0.738319	-1.08417	-0.911243	FALSE	EFNB2
-0.172895	-1.6579	-0.915398	FALSE	MZB1
-1.93123	0.0962801	-0.917473	FALSE	DHRS9
-0.429747	-1.41403	-0.921888	FALSE	CHRDL2
-0.997876	-0.847697	-0.922786	FALSE	CD300LB
-1.31725	-0.532786	-0.925016	FALSE	NTS
-0.122398	-1.73038	-0.926391	FALSE	HHIPL2
-1.71815	-0.13583	-0.92699	FALSE	NCAM1
-1.54863	-0.314431	-0.93153	FALSE	CCL17
-1.64561	-0.228218	-0.936915	FALSE	MDA-LDL
-0.701859	-1.17372	-0.937787	FALSE	CRELD2
-0.227532	-1.6579	-0.942716	FALSE	SPINK7
-1.40156	-0.500796	-0.951177	FALSE	GC
-1.40156	-0.500796	-0.951177	FALSE	NTM
-0.487638	-1.41537	-0.951502	FALSE	DLL1
-1.64561	-0.264451	-0.955032	FALSE	CADM1
-2.76933	0.855395	-0.956965	FALSE	NCR1
-1.64561	-0.27119	-0.958401	FALSE	C1RL
-1.07145	-0.847697	-0.959572	FALSE	OMD
-2.19973	0.280141	-0.959795	FALSE	CDCP1
-2.25804	0.335806	-0.961115	FALSE	BTN3A2
-0.678914	-1.2441	-0.961508	FALSE	SBSN
-1.2315	-0.691928	-0.961716	FALSE	SPESP1
-1.2315	-0.691928	-0.961716	FALSE	LY6D
-1.2315	-0.691928	-0.961716	FALSE	NTNG1
-0.511372	-1.41403	-0.962701	FALSE	IGF2
-0.519653	-1.41403	-0.966841	FALSE	RCN3
-1.40156	-0.532786	-0.967172	FALSE	AMICA1
-1.40156	-0.532786	-0.967172	FALSE	IL10RA
-1.40156	-0.532786	-0.967172	FALSE	LYPD6B
-1.40156	-0.532786	-0.967172	FALSE	REG4
-1.40156	-0.532786	-0.967172	FALSE	TF
-2.19973	0.264266	-0.967732	FALSE	GPR56
-1.2315	-0.713943	-0.972723	FALSE	FKBP7
-2.19973	0.253898	-0.972916	FALSE	ACP6
-0.701859	-1.2441	-0.972981	FALSE	CHAD
-0.997876	-0.950317	-0.974096	FALSE	NRN1L
-0.0362614	-1.91291	-0.974586	FALSE	SST
-1.90081	-0.0497578	-0.975286	FALSE	LYVE1
0.258808	-2.2116	-0.976398	FALSE	ARTN
-0.227532	-1.73038	-0.978957	FALSE	SERPINA3
-0.301133	-1.6579	-0.979517	FALSE	CCL21
-2.4585	0.498637	-0.979934	FALSE	C6orf15
0.236272	-2.2116	-0.987665	FALSE	LAMP2
-0.738319	-1.2441	-0.991211	FALSE	FIBCD1
-1.2315	-0.751288	-0.991396	FALSE	IL18
-1.7118	-0.27119	-0.991497	FALSE	CEACAM5
-2.76933	0.785055	-0.992135	FALSE	FCN1
-0.573055	-1.41403	-0.993542	FALSE	APP
-1.4029	-0.586148	-0.994522	FALSE	KDELC1
-0.0794948	-1.91291	-0.996203	FALSE	ESM1
-0.0794948	-1.91291	-0.996203	FALSE	SLPI
-0.8348	-1.17372	-1.00426	FALSE	LYNX1
-0.764502	-1.2441	-1.0043	FALSE	SPAG11A
-1.16106	-0.847697	-1.00438	FALSE	REG4
-1.16106	-0.847697	-1.00438	FALSE	TAPBPL
-2.09434	0.0849447	-1.0047	FALSE	LAYN
0.200135	-2.2116	-1.00573	FALSE	ULBP2
-2.4585	0.429286	-1.01461	FALSE	KLK12
-1.90081	-0.13583	-1.01832	FALSE	TEX101
-2.25804	0.219483	-1.01928	FALSE	IL17B
-0.382045	-1.6579	-1.01997	FALSE	BOC
-1.31725	-0.751288	-1.03427	FALSE	BTN2A1
0.200135	-2.26987	-1.03486	FALSE	IL10
-1.64561	-0.427016	-1.03631	FALSE	FSHB
-1.64561	-0.427016	-1.03631	FALSE	CD276
-1.71815	-0.354667	-1.03641	FALSE	CD244
-0.8348	-1.2441	-1.03945	FALSE	PODN
-1.2315	-0.847697	-1.0396	FALSE	CEACAM19
-1.2315	-0.847697	-1.0396	FALSE	IGFL1
-1.54863	-0.532786	-1.04071	FALSE	PRSS27
-0.997876	-1.08417	-1.04102	FALSE	C6orf15
-0.429747	-1.6579	-1.04382	FALSE	CXCL9
-0.678914	-1.41403	-1.04647	FALSE	SOST
-1.40156	-0.691928	-1.04674	FALSE	CCL13
-0.764502	-1.32978	-1.04714	FALSE	CD5L
-1.4029	-0.691928	-1.04741	FALSE	KLK3
-2.19973	0.0849447	-1.05739	FALSE	SPINT1
-0.700945	-1.41403	-1.05749	FALSE	TMEM207
-0.700945	-1.41403	-1.05749	FALSE	RCN3
-1.40156	-0.714855	-1.05821	FALSE	JAM2
-1.40156	-0.714855	-1.05821	FALSE	DKK4
-1.40156	-0.714855	-1.05821	FALSE	NRTN
0.0716587	-2.2116	-1.06997	FALSE	FAM3B
-2.19973	0.0580813	-1.07082	FALSE	CADM3
-1.64561	-0.500796	-1.0732	FALSE	TNFSF18
-1.40156	-0.751288	-1.07642	FALSE	TNFRSF25
-0.429747	-1.73038	-1.08006	FALSE	LY6G6C
-1.71815	-0.442948	-1.08055	FALSE	PDGFA
-2.25804	0.0962801	-1.08088	FALSE	THY1
-0.251116	-1.91291	-1.08201	FALSE	DLK1
-0.227532	-1.9433	-1.08542	FALSE	REG3A
-0.997876	-1.17372	-1.0858	FALSE	APOD
-1.90081	-0.27119	-1.086	FALSE	CA9
-0.764502	-1.41403	-1.08927	FALSE	CCL3L3
-0.937497	-1.2441	-1.0908	FALSE	MIA3
-1.2315	-0.950317	-1.09091	FALSE	XCL2
-0.251116	-1.9433	-1.09721	FALSE	SBSN
0.602102	-2.80627	-1.10209	FALSE	PI16
-2.19973	-0.00459272	-1.10216	FALSE	THY1
-1.19396	-1.01065	-1.1023	FALSE	SCGB1A1
-0.301133	-1.91291	-1.10702	FALSE	EPOR
-1.90081	-0.314431	-1.10762	FALSE	PLA2G15
-0.909217	-1.32978	-1.1195	FALSE	CNPY3
-2.4585	0.219483	-1.11951	FALSE	MUC20
-1.54863	-0.691928	-1.12028	FALSE	IL20RB
-1.54863	-0.691928	-1.12028	FALSE	WISP2
-0.997876	-1.2441	-1.12099	FALSE	SCGB2A2
-0.997876	-1.2441	-1.12099	FALSE	ENDOU
-0.997876	-1.2441	-1.12099	FALSE	IL15
-1.2315	-1.01065	-1.12108	FALSE	GPR56
-0.0308088	-2.2116	-1.12121	FALSE	EGFL7
-1.16106	-1.08417	-1.12262	FALSE	IL13RA2
-0.8348	-1.41403	-1.12441	FALSE	TNFSF10
-1.40156	-0.847697	-1.12463	FALSE	REG3A
-1.40156	-0.847697	-1.12463	FALSE	FAIM3
-1.4029	-0.847697	-1.1253	FALSE	TREML1
-0.849736	-1.41403	-1.13188	FALSE	IFNA8
-0.849736	-1.41403	-1.13188	FALSE	C10orf54
-1.40156	-0.862622	-1.13209	FALSE	TAC3
-2.4585	0.186462	-1.13602	FALSE	PROK1
0.479428	-2.78077	-1.15067	FALSE	LYG1
-0.573055	-1.73038	-1.15172	FALSE	IL18BP
-2.64949	0.342895	-1.1533	FALSE	IFNA17
-2.4585	0.144535	-1.15698	FALSE	PTHLH
-1.2315	-1.08417	-1.15783	FALSE	C19orf63
-1.16106	-1.17372	-1.16739	FALSE	TMUB1
-1.16106	-1.17372	-1.16739	FALSE	MUC20
-1.16106	-1.17372	-1.16739	FALSE	IL17F
-2.19973	-0.13583	-1.16778	FALSE	ATRAID
-0.429747	-1.91291	-1.17133	FALSE	IL17C
-2.4585	0.108223	-1.17514	FALSE	LCN1
-0.937497	-1.41403	-1.17576	FALSE	ULBP2
-1.40156	-0.950317	-1.17594	FALSE	EDN3
-0.441898	-1.91291	-1.1774	FALSE	CD300LF
-0.701859	-1.6579	-1.17988	FALSE	RNASE7
-2.4585	0.0849447	-1.18678	FALSE	CTSL2
-0.738319	-1.6579	-1.19811	FALSE	FGFRL1
-1.64561	-0.751288	-1.19845	FALSE	COLEC10
0.381339	-2.78077	-1.19972	FALSE	DLL1
-0.487638	-1.91291	-1.20027	FALSE	ERO1L
-1.16106	-1.2441	-1.20258	FALSE	TNFRSF9
-1.2315	-1.17372	-1.20261	FALSE	CES3
-1.2315	-1.17372	-1.20261	FALSE	DEFB132
-1.2315	-1.17372	-1.20261	FALSE	FKBP11
-1.40156	-1.01065	-1.2061	FALSE	HBEGF
-1.64561	-0.777452	-1.21153	FALSE	IL22RA2
-1.64561	-0.777452	-1.21153	FALSE	SLC39A6
0.349592	-2.78077	-1.21559	FALSE	GFRA3
-1.71815	-0.713943	-1.21605	FALSE	IFNA6
-0.701859	-1.73038	-1.21612	FALSE	TFF3
-2.19973	-0.240885	-1.22031	FALSE	IGFBP6
0.00893758	-2.47018	-1.23062	FALSE	CCL22
-0.25786	-2.2116	-1.23473	FALSE	IGFL1
-2.19973	-0.27119	-1.23546	FALSE	IL10RA
-1.40156	-1.08417	-1.24286	FALSE	SPINK6
-1.07145	-1.41537	-1.24341	FALSE	OTOR
-1.07145	-1.41537	-1.24341	FALSE	AIF1L
-2.76933	0.280141	-1.24459	FALSE	IL1B
-1.54863	-0.950317	-1.24947	FALSE	CD320
-0.849736	-1.6579	-1.25382	FALSE	TNFRSF19
-1.64561	-0.862622	-1.25412	FALSE	IL7
0.49477	-3.02692	-1.26608	FALSE	DEFA5
-0.0794948	-2.47018	-1.27484	FALSE	BTNL8
-2.19973	-0.354667	-1.2772	FALSE	CD48
-0.0847891	-2.47018	-1.27749	FALSE	DLK1
-1.71815	-0.847697	-1.28292	FALSE	SERPINE2
-1.4029	-1.17372	-1.28831	FALSE	RETN
-2.76933	0.186462	-1.29143	FALSE	IGFBP3
-0.487638	-2.10629	-1.29697	FALSE	C1QTNF3
-0.937497	-1.6579	-1.2977	FALSE	MPZL3
-0.122398	-2.47767	-1.30003	FALSE	IL1RL1
-1.19396	-1.41537	-1.30466	FALSE	TNFRSF18
-0.701859	-1.91291	-1.30738	FALSE	INSL3
-1.90081	-0.714855	-1.30783	FALSE	PPBP
-2.19973	-0.427016	-1.31337	FALSE	NRN1L
-0.172895	-2.47018	-1.32154	FALSE	CDAN1
-1.2315	-1.41403	-1.32277	FALSE	TIE1
-1.40156	-1.2441	-1.32283	FALSE	OLFM4
-1.93123	-0.714855	-1.32304	FALSE	AGR3
-1.4029	-1.2441	-1.3235	FALSE	CDAN1
-0.997876	-1.6579	-1.32789	FALSE	PRADC1
-1.64561	-1.01065	-1.32813	FALSE	EDA2R
-1.64561	-1.01065	-1.32813	FALSE	IL2RB
-1.64561	-1.01065	-1.32813	FALSE	EEF1D
-2.76933	0.0962801	-1.33652	FALSE	F3
-2.76933	0.0962801	-1.33652	FALSE	MPZL2
-0.487638	-2.2116	-1.34962	FALSE	AMELX
-0.487638	-2.2116	-1.34962	FALSE	CDH16
-2.19973	-0.500796	-1.35026	FALSE	RCN3
-2.19973	-0.500796	-1.35026	FALSE	TMEM27
-2.25804	-0.442948	-1.35049	FALSE	PPBP
-0.598507	-2.10629	-1.3524	FALSE	CCL1
-0.519653	-2.2116	-1.36563	FALSE	IFNG
-0.8348	-1.91291	-1.37386	FALSE	TFPI
-0.8348	-1.91291	-1.37386	FALSE	FSTL1
-0.849736	-1.91291	-1.38132	FALSE	SERPINA5
-2.4585	-0.314431	-1.38647	FALSE	AGR2
-2.76933	-0.00459272	-1.38696	FALSE	EFNB1
-1.2315	-1.56099	-1.39625	FALSE	PLA2G12A
-1.54863	-1.2441	-1.39637	FALSE	OSM
-1.71815	-1.08417	-1.40116	FALSE	KIRREL3
-0.0308088	-2.78077	-1.40579	FALSE	PAEP
-0.604028	-2.2116	-1.40782	FALSE	SLAMF6
-1.90081	-0.950317	-1.42557	FALSE	PF4
-1.90081	-0.950317	-1.42557	FALSE	RETN
-1.90081	-0.950317	-1.42557	FALSE	CD40
-2.4585	-0.395282	-1.42689	FALSE	LAMP2
-1.64561	-1.2441	-1.44486	FALSE	NRG1
-0.678914	-2.2116	-1.44526	FALSE	CADM3
-1.16106	-1.73038	-1.44572	FALSE	C15orf24
-1.16106	-1.73038	-1.44572	FALSE	TNFRSF10C
-0.122398	-2.78077	-1.45158	FALSE	ISLR
-2.76933	-0.13583	-1.45258	FALSE	KLK8
-0.997876	-1.91291	-1.45539	FALSE	CNDP1
-0.701859	-2.2116	-1.45673	FALSE	SPINT2
-2.19973	-0.714855	-1.45729	FALSE	IL1A
-2.48911	-0.427016	-1.45806	FALSE	CCL14
-1.19396	-1.72404	-1.459	FALSE	ITM2B
-3.01566	0.0962801	-1.45969	FALSE	IL22
0.366353	-3.31217	-1.47291	FALSE	EPHB6
-2.19973	-0.751288	-1.47551	FALSE	OLFM4
-2.4585	-0.500796	-1.47965	FALSE	CSRP2BP
-1.71815	-1.2441	-1.48113	FALSE	ANGPTL2
-1.40156	-1.56099	-1.48127	FALSE	SCGB1A1
0.349592	-3.31217	-1.48129	FALSE	JAM3
-0.764502	-2.2116	-1.48805	FALSE	DEFB1
-0.764502	-2.2116	-1.48805	FALSE	ZG16B
-2.19973	-0.777452	-1.48859	FALSE	EPHB1
-2.76933	-0.228218	-1.49877	FALSE	FST
-0.8348	-2.2116	-1.5232	FALSE	GREM1
-0.8348	-2.2116	-1.5232	FALSE	PI16
-2.19973	-0.847697	-1.52371	FALSE	IL17D
-1.31725	-1.73038	-1.52381	FALSE	SPINK7
-1.40156	-1.6579	-1.52973	FALSE	MSMB
-3.01566	-0.0497578	-1.53271	FALSE	EFNA4
-0.102214	-3.02692	-1.56457	FALSE	ISLR2
-1.40156	-1.73038	-1.56597	FALSE	REG1A
-1.2315	-1.91291	-1.57221	FALSE	CYTL1
-1.2315	-1.91291	-1.57221	FALSE	SPINT1
-1.90081	-1.2441	-1.57246	FALSE	LY6H
-0.382045	-2.78077	-1.58141	FALSE	NRTN
-1.08822	-2.10629	-1.59726	FALSE	SPRY1
-0.937497	-2.26987	-1.60368	FALSE	AGR2
-3.30112	0.0849447	-1.60809	FALSE	FRZB
-0.764502	-2.47018	-1.61734	FALSE	FSTL3
-2.09434	-1.17372	-1.63403	FALSE	C6orf72
-2.76933	-0.500796	-1.63506	FALSE	TNFRSF10B
-3.01566	-0.264451	-1.64006	FALSE	NPPB
-0.519653	-2.78077	-1.65021	FALSE	CD14
0.00893758	-3.31217	-1.65161	FALSE	REG4
-3.30112	-0.00459272	-1.65286	FALSE	DEFA4
-2.4585	-0.847697	-1.6531	FALSE	OMG
-3.28902	-0.0443092	-1.66667	FALSE	ERO1L
-1.16106	-2.2116	-1.68633	FALSE	TNFRSF10B
-0.519653	-2.88649	-1.70307	FALSE	SPAG11A
-2.19973	-1.2441	-1.72192	FALSE	CD200R1
-2.76933	-0.691928	-1.73063	FALSE	ASPN
-0.997876	-2.47018	-1.73403	FALSE	PRELP
-0.738319	-2.78077	-1.75954	FALSE	CXCL9
-0.764502	-2.78077	-1.77264	FALSE	NLGN4X
-2.76933	-0.777452	-1.77339	FALSE	CXCL6
-3.01566	-0.532786	-1.77423	FALSE	CNPY4
-2.19973	-1.41403	-1.80688	FALSE	DEFA3
-1.4029	-2.2116	-1.80725	FALSE	IL25
-0.8348	-2.78077	-1.80778	FALSE	OBP2B
-1.90081	-1.73038	-1.8156	FALSE	MUCL1
-1.40156	-2.26987	-1.83571	FALSE	MINPP1
-1.19396	-2.47767	-1.83582	FALSE	LAMP2
-2.25804	-1.41537	-1.8367	FALSE	VASN
-0.519653	-3.30008	-1.90986	FALSE	IL24
-1.16106	-2.66102	-1.91104	FALSE	KLK11
-2.19973	-1.6579	-1.92882	FALSE	IL31RA
-2.4585	-1.41537	-1.93694	FALSE	FAM150B
-1.64561	-2.26987	-1.95774	FALSE	BAMBI
-1.16106	-2.78077	-1.97092	FALSE	WFDC12
-2.76933	-1.17372	-1.97152	FALSE	FGF9
-2.76933	-1.17372	-1.97152	FALSE	IFNA17
-1.2315	-2.78077	-2.00614	FALSE	CES3
-3.30112	-0.714855	-2.00799	FALSE	FSTL3
-3.01566	-1.01065	-2.01316	FALSE	SERPINA9
-3.01566	-1.01065	-2.01316	FALSE	FKBP7
-2.4585	-1.6579	-2.0582	FALSE	CADM3
-3.28902	-0.847697	-2.06836	FALSE	FLRT2
-3.30112	-0.847697	-2.07441	FALSE	PPY
-0.849736	-3.31217	-2.08095	FALSE	KAZALD1
-1.40156	-2.78077	-2.09116	FALSE	IL17D
-1.40156	-2.78077	-2.09116	FALSE	WISP2
-0.997876	-3.31217	-2.15502	FALSE	FCRL3
-1.93123	-2.47018	-2.2007	FALSE	PRADC1
-3.01566	-1.41403	-2.21485	FALSE	F3
-2.25804	-2.2116	-2.23482	FALSE	TNFRSF19
-1.90081	-2.78077	-2.34079	FALSE	GSG1
-2.48911	-2.2116	-2.35036	FALSE	RCN3
-2.4585	-2.26987	-2.36418	FALSE	DPEP1
-2.4585	-2.47018	-2.46434	FALSE	CD27
-3.76926	-1.17372	-2.47149	FALSE	EPHB6
-1.93123	-3.02692	-2.47908	FALSE	BTN2A1
-2.76933	-2.2116	-2.49046	FALSE	ISLR

## Sheet: HAdV-E4 CR1a Library 2
Array1 Score	Array2 Score	Average Score	Hit Flag	Hit name
4.0297	3.39219	3.71094	FALSE	FCGR2A
2.8938	2.8465	2.87015	FALSE	KLK9
2.41619	2.95811	2.68715	FALSE	NTS
2.5897	2.72346	2.65658	FALSE	FGF17
2.51302	2.77945	2.64624	FALSE	ILDR2
2.48167	2.728	2.60484	FALSE	UNC5D
2.69606	2.49984	2.59795	FALSE	FXYD4
2.41152	2.58504	2.49828	FALSE	KIR3DL3
1.98729	2.98811	2.4877	FALSE	DEFB4A
2.16972	2.73291	2.45132	FALSE	SGCA
2.21785	2.65562	2.43673	FALSE	FAM19A3
2.51709	2.32945	2.42327	FALSE	MILR1
2.5361	2.28719	2.41165	FALSE	ITM2A
2.45098	2.35656	2.40377	FALSE	IL5
2.09046	2.62119	2.35582	FALSE	SCGB1D4
2.32689	2.36255	2.34472	FALSE	PDYN
2.25817	2.35081	2.30449	FALSE	RARRES1
2.21104	2.38215	2.2966	FALSE	XCL1
1.93243	2.65627	2.29435	FALSE	SCGB2A1
2.51709	2.06456	2.29082	FALSE	LY86
2.20471	2.35876	2.28174	FALSE	LILRA4
1.93267	2.50079	2.21673	FALSE	NCAM1
2.09953	2.3172	2.20837	FALSE	NXPH4
1.96347	2.45321	2.20834	FALSE	LOC100131541
2.23783	2.1588	2.19832	FALSE	MLN
1.79546	2.59032	2.19289	FALSE	UCN2
2.3432	2.02903	2.18612	FALSE	PLA2G15
2.28788	2.07729	2.18259	FALSE	CFI
2.17587	2.04324	2.10955	FALSE	CLEC9A
2.16981	2.02959	2.0997	FALSE	FASLG
2.34086	1.82909	2.08497	FALSE	SEMG2
2.22663	1.93762	2.08212	FALSE	GFRAL
1.92535	2.20992	2.06764	FALSE	APOC1
1.75554	2.37128	2.06341	FALSE	ULBP1
1.82106	2.28719	2.05412	FALSE	CDHR2
2.01141	2.08113	2.04627	FALSE	CD8B
2.02195	2.06744	2.0447	FALSE	CDH3
1.9953	2.09201	2.04365	FALSE	PTPRR
1.90505	2.15607	2.03056	FALSE	PSG9
1.8227	2.23753	2.03011	FALSE	SPINLW1
1.97106	2.08568	2.02837	FALSE	TNFSF18
1.73853	2.25651	1.99752	FALSE	PRRG4
2.06661	1.9196	1.9931	FALSE	C12orf53
2.10612	1.87615	1.99113	FALSE	DKK2
1.82106	2.15418	1.98762	FALSE	RAET1E
1.8129	2.1588	1.98585	FALSE	BOLA1
2.0979	1.84461	1.97126	FALSE	FAM19A4
1.94147	1.98354	1.9625	FALSE	SEMA3F
1.71828	2.18592	1.9521	FALSE	APOA2
1.61137	2.28355	1.94746	FALSE	ADAM12
1.80815	2.08568	1.94692	FALSE	FNDC4
1.65138	2.24002	1.9457	FALSE	IFNA10
2.07347	1.79551	1.93449	FALSE	NAPSA
1.78307	2.05028	1.91668	FALSE	IL21
1.61297	2.21774	1.91535	FALSE	PTPRA
1.98774	1.82032	1.90403	FALSE	MANSC1
1.66254	2.10799	1.88526	FALSE	ATP1B1
1.77428	1.95626	1.86527	FALSE	FLT3LG
1.93267	1.79178	1.86222	FALSE	SPOCK1
1.70615	2.01675	1.86145	FALSE	WFDC11
1.74122	1.9801	1.86066	FALSE	SPINK7
1.70615	2.00649	1.85632	FALSE	C6orf25
1.76158	1.93951	1.85054	FALSE	DEFB108B
1.80227	1.87615	1.83921	FALSE	NXPH2
1.80815	1.86268	1.83542	FALSE	KIR2DL3
1.62172	2.04066	1.83119	FALSE	MME
1.84124	1.80596	1.8236	FALSE	PRNP
1.71907	1.91647	1.81777	FALSE	NDP
1.8911	1.73537	1.81324	FALSE	KLK9
1.8642	1.72181	1.79301	FALSE	ROBO4
1.76691	1.81065	1.78878	FALSE	PYY
1.82106	1.74133	1.78119	FALSE	GUCA2B
1.65154	1.85136	1.75145	FALSE	CR2
1.55619	1.92527	1.74073	FALSE	TNFSF15
1.67307	1.80323	1.73815	FALSE	IGFBP1
1.84886	1.62709	1.73797	FALSE	TDGF1
1.84962	1.62211	1.73587	FALSE	WFIKKN2
1.67307	1.77163	1.72235	FALSE	HTRA3
1.61355	1.79178	1.70266	FALSE	MIA
1.4342	1.94167	1.68794	FALSE	FCRL6
1.96379	1.40157	1.68268	FALSE	LRFN2
1.37376	1.97736	1.67556	FALSE	PLVAP
1.75133	1.5974	1.67436	FALSE	CD300LB
1.42201	1.92039	1.6712	FALSE	VEGFC
1.69902	1.62203	1.66052	FALSE	REG4
0.75036	2.56785	1.6591	FALSE	TNFSF14
1.68317	1.63504	1.6591	FALSE	PRADC1
1.46164	1.8434	1.65252	FALSE	IFNG
1.59775	1.70301	1.65038	FALSE	FIBCD1
1.61297	1.67829	1.64563	FALSE	CD8A
1.70615	1.56253	1.63434	FALSE	ZPLD1
1.62172	1.63841	1.63006	FALSE	ROR2
1.9086	1.3299	1.61925	FALSE	VSIG10
1.5741	1.65215	1.61313	FALSE	SIGLEC15
1.2382	1.98616	1.61218	FALSE	CD207
1.34886	1.864	1.60643	FALSE	GPC3
1.5879	1.62211	1.60501	FALSE	CXorf61
1.52226	1.67829	1.60027	FALSE	GPX7
1.31479	1.87978	1.59729	FALSE	MMP13
1.4257	1.76406	1.59488	FALSE	SIRPD
1.4257	1.73529	1.58049	FALSE	ANTXR1
1.72451	1.42864	1.57657	FALSE	LILRB4
1.38069	1.77025	1.57547	FALSE	CD180
1.56545	1.57835	1.5719	FALSE	DKK2
1.67307	1.46716	1.57011	FALSE	PRND
1.71828	1.40417	1.56122	FALSE	AMBN
1.63321	1.45899	1.5461	FALSE	KLRC2
1.25243	1.83805	1.54524	FALSE	HRG
1.52965	1.55877	1.54421	FALSE	IL15
1.61137	1.44652	1.52894	FALSE	SOSTDC1
1.3862	1.66122	1.52371	FALSE	SLPI
1.32671	1.71876	1.52274	FALSE	IGFBP1
1.1932	1.84461	1.5189	FALSE	SAA2
1.56575	1.45834	1.51204	FALSE	DSG1
1.32454	1.67364	1.49909	FALSE	KIR3DL2
1.67694	1.31711	1.49702	FALSE	LILRB5
1.63014	1.32834	1.47924	FALSE	LRTM1
1.47212	1.47017	1.47114	FALSE	IL9
1.29961	1.61702	1.45831	FALSE	LRRTM3
1.08579	1.82498	1.45538	FALSE	ASIP
1.85453	1.04017	1.44735	FALSE	PROCR
1.66297	1.22543	1.4442	FALSE	EPHB2
1.23498	1.64699	1.44098	FALSE	ASGR1
1.542	1.2982	1.4201	FALSE	SECTM1
1.61355	1.22543	1.41949	FALSE	FAS
1.44365	1.39103	1.41734	FALSE	SCGB1C1
1.29961	1.52445	1.41203	FALSE	LYSMD3
1.30733	1.50564	1.40648	FALSE	C11orf24
1.08498	1.72172	1.40335	FALSE	ART4
1.39758	1.37135	1.38447	FALSE	SAA2
0.737321	2.02015	1.37873	FALSE	TYRP1
1.07743	1.67829	1.37786	FALSE	MEP1A
1.06907	1.67829	1.37368	FALSE	C6orf72
0.887543	1.85381	1.37068	FALSE	APOF
1.42201	1.30681	1.36441	FALSE	FLT4
0.503382	2.22078	1.36208	FALSE	CLEC10A
1.47563	1.23192	1.35378	FALSE	CSN3
1.17707	1.52718	1.35213	FALSE	NCR2
1.20385	1.45899	1.33142	FALSE	SHISA4
1.3862	1.27637	1.33129	FALSE	DSG4
1.53426	1.09086	1.31256	FALSE	CD5
1.15862	1.44287	1.30074	FALSE	TMEFF1
1.33345	1.25468	1.29407	FALSE	CD72
1.30733	1.24992	1.27862	FALSE	CSF3R
1.3062	1.2458	1.276	FALSE	THY1
1.36376	1.17134	1.26755	FALSE	CDH11
1.41284	1.11886	1.26585	FALSE	NPDC1
1.55305	0.977796	1.26542	FALSE	FLRT2
1.22819	1.30081	1.2645	FALSE	KNG1
1.12726	1.38355	1.25541	FALSE	FAM171B
1.29518	1.20426	1.24972	FALSE	KIRREL3
1.3012	1.18176	1.24148	FALSE	CD3G
1.07743	1.40417	1.2408	FALSE	NRG4
1.17707	1.29468	1.23587	FALSE	IL15
1.48867	0.976575	1.23262	FALSE	IL17RD
1.1012	1.35459	1.2279	FALSE	IL10RA
1.2718	1.17506	1.22343	FALSE	TMEM27
1.20385	1.219	1.21143	FALSE	LECT1
1.1095	1.2982	1.20385	FALSE	FOLR2
1.36376	1.04104	1.2024	FALSE	AHSG
1.18854	1.21059	1.19957	FALSE	CDH12
0.964606	1.41909	1.19185	FALSE	TNFSF8
0.886044	1.49674	1.19139	FALSE	GREM1
1.38069	0.978302	1.1795	FALSE	BPIFB1
1.05546	1.29493	1.17519	FALSE	IFNA2
1.20385	1.14098	1.17242	FALSE	PCDH12
1.23498	1.10869	1.17184	FALSE	F9
1.25918	1.08147	1.17033	FALSE	EFNA3
1.15862	1.18176	1.17019	FALSE	LY86
1.15862	1.17506	1.16684	FALSE	ICAM3
0.964606	1.34783	1.15622	FALSE	SPINT2
0.879963	1.43136	1.15566	FALSE	GALP
1.17209	1.13446	1.15327	FALSE	BMP15
1.15862	1.14536	1.15199	FALSE	BST2
1.06538	1.23599	1.15069	FALSE	ASIP
1.18592	1.10033	1.14312	FALSE	PATE1
1.15862	1.12189	1.14025	FALSE	ICAM2
1.08488	1.18043	1.13265	FALSE	SEMA6B
1.083	1.17766	1.13033	FALSE	TMEM108
1.17707	1.04099	1.10903	FALSE	PLB1
1.33571	0.877018	1.10636	FALSE	FCGR2B
1.35497	0.849502	1.10224	FALSE	PLXDC1
1.06538	1.12414	1.09476	FALSE	C4orf34
1.08403	1.09086	1.08745	FALSE	TNFSF9
1.17209	0.975587	1.07384	FALSE	F9
0.889699	1.24807	1.06889	FALSE	IGF1
1.07615	1.03166	1.0539	FALSE	CEACAM7
1.06907	1.03348	1.05127	FALSE	NTF4
1.24573	0.841592	1.04366	FALSE	FGFR3
0.889993	1.18043	1.03521	FALSE	CLEC2B
1.23498	0.835369	1.03518	FALSE	DDR2
1.08498	0.976721	1.03085	FALSE	IFNG
0.974758	1.08585	1.0303	FALSE	WBP1
0.876482	1.17786	1.02717	FALSE	PTPRH
0.875744	1.17134	1.02354	FALSE	BAMBI
0.889993	1.13609	1.01304	FALSE	PTK7
1.03209	0.978308	1.0052	FALSE	GKN2
0.977182	1.03166	1.00442	FALSE	PRELP
1.25243	0.735851	0.994139	FALSE	CD44
0.887543	1.10019	0.993866	FALSE	MMP9
1.13312	0.849387	0.991252	FALSE	IL1RAPL1
1.3862	0.577119	0.98166	FALSE	CDH8
0.607752	1.35159	0.97967	FALSE	LYZL2
1.07615	0.875422	0.975785	FALSE	EGF
1.06538	0.884775	0.975078	FALSE	FGL1
0.964606	0.978302	0.971454	FALSE	LILRA5
0.961629	0.978302	0.969966	FALSE	MFAP3
0.732973	1.2006	0.966784	FALSE	C4orf26
0.951608	0.975587	0.963598	FALSE	PDCD1LG2
0.889699	1.03166	0.96068	FALSE	LOC118709
0.973975	0.883802	0.928888	FALSE	PTPRT
1.1513	0.701193	0.926247	FALSE	GYPC
0.748583	1.06992	0.90925	FALSE	NTN1
1.05072	0.749909	0.900314	FALSE	FCER2
0.439862	1.34783	0.893844	FALSE	OGN
0.748583	1.03166	0.890122	FALSE	PRLR
0.889993	0.884217	0.887105	FALSE	LRRC19
0.887543	0.883802	0.885672	FALSE	EPHB3
0.732973	1.03799	0.885482	FALSE	INSRR
0.883554	0.884775	0.884164	FALSE	LIPG
0.739925	1.02501	0.882468	FALSE	IL18
1.05072	0.710936	0.880827	FALSE	CDH13
0.732973	1.02011	0.876541	FALSE	IL4R
1.06907	0.681552	0.875309	FALSE	ISLR2
0.603984	1.13734	0.870661	FALSE	SCARB1
0.887543	0.841592	0.864567	FALSE	GPC6
0.750075	0.955611	0.852843	FALSE	PLA2G7
0.951608	0.744829	0.848219	FALSE	LRRC15
0.586797	1.09086	0.838829	FALSE	SUSD4
0.822912	0.849387	0.83615	FALSE	BTN1A1
0.951608	0.698704	0.825156	FALSE	FGFBP1
0.75036	0.883802	0.817081	FALSE	BAMBI
1.08012	0.545116	0.812619	FALSE	ABP1
1.07743	0.538566	0.807997	FALSE	CD302
0.875744	0.730181	0.802962	FALSE	CTRL
0.747112	0.844645	0.795878	FALSE	CD200R1L
0.887543	0.701045	0.794294	FALSE	PRSS8
0.603984	0.975587	0.789785	FALSE	CD3D
0.887543	0.688828	0.788185	FALSE	KITLG
0.887543	0.681552	0.784547	FALSE	WFDC2
0.975253	0.532539	0.753896	FALSE	LYPD6B
0.75036	0.747636	0.748998	FALSE	TMX4
0.750075	0.744829	0.747452	FALSE	C9orf11
0.607752	0.884324	0.746038	FALSE	CDH5
0.974758	0.504144	0.739451	FALSE	MEGF10
0.746024	0.73279	0.739407	FALSE	SLITRK6
0.586797	0.884663	0.73573	FALSE	DKKL1
0.915184	0.554672	0.734928	FALSE	CA6
0.592123	0.874644	0.733384	FALSE	RARRES2
0.75036	0.710037	0.730199	FALSE	GP1BA
0.750075	0.708654	0.729364	FALSE	KIR3DL3
0.748583	0.703272	0.725928	FALSE	LYVE1
0.748583	0.703272	0.725928	FALSE	OSMR
0.746024	0.703272	0.724648	FALSE	PSG1
0.586797	0.845762	0.716279	FALSE	CPB2
0.748583	0.681552	0.715068	FALSE	IL7
0.739925	0.688828	0.714377	FALSE	PSG1
1.06538	0.350394	0.707887	FALSE	ACVR1B
0.876482	0.538566	0.707524	FALSE	IGSF8
0.56087	0.848962	0.704916	FALSE	STATH
0.427652	0.965577	0.696614	FALSE	CDH17
0.353184	1.03964	0.696411	FALSE	LINGO2
0.975253	0.375014	0.675134	FALSE	FOLR1
0.748583	0.598676	0.67363	FALSE	PENK
0.592123	0.710936	0.65153	FALSE	ROBO2
0.592123	0.701045	0.646584	FALSE	IL1RL2
0.747112	0.545116	0.646114	FALSE	SEMA6D
0.607752	0.681552	0.644652	FALSE	LACRT
0.951608	0.331316	0.641462	FALSE	TNFRSF10C
0.720584	0.556899	0.638741	FALSE	LRRC4
0.75036	0.526869	0.638615	FALSE	LRFN5
0.592123	0.684875	0.638499	FALSE	CCL21
0.750075	0.504144	0.62711	FALSE	IL17RB
0.747112	0.504144	0.625628	FALSE	NTNG1
0.603984	0.635736	0.61986	FALSE	CLEC12A
0.750075	0.482052	0.616063	FALSE	PLAC1L
0.518705	0.701045	0.609875	FALSE	FAM189A2
0.365083	0.843468	0.604276	FALSE	KIR2DL1
0.607975	0.593593	0.600784	FALSE	PMEL
1.0253	0.165952	0.595626	FALSE	TMEM27
0.614112	0.572543	0.593327	FALSE	LRRC32
0.614112	0.558357	0.586235	FALSE	MFRP
0.427652	0.743193	0.585422	FALSE	SEMA4D
0.279657	0.884324	0.581991	FALSE	CDH6
0.427652	0.73279	0.580221	FALSE	SERPINA1
0.607752	0.542846	0.575299	FALSE	KLRG1
0.876482	0.271355	0.573919	FALSE	KIT
1.04621	0.0995231	0.572868	FALSE	DAG1
0.427652	0.710037	0.568845	FALSE	CLEC4E
0.586797	0.538566	0.562682	FALSE	AXL
0.750075	0.375014	0.562544	FALSE	MAG
0.249501	0.848962	0.549232	FALSE	SLITRK3
0.252475	0.829585	0.54103	FALSE	CSF1R
0.178668	0.884324	0.531496	FALSE	CD300LG
0.732973	0.317847	0.52541	FALSE	ITGB6
0.592123	0.419273	0.505698	FALSE	KDR
0.439862	0.556899	0.49838	FALSE	CD93
0.249501	0.744829	0.497165	FALSE	NCAM2
0.886044	0.0546008	0.470322	FALSE	MCAM
0.615063	0.317847	0.466455	FALSE	CNTNAP2
-0.859802	1.76406	0.452128	FALSE	CECR1
0.393877	0.509857	0.451867	FALSE	IL1R1
0.889699	-0.0120537	0.438823	FALSE	CA12
0.365083	0.509857	0.43747	FALSE	ICOSLG
0.973081	-0.101542	0.43577	FALSE	ITM2C
0.694502	0.165952	0.430227	FALSE	TMIE
0.439862	0.4134	0.426631	FALSE	CLEC4D
0.592123	0.259782	0.425953	FALSE	CD68
-0.334938	1.18589	0.425475	FALSE	SIRPG
0.852326	-0.0101733	0.421077	FALSE	MANF
0.964606	-0.12389	0.420358	FALSE	VSTM2A
0.737321	0.0833961	0.410359	FALSE	ADAM15
0.404349	0.4134	0.408875	FALSE	VEGFB
0.654908	0.16128	0.408094	FALSE	QRFP
0.451931	0.356743	0.404337	FALSE	CLEC5A
0.450357	0.356743	0.40355	FALSE	NID2
0.427652	0.375014	0.401333	FALSE	SELL
0.0495441	0.735851	0.392697	FALSE	CEACAM20
0.427652	0.349091	0.388371	FALSE	PCDH18
0.603984	0.165952	0.384968	FALSE	C10orf54
0.614112	0.152369	0.38324	FALSE	REG3G
0.614112	0.152369	0.38324	FALSE	EPHA2
0.404349	0.356743	0.380546	FALSE	DEFB121
0.607752	0.152369	0.380061	FALSE	KLRD1
0.0263624	0.727515	0.376939	FALSE	C6orf162
0.178668	0.572543	0.375606	FALSE	ASPN
-0.605216	1.35159	0.373186	FALSE	SPON1
0.591592	0.152369	0.37198	FALSE	KNG1
0.178668	0.563293	0.370981	FALSE	CD86
0.0263624	0.710936	0.368649	FALSE	CNDP1
-0.380466	1.09828	0.358905	FALSE	SPINK2
0.365083	0.349091	0.357087	FALSE	IGDCC3
0.249501	0.437677	0.343589	FALSE	SHISA3
0.128213	0.556899	0.342556	FALSE	CDCP1
0.106749	0.567929	0.337339	FALSE	NCR1
0.393877	0.273619	0.333748	FALSE	HHLA2
0.252475	0.4134	0.332938	FALSE	IFNB1
0.615063	0.0243665	0.319715	FALSE	CCL28
0.614112	0.0243665	0.319239	FALSE	KIR2DS4
0.249501	0.388565	0.319033	FALSE	MFGE8
0.269618	0.356743	0.313181	FALSE	IL18BP
0.365083	0.259782	0.312433	FALSE	SEMA3C
0.208431	0.4134	0.310916	FALSE	CHGB
0.439862	0.165952	0.302907	FALSE	PCDH17
0.178668	0.4134	0.296034	FALSE	C4BPB
0.208431	0.383329	0.29588	FALSE	CA4
0.607752	-0.029821	0.288966	FALSE	IL1RAP
0.269618	0.308012	0.288815	FALSE	SEMA4G
0.409631	0.16128	0.285456	FALSE	TIMP4
0.325142	0.237264	0.281203	FALSE	TREML2
-0.334938	0.884324	0.274693	FALSE	DEFB119
0.434912	0.0995231	0.267218	FALSE	FGF10
0.365083	0.165952	0.265518	FALSE	NFASC
0.427652	0.0995231	0.263588	FALSE	TNFRSF11A
0.365083	0.152369	0.258726	FALSE	IL18R1
0.128213	0.388563	0.258388	FALSE	FGFR1
0.274776	0.235629	0.255202	FALSE	SCN3B
0.607752	-0.106847	0.250453	FALSE	EPHA6
0.106749	0.375014	0.240882	FALSE	TNFRSF10A
0.365083	0.0995231	0.232303	FALSE	LRPAP1
-0.425738	0.884775	0.229518	FALSE	CDON
0.106749	0.349091	0.22792	FALSE	WFDC2
0.178668	0.271355	0.225012	FALSE	FGF13
-0.162167	0.601422	0.219628	FALSE	CSF2
0.450357	-0.0151986	0.217579	FALSE	SPP1
0.269618	0.152369	0.210993	FALSE	LUM
0.0495441	0.349091	0.199318	FALSE	IFNGR2
0.506601	-0.12389	0.191355	FALSE	CGB1
0.106749	0.271355	0.189052	FALSE	TFF2
0.450357	-0.0788253	0.185766	FALSE	DEFA5
0.208431	0.16128	0.184856	FALSE	KLRC1
0.615063	-0.245963	0.18455	FALSE	LRTM2
-0.00560174	0.356743	0.175571	FALSE	DSC2
0.128213	0.219416	0.173815	FALSE	CD55
0.439862	-0.101542	0.16916	FALSE	HYAL2
0.648669	-0.311534	0.168568	FALSE	JAG1
0.178668	0.152369	0.165518	FALSE	FCGR3B
0.178668	0.152369	0.165518	FALSE	NCAM2
0.409631	-0.0788253	0.165403	FALSE	COL15A1
0.451931	-0.125144	0.163393	FALSE	KLK7
0.249501	0.0714155	0.160458	FALSE	IL1RAPL2
0.451931	-0.149789	0.151071	FALSE	ROBO1
0.274776	0.0159469	0.145361	FALSE	SAA4
0.409631	-0.125144	0.142243	FALSE	CHI3L2
-0.129388	0.4134	0.142006	FALSE	KDR
-0.425738	0.701045	0.137653	FALSE	GZMA
0.0356521	0.235629	0.13564	FALSE	FGF9
-0.334938	0.602519	0.133791	FALSE	MICB
0.178668	0.0833961	0.131032	FALSE	CLEC7A
0.178668	0.0833961	0.131032	FALSE	APP
0.607752	-0.361018	0.123367	FALSE	PRSS55
0.393877	-0.149789	0.122044	FALSE	TNFRSF21
0.128213	0.115168	0.121691	FALSE	AGR3
0.427652	-0.192231	0.117711	FALSE	PGA3
0.0495441	0.183868	0.116706	FALSE	RELT
0.451931	-0.224728	0.113601	FALSE	CSF2RA
0.0495441	0.165952	0.107748	FALSE	FST
0.439862	-0.224728	0.107567	FALSE	BTNL8
0.106749	0.0995231	0.103136	FALSE	LRRC3
0.269618	-0.0653579	0.10213	FALSE	EPHA3
0.269618	-0.0653579	0.10213	FALSE	PRL
0.0356521	0.16128	0.0984662	FALSE	NRCAM
0.178668	0.0176909	0.0981796	FALSE	CBLN2
-0.162167	0.356743	0.0972882	FALSE	NPY
0.439862	-0.245963	0.0969493	FALSE	TEX101
0.208431	-0.0151986	0.0966164	FALSE	GAL
-0.162167	0.349091	0.0934621	FALSE	DAG1
0.178668	0.00595226	0.0923103	FALSE	SIGLEC7
-0.065352	0.249894	0.092271	FALSE	CLUL1
-0.389021	0.572543	0.091761	FALSE	JAG1
-0.389021	0.563293	0.0871362	FALSE	EMCN
0.409631	-0.245963	0.0818337	FALSE	DPP4
0.269618	-0.106847	0.0813855	FALSE	CPA2
-0.065352	0.219416	0.0770322	FALSE	BDNF
-0.222848	0.369457	0.0733042	FALSE	SPINK9
-0.425738	0.567929	0.0710956	FALSE	TIMD4
0.393877	-0.25302	0.0704282	FALSE	IL18RAP
0.0356521	0.0546008	0.0451265	FALSE	IFNAR2
-0.227634	0.308012	0.0401887	FALSE	AGER
-0.605216	0.681552	0.038168	FALSE	ITFG1
-0.065352	0.139293	0.0369705	FALSE	ITGA5
-0.311238	0.375014	0.0318883	FALSE	VTN
0.178668	-0.117758	0.0304549	FALSE	FXYD5
0.269618	-0.224728	0.022445	FALSE	HAVCR1
0.208431	-0.163612	0.0224098	FALSE	CD46
0.051781	-0.0151986	0.0182912	FALSE	AMY2B
0.274776	-0.245963	0.0144063	FALSE	NGFR
0.249501	-0.224728	0.0123864	FALSE	LYZL4
0.249501	-0.224728	0.0123864	FALSE	CD164
0.269618	-0.245963	0.0118274	FALSE	MMP2
-0.162167	0.183868	0.0108505	FALSE	DCC
0.208431	-0.192231	0.00810023	FALSE	HPR
0.409631	-0.39627	0.00668038	FALSE	BPI
-0.00560174	0.0159469	0.0051726	FALSE	HYAL1
0.249501	-0.245963	0.00176887	FALSE	SEMA3C
-0.00560174	-0.0151986	-0.0104002	FALSE	BCHE
0.269618	-0.300933	-0.0156573	FALSE	COCH
-0.389021	0.349091	-0.0199649	FALSE	LRIG2
-0.065352	0.0176909	-0.0238306	FALSE	OTOR
-0.162167	0.0995231	-0.0313218	FALSE	FCAMR
0.353184	-0.416631	-0.0317232	FALSE	C1orf85
-0.00560174	-0.0653579	-0.0354798	FALSE	VWC2
0.0356521	-0.106847	-0.0355975	FALSE	ASAH1
-0.065352	-0.0151986	-0.0402753	FALSE	DEFB114
-0.22728	0.139293	-0.0439933	FALSE	EPHB1
0.128213	-0.224728	-0.0482575	FALSE	ACVRL1
-0.380466	0.273619	-0.0534235	FALSE	LRRC37B
-0.22728	0.115168	-0.0560557	FALSE	TMEM167A
-0.00560174	-0.106847	-0.0562244	FALSE	GH2
0.274776	-0.39627	-0.0607471	FALSE	PRSS42
-0.065352	-0.0653579	-0.065355	FALSE	FETUB
-0.00560174	-0.125144	-0.0653731	FALSE	BPI
0.051781	-0.192231	-0.070225	FALSE	CXCL11
-0.311238	0.165952	-0.0726431	FALSE	CRISPLD2
0.208431	-0.361018	-0.0762934	FALSE	LYVE1
-0.311238	0.139293	-0.0859724	FALSE	F10
0.128213	-0.300933	-0.0863598	FALSE	LRRC4C
-0.110981	-0.0788253	-0.0949033	FALSE	NLGN1
-0.065352	-0.125144	-0.0952482	FALSE	AMIGO2
-0.065352	-0.125144	-0.0952482	FALSE	DEFB104A
-0.065352	-0.125144	-0.0952482	FALSE	FOLR3
-0.311238	0.115168	-0.0980347	FALSE	ALB
-0.311238	0.115168	-0.0980347	FALSE	CD48
-0.00560174	-0.192231	-0.0989163	FALSE	CST2
0.269618	-0.468307	-0.0993445	FALSE	MMP8
0.269618	-0.468307	-0.0993445	FALSE	GYPA
0.269618	-0.468307	-0.0993445	FALSE	COL3A1
-0.726402	0.515587	-0.105407	FALSE	C19orf18
-0.110981	-0.106847	-0.108914	FALSE	FGF6
0.249501	-0.468307	-0.109403	FALSE	PLA2G12A
0.208431	-0.432216	-0.111893	FALSE	SELE
-0.222848	-0.0101733	-0.116511	FALSE	VSIG1
-0.22728	-0.0151986	-0.121239	FALSE	FAM3D
0.451931	-0.696713	-0.122391	FALSE	SPACA1
0.051781	-0.300933	-0.124576	FALSE	THBS4
-0.162167	-0.101542	-0.131854	FALSE	VTCN1
-0.162167	-0.106847	-0.134507	FALSE	CXCL6
-0.425738	0.139293	-0.143223	FALSE	RET
-0.162167	-0.125144	-0.143656	FALSE	CA12
-0.222848	-0.0653579	-0.144103	FALSE	C1QTNF9B
-0.389021	0.0995231	-0.144749	FALSE	SMOC1
-0.261404	-0.029708	-0.145556	FALSE	CRB1
0.439862	-0.733191	-0.146665	FALSE	SPARCL1
-0.311238	0.0159469	-0.147645	FALSE	SEMA5A
-0.00560174	-0.300933	-0.153267	FALSE	CLEC4A
-0.065352	-0.245963	-0.155658	FALSE	CPA1
-0.065352	-0.245963	-0.155658	FALSE	MMP1
-0.380466	0.0546008	-0.162933	FALSE	PRSS37
-0.311238	-0.0151986	-0.163218	FALSE	MSLN
0.269618	-0.596866	-0.163624	FALSE	PDGFA
0.0356521	-0.369065	-0.166707	FALSE	CFB
0.249501	-0.596866	-0.173683	FALSE	MMP10
-0.222848	-0.125144	-0.173996	FALSE	SFTPA2
-0.065352	-0.300933	-0.183142	FALSE	TIMP2
-0.311238	-0.0607161	-0.185977	FALSE	CPA4
-0.596259	0.219416	-0.188421	FALSE	PIGR
-0.227634	-0.149789	-0.188712	FALSE	CDH18
0.269618	-0.656405	-0.193394	FALSE	PON1
-0.162167	-0.224728	-0.193447	FALSE	AXL
-0.380466	-0.0101733	-0.19532	FALSE	PLXDC2
-0.380466	-0.0120537	-0.19626	FALSE	PECAM1
-0.162167	-0.245963	-0.204065	FALSE	SDC4
0.051781	-0.468307	-0.208263	FALSE	TNFRSF10D
-0.311238	-0.106847	-0.209042	FALSE	C1QTNF9
0.178668	-0.596866	-0.209099	FALSE	MIA
-0.22728	-0.192231	-0.209755	FALSE	VLDLR
-0.227634	-0.192231	-0.209933	FALSE	CSH2
0.269618	-0.696713	-0.213548	FALSE	CD69
-0.127271	-0.300933	-0.214102	FALSE	TMEM190
-0.648809	0.219416	-0.214696	FALSE	ENDOU
0.0356521	-0.468307	-0.216328	FALSE	LEFTY1
-0.065352	-0.369065	-0.217209	FALSE	ELN
-0.605216	0.165952	-0.219632	FALSE	NTRK2
-0.425738	-0.0151986	-0.220468	FALSE	AMD1
-0.425738	-0.0151986	-0.220468	FALSE	IL29
-0.596259	0.152369	-0.221945	FALSE	TLR1
0.249501	-0.696713	-0.223606	FALSE	MMP15
0.269618	-0.72109	-0.225736	FALSE	NPPB
-0.364757	-0.087082	-0.225919	FALSE	MSTN
-0.605216	0.152369	-0.226424	FALSE	GDF9
-0.726402	0.271355	-0.227523	FALSE	ACVR1C
-0.162167	-0.300933	-0.23155	FALSE	TMEM154
-0.162167	-0.300933	-0.23155	FALSE	AGR2
-0.605216	0.139293	-0.232961	FALSE	FGFR2
-0.605216	0.139293	-0.232961	FALSE	LAMP3
-0.605216	0.139293	-0.232961	FALSE	C1QTNF3
-0.389021	-0.0788253	-0.233923	FALSE	WFDC10A
-0.00560174	-0.468307	-0.236954	FALSE	CCL4
-0.00560174	-0.468307	-0.236954	FALSE	PRSS1
0.178668	-0.656405	-0.238868	FALSE	GIF
-0.551514	0.0714155	-0.240049	FALSE	MMP20
-0.22728	-0.25302	-0.24015	FALSE	PLA2G12B
-0.227634	-0.25302	-0.240327	FALSE	DPP4
-0.425738	-0.0607161	-0.243227	FALSE	LPAL2
0.208431	-0.696713	-0.244141	FALSE	TFRC
-0.605216	0.115168	-0.245024	FALSE	KLRF1
-0.923384	0.432527	-0.245428	FALSE	PGC
-0.425738	-0.0653579	-0.245548	FALSE	SFRP4
0.269618	-0.76833	-0.249356	FALSE	LRRTM4
-0.311238	-0.192231	-0.251734	FALSE	ABP1
-0.311238	-0.192231	-0.251734	FALSE	PLAT
-0.311238	-0.192231	-0.251734	FALSE	EPHB4
-0.448282	-0.0653579	-0.25682	FALSE	CD72
0.178668	-0.696713	-0.259023	FALSE	DEFA3
-0.605216	0.0833961	-0.26091	FALSE	PLXNB2
-0.162167	-0.361018	-0.261592	FALSE	PCDHGA11
-0.596259	0.0714155	-0.262422	FALSE	SPN
-0.836657	0.308012	-0.264323	FALSE	PLAUR
0.269618	-0.798381	-0.264381	FALSE	SUSD2
-0.162167	-0.369065	-0.265616	FALSE	KLK1
-0.162167	-0.369065	-0.265616	FALSE	SIGLEC11
-0.551514	0.0159469	-0.267784	FALSE	MMP9
0.178668	-0.72109	-0.271211	FALSE	CLEC2A
-0.648809	0.0995231	-0.274643	FALSE	SFRP1
-0.425738	-0.125144	-0.275441	FALSE	TGFBR3
-0.536378	-0.0151986	-0.275788	FALSE	PSG11
-0.449502	-0.106847	-0.278175	FALSE	CFHR2
-0.364757	-0.192231	-0.278494	FALSE	NOG
-0.311238	-0.245963	-0.2786	FALSE	RBP4
-0.311238	-0.245963	-0.2786	FALSE	C1orf198
-0.110981	-0.468307	-0.289644	FALSE	CXCL12
-0.605216	0.0159469	-0.294635	FALSE	C8G
-0.222848	-0.369065	-0.295957	FALSE	SERPINA7
-0.648809	0.0546008	-0.297104	FALSE	CCL19
-0.311238	-0.291305	-0.301271	FALSE	COL9A1
-0.364757	-0.245963	-0.30536	FALSE	VSTM2A
-0.536378	-0.0788253	-0.307601	FALSE	PNLIP
-0.536378	-0.0788253	-0.307601	FALSE	AFM
-0.605216	-0.0151986	-0.310207	FALSE	LAYN
-0.311238	-0.31453	-0.312884	FALSE	MMP10
-0.162167	-0.468307	-0.315237	FALSE	PLA2G1B
-0.162167	-0.468307	-0.315237	FALSE	LY6K
0.450357	-1.08423	-0.316934	FALSE	EPCAM
-0.859802	0.219416	-0.320193	FALSE	CFHR3
-0.449502	-0.192231	-0.320867	FALSE	SERPINE2
-0.536378	-0.106847	-0.321612	FALSE	NCSTN
-0.425738	-0.224728	-0.325233	FALSE	KLRK1
-0.425738	-0.224728	-0.325233	FALSE	F9
-0.227634	-0.432216	-0.329925	FALSE	LSR
0.0356521	-0.696713	-0.330531	FALSE	TNFRSF1A
-0.425738	-0.245963	-0.335851	FALSE	NTS
-0.596259	-0.0788253	-0.337542	FALSE	PSG6
-0.836657	0.16128	-0.337689	FALSE	TGOLN2
-0.425738	-0.25302	-0.339379	FALSE	LIF
-0.311238	-0.369065	-0.340151	FALSE	AC002301.1-204
-0.222848	-0.468307	-0.345578	FALSE	SERPING1
-1.0775	0.383329	-0.347088	FALSE	CSF1R
-0.227634	-0.468307	-0.347971	FALSE	BMPR1A
-0.227634	-0.468307	-0.347971	FALSE	CD3E
-0.836657	0.139293	-0.348682	FALSE	IGFLR1
-0.859802	0.16128	-0.349261	FALSE	L1CAM
-0.00560174	-0.696713	-0.351158	FALSE	SRGN
-0.596259	-0.106847	-0.351553	FALSE	CSF1
-0.859802	0.152369	-0.353717	FALSE	SDC2
-0.605216	-0.106847	-0.356031	FALSE	FLT1
-0.648809	-0.0653579	-0.357083	FALSE	DCT
-0.596259	-0.125144	-0.360702	FALSE	IFNA4
-0.425738	-0.300933	-0.363335	FALSE	LBP
-0.648809	-0.0788253	-0.363817	FALSE	C1S
-0.605216	-0.125144	-0.36518	FALSE	FGFBP1
-0.605216	-0.125144	-0.36518	FALSE	SOST
-0.923384	0.183868	-0.369758	FALSE	NCR1
-0.425738	-0.31453	-0.370134	FALSE	C7
-0.551514	-0.192231	-0.371873	FALSE	CST7
0.051781	-0.798381	-0.3733	FALSE	SOSTDC1
-0.449502	-0.300933	-0.375218	FALSE	SPACA3
-0.153592	-0.596866	-0.375229	FALSE	IL7
-0.153592	-0.596866	-0.375229	FALSE	LYZ
-0.605216	-0.149789	-0.377503	FALSE	SERPINA12
-0.648809	-0.106847	-0.377828	FALSE	APOC2
-0.162167	-0.596866	-0.379516	FALSE	C1R
-0.174277	-0.596866	-0.385571	FALSE	GRN
-0.174277	-0.596866	-0.385571	FALSE	MEP1B
-0.648809	-0.125144	-0.386977	FALSE	PRLR
-0.311238	-0.465445	-0.388341	FALSE	UTS2D
-0.380466	-0.39627	-0.388368	FALSE	TREM1
-0.153592	-0.623548	-0.38857	FALSE	GNRH2
-0.311238	-0.468307	-0.389772	FALSE	GIF
-0.311238	-0.468307	-0.389772	FALSE	ADM
-0.311238	-0.468307	-0.389772	FALSE	IGFBP6
-0.311238	-0.468307	-0.389772	FALSE	APOE
-0.065352	-0.72109	-0.393221	FALSE	CD59
-0.596259	-0.192231	-0.394245	FALSE	FSHB
0.274776	-1.06761	-0.396419	FALSE	C1orf186
-0.00560174	-0.788324	-0.396963	FALSE	CD24
0.051781	-0.847326	-0.397772	FALSE	TGFBR1
-0.364757	-0.432216	-0.398487	FALSE	PTPRM
0.249589	-1.05824	-0.404325	FALSE	CCL17
0.0356521	-0.844481	-0.404415	FALSE	NT5E
-0.212476	-0.596866	-0.404671	FALSE	PLA2G2A
0.274776	-1.08423	-0.404725	FALSE	CFHR5
0.0356521	-0.847326	-0.405837	FALSE	LILRA6
-0.449502	-0.369065	-0.409284	FALSE	MSRA
-0.425738	-0.393685	-0.409711	FALSE	HBEGF
-0.222848	-0.596866	-0.409857	FALSE	PLA2G2A
-0.222848	-0.596866	-0.409857	FALSE	CD79B
-0.836657	0.0159469	-0.410355	FALSE	MUC15
-0.22728	-0.596866	-0.412073	FALSE	TSLP
-0.174277	-0.656285	-0.415281	FALSE	MAGEA4
-0.726402	-0.106847	-0.416624	FALSE	LPL
-0.536378	-0.300933	-0.418655	FALSE	PTPRO
-0.222848	-0.623548	-0.423198	FALSE	PRG2
-0.00560174	-0.844481	-0.425041	FALSE	LYZL6
-0.726402	-0.125144	-0.425773	FALSE	CA12
-0.551514	-0.300933	-0.426224	FALSE	CADM2
-0.551514	-0.300933	-0.426224	FALSE	XCL2
-0.065352	-0.798381	-0.431866	FALSE	BTLA
-0.648809	-0.224728	-0.436768	FALSE	IL4
-0.22728	-0.656405	-0.441842	FALSE	DSG2
0.269618	-1.15561	-0.442998	FALSE	NTF3
-0.425738	-0.468307	-0.447023	FALSE	MMP12
-0.425738	-0.468307	-0.447023	FALSE	VMO1
-0.648809	-0.245963	-0.447386	FALSE	PTPRK
-0.836657	-0.0607161	-0.448687	FALSE	FCER2
-0.836657	-0.0653579	-0.451008	FALSE	CCL13
-0.311238	-0.596866	-0.454052	FALSE	IFNA13
-0.311238	-0.596866	-0.454052	FALSE	ART5
-0.065352	-0.847326	-0.456339	FALSE	CAMP
-0.836657	-0.0788253	-0.457741	FALSE	OPCML
-0.836657	-0.0788253	-0.457741	FALSE	NETO1
-0.836657	-0.0788253	-0.457741	FALSE	APOA1
-0.836657	-0.0788253	-0.457741	FALSE	CELA3A
-1.0775	0.16128	-0.458112	FALSE	CYYR1
-0.448282	-0.468307	-0.458294	FALSE	LRRTM4
-0.726402	-0.192231	-0.459316	FALSE	SLPI
-0.859802	-0.0595947	-0.459698	FALSE	KIRREL2
-0.222848	-0.696713	-0.459781	FALSE	RAET1L
-0.859802	-0.0607161	-0.460259	FALSE	SPINK2
-0.00560174	-0.920115	-0.462858	FALSE	NETO2
-1.0775	0.139293	-0.469106	FALSE	RSPO3
-0.859802	-0.0788253	-0.469314	FALSE	LRRC25
-0.222848	-0.72109	-0.471969	FALSE	TPSAB1
-0.162167	-0.788324	-0.475245	FALSE	AZGP1
0.128213	-1.08423	-0.478006	FALSE	CLPS
-0.162167	-0.798381	-0.480274	FALSE	CNTN6
-0.364757	-0.596866	-0.480811	FALSE	HAVCR1
-0.836657	-0.125144	-0.480901	FALSE	SLPI
-0.836657	-0.125144	-0.480901	FALSE	GGT1
-0.836657	-0.125144	-0.480901	FALSE	KIR2DL4
-0.596259	-0.369065	-0.482662	FALSE	PAEP
-0.859802	-0.106847	-0.483324	FALSE	PSG1
-1.20819	0.235629	-0.486283	FALSE	GPIHBP1
-1.80636	0.829585	-0.488388	FALSE	NTRK3
-0.923384	-0.0607161	-0.49205	FALSE	C12orf39
-0.222848	-0.76833	-0.495589	FALSE	CCL26
-0.311238	-0.696713	-0.503976	FALSE	KLK4
-0.22728	-0.788324	-0.507802	FALSE	MESDC2
0.051781	-1.06761	-0.507917	FALSE	GUCA2B
-0.551514	-0.465445	-0.50848	FALSE	CST6
-0.648809	-0.369065	-0.508937	FALSE	EDAR
-0.648809	-0.369065	-0.508937	FALSE	CSN2
-0.425738	-0.596866	-0.511302	FALSE	SERPINA1
-0.425738	-0.596866	-0.511302	FALSE	IL36A
-0.425738	-0.596866	-0.511302	FALSE	DCN
-0.425738	-0.596866	-0.511302	FALSE	SEMA4A
0.450357	-1.47403	-0.511837	FALSE	IL2
-1.20819	0.183868	-0.512164	FALSE	CELA2A
-0.227634	-0.798381	-0.513008	FALSE	GFRA1
-0.726402	-0.300933	-0.513667	FALSE	WISP1
-0.836657	-0.192231	-0.514444	FALSE	CPB2
-0.836657	-0.192231	-0.514444	FALSE	C6orf58
-0.311238	-0.72109	-0.516164	FALSE	FCER2
0.434912	-1.47539	-0.520241	FALSE	CPB1
-0.726402	-0.31453	-0.520466	FALSE	CCK
-1.20819	0.16128	-0.523457	FALSE	FCER2
-0.425738	-0.623548	-0.524643	FALSE	KIR2DL5A
0.269618	-1.32866	-0.52952	FALSE	TGFB3
0.269618	-1.32866	-0.52952	FALSE	TMEM130
-0.00560174	-1.05824	-0.53192	FALSE	CCDC134
-0.596259	-0.468307	-0.532283	FALSE	OMD
-1.20819	0.139293	-0.534451	FALSE	SEMA3E
-0.222848	-0.847326	-0.535087	FALSE	CST4
-0.605216	-0.468307	-0.536762	FALSE	SPINK14
0.249501	-1.32866	-0.539579	FALSE	TAC1
-0.836657	-0.245963	-0.54131	FALSE	PF4
-0.836657	-0.245963	-0.54131	FALSE	KIR3DX1
-0.311238	-0.788324	-0.549781	FALSE	ADCYAP1
-0.261404	-0.847326	-0.554365	FALSE	FGF1
-0.311238	-0.798381	-0.554809	FALSE	LUM
-0.648809	-0.468307	-0.558558	FALSE	PTH
-0.648809	-0.468307	-0.558558	FALSE	IFNA2
-0.648809	-0.468307	-0.558558	FALSE	ADAM11
0.0356521	-1.15561	-0.559981	FALSE	EREG
-0.425738	-0.696713	-0.561226	FALSE	PTPRG
-0.065352	-1.05824	-0.561796	FALSE	DKK4
0.249501	-1.37381	-0.562155	FALSE	INHBC
-0.605216	-0.525172	-0.565194	FALSE	NMU
-0.836657	-0.300933	-0.568795	FALSE	EDIL3
-1.0775	-0.0653579	-0.571431	FALSE	OBP2A
-1.0775	-0.0653579	-0.571431	FALSE	OLFM3
-0.449502	-0.696713	-0.573108	FALSE	QPCT
-0.449502	-0.696713	-0.573108	FALSE	DEFB110
-0.551514	-0.596866	-0.57419	FALSE	SMR3B
-0.065352	-1.08423	-0.574789	FALSE	C1QA
-0.781999	-0.369065	-0.575532	FALSE	CLEC2L
-0.836657	-0.31453	-0.575594	FALSE	LEPR
-1.0775	-0.0788253	-0.578165	FALSE	BGLAP
-1.0775	-0.0788253	-0.578165	FALSE	PDGFA
-0.00560174	-1.15561	-0.580608	FALSE	SCGB3A2
-0.923384	-0.245963	-0.584674	FALSE	LRG1
-0.923384	-0.245963	-0.584674	FALSE	CCL8
-1.0775	-0.106847	-0.592176	FALSE	DCC
-1.0775	-0.106847	-0.592176	FALSE	LCAT
-0.648809	-0.540451	-0.59463	FALSE	SERPINC1
-0.726402	-0.465445	-0.595923	FALSE	BTN2A3P
-0.596259	-0.596866	-0.596562	FALSE	CXCL12
0.274776	-1.47403	-0.599628	FALSE	KLK5
-0.605216	-0.596866	-0.601041	FALSE	CCL27
-0.605216	-0.596866	-0.601041	FALSE	ITM2C
-1.0775	-0.125144	-0.601325	FALSE	CSF2RB
0.269618	-1.47403	-0.602207	FALSE	PCDH10
-0.836657	-0.369065	-0.602861	FALSE	SERPINA12
-0.836657	-0.369065	-0.602861	FALSE	ICAM3
-0.153592	-1.05824	-0.605915	FALSE	PTK7
-0.162167	-1.05824	-0.610203	FALSE	GUCA2A
-0.859802	-0.369065	-0.614433	FALSE	CHAD
-0.162167	-1.06761	-0.614891	FALSE	PODXL
-1.36993	0.139293	-0.615318	FALSE	ITM2B
-1.36993	0.139293	-0.615318	FALSE	LY6G6F
-0.985198	-0.245963	-0.615581	FALSE	CHIA
-0.536378	-0.696713	-0.616545	FALSE	PDGFC
-0.536378	-0.696713	-0.616545	FALSE	CD86
-0.449502	-0.788324	-0.618913	FALSE	IGFL4
-0.174277	-1.06761	-0.620946	FALSE	TFRC
-0.174277	-1.06761	-0.620946	FALSE	ADAMTSL5
-1.11772	-0.125144	-0.621432	FALSE	IL17C
-0.648809	-0.596866	-0.622837	FALSE	APOH
-0.648809	-0.596866	-0.622837	FALSE	APCS
-0.648809	-0.596866	-0.622837	FALSE	CDH3
-0.648809	-0.596866	-0.622837	FALSE	PTHLH
-0.162167	-1.08423	-0.623196	FALSE	SEMG1
-0.726402	-0.525172	-0.625787	FALSE	SLITRK4
-1.36993	0.115168	-0.62738	FALSE	EPO
-0.859802	-0.39627	-0.628036	FALSE	SDC1
-0.859802	-0.39627	-0.628036	FALSE	FAM209A
0.208431	-1.47403	-0.6328	FALSE	VSTM2L
-0.648809	-0.623548	-0.636178	FALSE	PLA2G2D
-0.222848	-1.05824	-0.640544	FALSE	AMBP
-1.20819	-0.0788253	-0.64351	FALSE	NELL1
-0.065352	-1.22502	-0.645185	FALSE	ACVR1
0.0356521	-1.32866	-0.646503	FALSE	CDH5
0.0356521	-1.32866	-0.646503	FALSE	KLK10
-0.836657	-0.465445	-0.651051	FALSE	PSG3
-0.836657	-0.465445	-0.651051	FALSE	ASTL
-0.222848	-1.08423	-0.653537	FALSE	SERPIND1
-1.11772	-0.192231	-0.654975	FALSE	EDN2
-0.22728	-1.08423	-0.655752	FALSE	LAMP5
-1.20819	-0.106847	-0.657521	FALSE	CCL5
-0.536378	-0.788324	-0.662351	FALSE	RARRES2
-0.00560174	-1.32866	-0.66713	FALSE	TGFBR1
-1.11772	-0.218823	-0.668271	FALSE	COLEC11
-0.551514	-0.788324	-0.669919	FALSE	PDYN
-0.648809	-0.696713	-0.672761	FALSE	LTBR
-1.11772	-0.245963	-0.681841	FALSE	MBL2
-1.0775	-0.291305	-0.684405	FALSE	MYOC
-1.0775	-0.300933	-0.689219	FALSE	CCL22
-1.0775	-0.300933	-0.689219	FALSE	SELPLG
-0.781999	-0.596866	-0.689432	FALSE	TRH
-1.36993	-0.0151986	-0.692564	FALSE	PRSS37
-1.0775	-0.31453	-0.696017	FALSE	XCL1
-0.334938	-1.05824	-0.696588	FALSE	CTRB2
-0.551514	-0.847326	-0.69942	FALSE	PCOLCE
-0.551514	-0.847326	-0.69942	FALSE	IL33
-0.605216	-0.798381	-0.701798	FALSE	EGFLAM
-1.36993	-0.0607161	-0.715322	FALSE	EDN3
-0.364757	-1.06761	-0.716186	FALSE	LAIR2
-1.20819	-0.224728	-0.716461	FALSE	PRSS58
-0.836657	-0.596866	-0.716762	FALSE	CALU
-0.836657	-0.596866	-0.716762	FALSE	A2M
-0.836657	-0.596866	-0.716762	FALSE	CDSN
-0.648809	-0.788324	-0.718566	FALSE	BTD
-1.55417	0.115168	-0.719502	FALSE	DLK1
0.0356521	-1.47539	-0.719871	FALSE	PLAC9
0.0356521	-1.47539	-0.719871	FALSE	C1QB
-0.596259	-0.847326	-0.721792	FALSE	ORM2
-1.0775	-0.369065	-0.723285	FALSE	EPHA4
-0.648809	-0.798381	-0.723595	FALSE	CHL1
-0.859802	-0.596866	-0.728334	FALSE	CCL20
-1.36993	-0.106847	-0.738388	FALSE	FCN2
-0.425738	-1.05824	-0.741989	FALSE	NGF
-0.836657	-0.656405	-0.746531	FALSE	UTS2
-0.425738	-1.06761	-0.746676	FALSE	MIA
-0.425738	-1.06761	-0.746676	FALSE	GPC2
-0.726402	-0.76833	-0.747366	FALSE	UNC5C
-1.36993	-0.125144	-0.747537	FALSE	OSM
-1.36993	-0.125144	-0.747537	FALSE	RGMB
-0.174277	-1.32866	-0.751468	FALSE	IL17B
-0.174277	-1.32866	-0.751468	FALSE	CXCL5
-1.20819	-0.300933	-0.754564	FALSE	GNLY
-1.20819	-0.31453	-0.761362	FALSE	PIP
-0.836657	-0.696713	-0.766685	FALSE	COLEC10
-0.836657	-0.696713	-0.766685	FALSE	HRG
-0.449502	-1.08423	-0.766864	FALSE	INSL3
-1.55417	0.0159469	-0.769113	FALSE	IFNA14
-1.0775	-0.468307	-0.772906	FALSE	PRAP1
-1.0775	-0.468307	-0.772906	FALSE	IL12B
-0.551514	-0.99687	-0.774192	FALSE	CD5L
-1.20819	-0.369065	-0.78863	FALSE	CCL3
-1.20819	-0.369065	-0.78863	FALSE	EPHA4
-0.596259	-0.99687	-0.796564	FALSE	SMCR7
-0.536378	-1.06761	-0.801996	FALSE	PCDHB9
-0.551514	-1.05824	-0.804877	FALSE	FGF18
-1.36993	-0.245963	-0.807946	FALSE	APOA2
-1.80636	0.189658	-0.808351	FALSE	CYR61
-1.55417	-0.0653579	-0.809765	FALSE	HEPACAM2
0.0356521	-1.65699	-0.810667	FALSE	CLEC12B
-0.478659	-1.15561	-0.817136	FALSE	GDF5
-0.836657	-0.798381	-0.817519	FALSE	DEFB136
-0.551514	-1.08423	-0.81787	FALSE	SPARC
-0.551514	-1.08423	-0.81787	FALSE	anti-gD
-0.311238	-1.32866	-0.819948	FALSE	CTGF
-0.311238	-1.32866	-0.819948	FALSE	FSTL5
-1.80636	0.16128	-0.822541	FALSE	CFHR1
-0.596259	-1.05824	-0.827249	FALSE	CA11
-0.00560174	-1.65699	-0.831294	FALSE	LEFTY2
-0.00560174	-1.65699	-0.831294	FALSE	APOA4
-0.00560174	-1.65699	-0.831294	FALSE	CD300E
-0.00560174	-1.65699	-0.831294	FALSE	BST1
-1.36993	-0.300933	-0.835431	FALSE	C19orf59
-1.0775	-0.596866	-0.837185	FALSE	PTGFRN
-1.0775	-0.596866	-0.837185	FALSE	SLITRK5
-1.20819	-0.468307	-0.838251	FALSE	CYTL1
-0.836657	-0.844481	-0.840569	FALSE	SERPINA7
-0.836657	-0.847326	-0.841992	FALSE	PYY
-0.836657	-0.847326	-0.841992	FALSE	CXCL2
-1.36993	-0.31453	-0.842229	FALSE	MMP7
-1.36993	-0.31453	-0.842229	FALSE	ASGR2
-0.605216	-1.08423	-0.844721	FALSE	SMR3A
-0.364757	-1.32866	-0.846707	FALSE	PDGFD
0.450357	-2.14701	-0.848324	FALSE	CDH16
-0.222848	-1.47403	-0.84844	FALSE	VEGFA
-0.222848	-1.47539	-0.849121	FALSE	CCL3L3
-0.22728	-1.47403	-0.850655	FALSE	SST
-0.22728	-1.47539	-0.851337	FALSE	DEFB105A
-0.648809	-1.05824	-0.853524	FALSE	DEFB118
-0.648809	-1.05824	-0.853524	FALSE	PCDH19
-0.859802	-0.847326	-0.853564	FALSE	LY6K
-0.648809	-1.06761	-0.858212	FALSE	CDH4
-1.64055	-0.0788253	-0.859687	FALSE	MCAM
-0.923384	-0.798381	-0.860882	FALSE	HGF
-0.923384	-0.798381	-0.860882	FALSE	IL1A
-0.065352	-1.65699	-0.86117	FALSE	VIT
-0.648809	-1.08423	-0.866517	FALSE	GPHA2
-1.0775	-0.656285	-0.866895	FALSE	BPIFB2
-1.0775	-0.656285	-0.866895	FALSE	C1orf187
-1.0775	-0.656405	-0.866955	FALSE	SERPINF1
-1.36993	-0.369065	-0.869497	FALSE	PLA2G15
-1.36993	-0.369065	-0.869497	FALSE	KIAA1467
-0.425738	-1.32866	-0.877198	FALSE	IL3
-0.836657	-0.920115	-0.878386	FALSE	CPQ
-0.923384	-0.847326	-0.885355	FALSE	ART3
-1.0775	-0.696713	-0.887109	FALSE	CHI3L1
-1.0775	-0.696713	-0.887109	FALSE	SPINK1
-1.0775	-0.696713	-0.887109	FALSE	GH1
-1.0775	-0.696713	-0.887109	FALSE	EMB
-0.859802	-0.920115	-0.889958	FALSE	PTHLH
-0.311238	-1.47403	-0.892634	FALSE	PRTN3
-1.20819	-0.596866	-0.90253	FALSE	SPON1
-1.20819	-0.596866	-0.90253	FALSE	CXCL9
-1.80636	-0.0151986	-0.91078	FALSE	PNLIPRP2
-0.923384	-0.920115	-0.921749	FALSE	WBP1
-0.377247	-1.47403	-0.925639	FALSE	LOXL2
-1.55417	-0.300933	-0.927553	FALSE	EPCAM
-0.536378	-1.32866	-0.932518	FALSE	IFI30
-0.536378	-1.32866	-0.932518	FALSE	SERPINB2
-1.0775	-0.788324	-0.932914	FALSE	IL1F10
-1.0775	-0.788324	-0.932914	FALSE	IL21
-0.222848	-1.65699	-0.939918	FALSE	SCT
-0.222848	-1.65699	-0.939918	FALSE	PCDH17
-0.836657	-1.05824	-0.947448	FALSE	AHSG
-0.836657	-1.05824	-0.947448	FALSE	IL36RN
-0.836657	-1.05824	-0.947448	FALSE	CCDC126
0.249501	-2.14701	-0.948752	FALSE	KLK6
-0.425738	-1.47403	-0.949885	FALSE	TF
-0.425738	-1.47539	-0.950566	FALSE	TNFAIP6
-0.425738	-1.47539	-0.950566	FALSE	CA14
-0.425738	-1.47539	-0.950566	FALSE	LRRTM2
-0.425738	-1.47539	-0.950566	FALSE	CLEC12A
-1.20819	-0.696713	-0.952454	FALSE	AREG
-1.20819	-0.696713	-0.952454	FALSE	IL28A
-1.80636	-0.106847	-0.956604	FALSE	HEPACAM
-0.859802	-1.05824	-0.95902	FALSE	ACRV1
-0.859802	-1.05824	-0.95902	FALSE	EGFR
-0.859802	-1.05824	-0.95902	FALSE	TMEM207
-0.836657	-1.08423	-0.960441	FALSE	HTRA4
-1.0775	-0.847326	-0.962415	FALSE	IGF2
-0.596259	-1.32866	-0.962458	FALSE	F11
-0.596259	-1.32866	-0.962458	FALSE	FGF12
-0.596259	-1.32866	-0.962458	FALSE	CD68
-1.80636	-0.125144	-0.965753	FALSE	C5orf15
-0.605216	-1.32866	-0.966937	FALSE	LDLRAD3
-0.605216	-1.32866	-0.966937	FALSE	KNG1
-1.11772	-0.847326	-0.982523	FALSE	GRN
-1.36993	-0.596866	-0.983397	FALSE	IL25
-1.36993	-0.596866	-0.983397	FALSE	RLN3
-0.311238	-1.65699	-0.984112	FALSE	CECR1
-0.311238	-1.65699	-0.984112	FALSE	ENPP6
-0.648809	-1.32866	-0.988733	FALSE	IFNA21
-1.0775	-0.920115	-0.99881	FALSE	TTR
-1.80636	-0.192231	-0.999296	FALSE	DCT
-1.55417	-0.468307	-1.01124	FALSE	TWSG1
-0.162167	-1.86385	-1.01301	FALSE	APOA1
-1.80636	-0.245963	-1.02616	FALSE	PRH2
-1.80636	-0.245963	-1.02616	FALSE	SCPEP1
-1.20819	-0.847326	-1.02776	FALSE	VSTM1
-1.20819	-0.847326	-1.02776	FALSE	LACRT
-0.596259	-1.47403	-1.03514	FALSE	C1orf186
-1.0775	-0.99687	-1.03719	FALSE	LCTL
-0.425738	-1.65699	-1.04136	FALSE	NRXN1
-0.859802	-1.22502	-1.04241	FALSE	BMP10
-0.726402	-1.37381	-1.05011	FALSE	IFNA17
-0.836657	-1.27274	-1.0547	FALSE	FSTL1
0.0356521	-2.14701	-1.05568	FALSE	DHH
-0.648809	-1.47403	-1.06142	FALSE	CST5
-0.648809	-1.47539	-1.0621	FALSE	CDH24
-1.0775	-1.05824	-1.06787	FALSE	OBP2A
-1.0775	-1.05824	-1.06787	FALSE	PLA2G2E
-1.0775	-1.05824	-1.06787	FALSE	KNG1
0.439862	-2.59025	-1.07519	FALSE	VCAN
-1.55417	-0.596866	-1.07552	FALSE	IL8
-1.55417	-0.596866	-1.07552	FALSE	IL18RAP
-1.36993	-0.788324	-1.07913	FALSE	TCN1
-0.836657	-1.32866	-1.08266	FALSE	KLK13
-0.836657	-1.32866	-1.08266	FALSE	FAM3B
-0.836657	-1.32866	-1.08266	FALSE	AMY1C
-1.80636	-0.369065	-1.08771	FALSE	SERPINI2
-1.80636	-0.369065	-1.08771	FALSE	PLAUR
-1.11772	-1.05824	-1.08798	FALSE	SERPINA6
-1.11841	-1.06761	-1.09301	FALSE	IL36G
-0.859802	-1.32866	-1.09423	FALSE	PDGFRL
-0.859802	-1.32866	-1.09423	FALSE	KERA
-0.065352	-2.14701	-1.10618	FALSE	IL17F
-1.36993	-0.847326	-1.10863	FALSE	NTNG2
-0.364757	-1.86385	-1.1143	FALSE	NXPH1
-1.80636	-0.432216	-1.11929	FALSE	TCP11
-1.55417	-0.696713	-1.12544	FALSE	GREM2
-0.923384	-1.32866	-1.12602	FALSE	CTRC
-0.596259	-1.65699	-1.12662	FALSE	LYG2
-1.20819	-1.05824	-1.13322	FALSE	COL8A2
-1.80636	-0.468307	-1.13733	FALSE	SIGLEC5
-1.80636	-0.468307	-1.13733	FALSE	GDF15
-1.55417	-0.72109	-1.13763	FALSE	IL11
-1.55417	-0.72109	-1.13763	FALSE	TMEM108
-0.425738	-1.86385	-1.1448	FALSE	IGSF22
-1.20819	-1.08423	-1.14621	FALSE	PLAU
-1.20819	-1.08423	-1.14621	FALSE	HHIP
-1.20819	-1.08423	-1.14621	FALSE	SLURP1
-0.648809	-1.65699	-1.1529	FALSE	KISS1
-0.836657	-1.47403	-1.15534	FALSE	LILRB1
-0.836657	-1.47539	-1.15603	FALSE	PTGDS
-0.836657	-1.47539	-1.15603	FALSE	SST
-0.836657	-1.47539	-1.15603	FALSE	ANGPTL3
-0.836657	-1.47539	-1.15603	FALSE	CFB
-0.859802	-1.47403	-1.16692	FALSE	DPP4
-1.29626	-1.08423	-1.19024	FALSE	EDDM3B
-1.0775	-1.32866	-1.20308	FALSE	NCSTN
-1.36993	-1.05824	-1.21408	FALSE	TMPRSS11D
-1.36993	-1.05824	-1.21408	FALSE	ALCAM
-1.36993	-1.08423	-1.22708	FALSE	SMOC2
-0.311238	-2.14701	-1.22912	FALSE	CSF3
-0.836657	-1.65699	-1.24682	FALSE	PCDH17
-0.836657	-1.65699	-1.24682	FALSE	LILRA1
-1.45065	-1.08423	-1.26744	FALSE	C1orf43
-1.20819	-1.32866	-1.26843	FALSE	SAA1
-1.20819	-1.32866	-1.26843	FALSE	ORM1
-1.0775	-1.47403	-1.27577	FALSE	PCDH10
-1.0775	-1.47403	-1.27577	FALSE	HAPLN4
-2.44856	-0.125144	-1.28685	FALSE	LY6H
-1.80636	-0.788324	-1.29734	FALSE	AMY1A
-1.36993	-1.22502	-1.29747	FALSE	FLT1
-1.55417	-1.05824	-1.30621	FALSE	LIPH
-0.478659	-2.14701	-1.31283	FALSE	CST1
-1.55417	-1.08423	-1.3192	FALSE	BGN
-1.80636	-0.847326	-1.32684	FALSE	C19orf38
-1.80636	-0.847326	-1.32684	FALSE	PCDH9
-1.20819	-1.47403	-1.34111	FALSE	CALU
-1.20819	-1.47539	-1.34179	FALSE	IL24
-1.36993	-1.32866	-1.34929	FALSE	SEMA6C
-1.90796	-0.798381	-1.35317	FALSE	SIGLECP16
-1.0775	-1.65699	-1.36725	FALSE	EPCAM
-1.36993	-1.37381	-1.37187	FALSE	TGFB2
-0.648809	-2.14701	-1.39791	FALSE	FRZB
-0.648809	-2.14701	-1.39791	FALSE	CCL4L2
-0.536378	-2.26108	-1.39873	FALSE	POSTN
-1.36993	-1.47539	-1.42266	FALSE	CSF2RB
-1.36993	-1.47539	-1.42266	FALSE	LTA
-1.55417	-1.32866	-1.44142	FALSE	PCOLCE
-1.80636	-1.08423	-1.44529	FALSE	DCT
-2.44856	-0.468307	-1.45843	FALSE	NBL1
-1.11772	-1.86385	-1.49079	FALSE	COL1A2
-0.836657	-2.14701	-1.49183	FALSE	PMCH
-1.55417	-1.43537	-1.49477	FALSE	FAM19A2
-0.129388	-2.86806	-1.49872	FALSE	TMEM132D
-2.44856	-0.596866	-1.52271	FALSE	C3orf64
-1.80636	-1.32866	-1.56751	FALSE	NOV
-1.80636	-1.32866	-1.56751	FALSE	CHIT1
-1.80636	-1.32866	-1.56751	FALSE	CLEC3B
-1.80636	-1.32866	-1.56751	FALSE	ASAH1
-1.80636	-1.32866	-1.56751	FALSE	CD99
-1.80636	-1.37381	-1.59009	FALSE	REG3G
-0.923384	-2.26108	-1.59223	FALSE	PGF
-1.55417	-1.65699	-1.60558	FALSE	SERPINA4
-1.36993	-1.86385	-1.61689	FALSE	FAM19A1
-1.90796	-1.32866	-1.61831	FALSE	CCL14
-0.377247	-2.86806	-1.62265	FALSE	COMP
-1.80636	-1.47403	-1.6402	FALSE	C11orf68
-1.64055	-1.65699	-1.64877	FALSE	ANGPTL2
-1.84028	-1.47539	-1.65784	FALSE	IL6
-1.0775	-2.26108	-1.66929	FALSE	KIAA1467
-2.44856	-1.05824	-1.7534	FALSE	SERPINF2
-0.648809	-2.86806	-1.75843	FALSE	CRHBP
-2.20113	-1.32866	-1.76489	FALSE	CCL2
-2.44856	-1.15561	-1.80209	FALSE	DEFB106A
-2.44856	-1.15561	-1.80209	FALSE	KNG1
-0.781999	-2.86806	-1.82503	FALSE	SCGB3A1
-1.80636	-1.86385	-1.83511	FALSE	VNN1
-0.836657	-2.86806	-1.85236	FALSE	FGFBP3
-2.44856	-1.47403	-1.9613	FALSE	IL1B
-2.44856	-1.47539	-1.96198	FALSE	TGFB2
-1.80636	-2.14701	-1.97668	FALSE	BMPR2
-1.80636	-2.14701	-1.97668	FALSE	TFPI2
-1.80636	-2.14701	-1.97668	FALSE	IGFBP1
-1.80636	-2.26108	-2.03372	FALSE	ECM1
-2.44856	-1.65699	-2.05277	FALSE	TGFBI

## Sheet: HAdV-F41 CR1a Library 1
Array1 Score	Array2 Score	Average Score	Hit Flag	Hit name
3.5807	6.3913	4.986	Array 2	CSRP2BP
3.17702	4.05631	3.61666	Array 2	SLAMF7
4.19583	5.88336	5.03959	Non-specific	VASN
4.63299	5.12637	4.87968	Non-specific	B2M
3.53034	6.22334	4.87684	Non-specific	TNFRSF13B
3.96249	5.50076	4.73163	Non-specific	C1orf159
3.82254	5.57929	4.70092	Non-specific	FDCSP
3.75685	5.58603	4.67144	Non-specific	CD300LF
3.97143	5.29328	4.63236	Non-specific	CCL3L3
3.77506	5.24317	4.50912	Non-specific	CCL3L3
3.54691	5.43874	4.49282	Non-specific	SIDT2
3.45811	5.3819	4.42	Non-specific	IL22
3.76172	5.04674	4.40423	Non-specific	IFNA5
3.15317	5.62085	4.38701	Non-specific	ZG16
3.01584	5.16623	4.09103	Non-specific	LEP
4.16163	4.9582	4.55992	FALSE	LYPD6
3.57493	4.9057	4.24032	FALSE	ATRAID
3.69297	4.62568	4.15933	FALSE	FKBP14
4.0661	4.19137	4.12874	FALSE	LCN1
3.29599	4.67795	3.98697	FALSE	CEACAM5
3.6719	4.29989	3.98589	FALSE	PPY
3.70745	4.20572	3.95658	FALSE	IAPP
3.69007	4.15019	3.92013	FALSE	CCL3L3
3.12643	4.63757	3.882	FALSE	CEACAM21
3.49297	4.26913	3.88105	FALSE	TNFRSF19
3.36264	4.19762	3.78013	FALSE	IL20
2.82587	4.67688	3.75137	FALSE	IL10
2.92661	4.49049	3.70855	FALSE	TMEM9B
3.70713	3.6847	3.69592	FALSE	DEFA6
2.88208	4.50703	3.69456	FALSE	FGFR1
3.11608	4.26895	3.69252	FALSE	CNPY4
3.13849	4.11005	3.62427	FALSE	SIDT2
2.75546	4.48739	3.62142	FALSE	ICOS
2.78264	4.43621	3.60943	FALSE	TFF3
2.96859	4.24169	3.60514	FALSE	SCGB2A2
2.96049	4.23285	3.59667	FALSE	SPESP1
3.57595	3.5908	3.58337	FALSE	TMEM9B
2.01263	5.12001	3.56632	FALSE	SLAMF7
2.71089	4.41307	3.56198	FALSE	MUC20
3.04826	4.03226	3.54026	FALSE	CBLN3
3.01195	4.03604	3.524	FALSE	MPZL1
2.73394	4.29	3.51197	FALSE	IL17A
2.7765	4.19557	3.48603	FALSE	UTS2
2.61062	4.30547	3.45805	FALSE	CLMP
3.06648	3.82281	3.44465	FALSE	TFF3
2.99646	3.8644	3.43043	FALSE	STC1
3.22332	3.59869	3.411	FALSE	CCL7
2.58049	4.20632	3.39341	FALSE	SLAMF8
2.84426	3.90331	3.37378	FALSE	VSIG4
2.74199	3.99548	3.36874	FALSE	CXADR
2.7439	3.95793	3.35092	FALSE	EDAR
2.33971	4.34939	3.34455	FALSE	MPZL3
2.09443	4.58335	3.33889	FALSE	TIGIT
2.70334	3.94916	3.32625	FALSE	TLR4
2.11208	4.50773	3.3099	FALSE	CD27
2.93881	3.63324	3.28602	FALSE	EFNB2
2.68214	3.81167	3.24691	FALSE	SPINK6
2.39	4.09885	3.24442	FALSE	NCR3
3.15173	3.32031	3.23602	FALSE	SIT1
3.05172	3.41727	3.2345	FALSE	CSF2RA
2.65793	3.7816	3.21977	FALSE	LY6G6D
2.47102	3.92956	3.20029	FALSE	NCR2
3.26906	3.10748	3.18827	FALSE	LRRC3B
2.42447	3.92441	3.17444	FALSE	TAPBPL
2.6831	3.62487	3.15398	FALSE	BTN3A2
2.60492	3.64958	3.12725	FALSE	TNFRSF1B
2.32379	3.92343	3.12361	FALSE	LRRN1
2.38164	3.86218	3.12191	FALSE	SERPINI1
2.19356	4.03958	3.11657	FALSE	IGSF6
2.81618	3.41427	3.11522	FALSE	TMEM25
2.52241	3.70423	3.11332	FALSE	GC
2.29095	3.92735	3.10915	FALSE	EFNA1
2.98819	3.22899	3.10859	FALSE	CXCL1
2.73766	3.46414	3.1009	FALSE	CD274
3.32663	2.86076	3.09369	FALSE	LYPD5
2.02921	4.12492	3.07706	FALSE	SIGLEC9
2.58464	3.49081	3.03773	FALSE	BTN3A1
1.82036	4.22748	3.02392	FALSE	TIGIT
2.37077	3.66228	3.01652	FALSE	TNFRSF11B
2.49883	3.48724	2.99304	FALSE	CXCL3
1.83903	4.13707	2.98805	FALSE	ERMAP
2.30443	3.65382	2.97912	FALSE	TREML4
3.29072	2.65763	2.97418	FALSE	CER1
2.64435	3.29191	2.96813	FALSE	CD300LF
3.29151	2.63465	2.96308	FALSE	ZG16B
2.57413	3.25247	2.9133	FALSE	EFNB1
2.10076	3.69319	2.89697	FALSE	SPOCK2
1.29711	4.46579	2.88145	FALSE	CD14
2.23294	3.49092	2.86193	FALSE	FCRL1
2.42069	3.26501	2.84285	FALSE	REG1A
2.44029	3.21349	2.82689	FALSE	IL20RB
2.01206	3.63232	2.82219	FALSE	BTNL8
2.88521	2.74123	2.81322	FALSE	MIA3
2.71308	2.87338	2.79323	FALSE	MPZL1
2.63604	2.93116	2.7836	FALSE	LUM
2.25374	3.2734	2.76357	FALSE	JAM3
1.9753	3.53698	2.75614	FALSE	MPZ
2.15073	3.33506	2.74289	FALSE	IL1RL1
2.08999	3.39324	2.74161	FALSE	CCL24
0.732811	4.74442	2.73862	FALSE	TIMP1
2.44467	3.02976	2.73721	FALSE	CD19
2.30424	3.16337	2.73381	FALSE	JAM3
2.19477	3.26809	2.73143	FALSE	GFRA3
2.69423	2.75928	2.72676	FALSE	TMEM119
2.14664	3.30255	2.72459	FALSE	PSG11
2.54573	2.90006	2.7229	FALSE	WFDC12
2.30673	3.13792	2.72232	FALSE	CTLA4
2.80396	2.591	2.69748	FALSE	IFNA5
1.20087	4.13717	2.66902	FALSE	NCR3
2.67018	2.65353	2.66185	FALSE	IL36RN
1.74146	3.57552	2.65849	FALSE	VSIG4
2.02113	3.27377	2.64745	FALSE	F3
2.51476	2.71143	2.61309	FALSE	SPINK6
2.25239	2.96032	2.60636	FALSE	EVI2A
1.98624	3.22158	2.60391	FALSE	SCN2B
2.43001	2.77724	2.60363	FALSE	BSG
2.92747	2.26853	2.598	FALSE	EDA2R
3.01647	2.16231	2.58939	FALSE	GPA33
2.41655	2.75247	2.58451	FALSE	NCR3
2.01171	3.1425	2.5771	FALSE	MUCL1
2.35866	2.78406	2.57136	FALSE	TGFBR2
2.72295	2.41815	2.57055	FALSE	BTNL9
2.08695	3.03954	2.56325	FALSE	LILRB2
1.88143	3.20304	2.54223	FALSE	TNFRSF19
2.13558	2.9002	2.51789	FALSE	MDK
2.09091	2.93459	2.51275	FALSE	IFNA8
2.37596	2.64773	2.51184	FALSE	C11orf83
1.58804	3.42627	2.50715	FALSE	OGN
2.35934	2.6451	2.50222	FALSE	NFAM1
1.71539	3.27571	2.49555	FALSE	IL19
1.76363	3.22457	2.4941	FALSE	CD300LF
2.21825	2.75253	2.48539	FALSE	IL22
2.04325	2.9267	2.48498	FALSE	TLR2
1.45055	3.49311	2.47183	FALSE	MPZL2
1.79153	3.13625	2.46389	FALSE	TMIGD2
1.86085	3.06461	2.46273	FALSE	DEFA3
1.40286	3.50408	2.45347	FALSE	CD274
1.03998	3.8614	2.45069	FALSE	CD300LD
1.45007	3.45073	2.4504	FALSE	SCN1B
1.58158	3.31815	2.44986	FALSE	JAM2
2.02158	2.87568	2.44863	FALSE	CD200
2.51857	2.34385	2.43121	FALSE	TNFSF18
1.91715	2.94434	2.43075	FALSE	FGFR4
1.89812	2.95821	2.42816	FALSE	GPA33
1.97869	2.86092	2.41981	FALSE	IL22RA2
1.80761	3.02484	2.41622	FALSE	ESAM
2.02648	2.75691	2.3917	FALSE	FSTL5
2.27705	2.50019	2.38862	FALSE	TNFRSF4
2.18706	2.57829	2.38268	FALSE	VCAM1
2.14261	2.60696	2.37478	FALSE	CXCL1
2.15363	2.55037	2.352	FALSE	STC1
2.51503	2.1866	2.35081	FALSE	SCGB1A1
1.5619	3.13216	2.34703	FALSE	SLAMF1
1.95283	2.66997	2.3114	FALSE	TNFRSF18
1.78773	2.79376	2.29074	FALSE	SIGLEC7
1.94683	2.6333	2.29006	FALSE	TREM1
0.435458	4.12578	2.28062	FALSE	TREML1
1.70132	2.85077	2.27605	FALSE	FCRL5
2.24861	2.26721	2.25791	FALSE	TFF1
1.88182	2.62676	2.25429	FALSE	VMO1
2.24571	2.23028	2.23799	FALSE	CCL16
1.80562	2.66961	2.23761	FALSE	BSDC1
2.71185	1.73106	2.22146	FALSE	STC2
3.41834	0.981223	2.19978	FALSE	IZUMO1
1.19931	3.19674	2.19803	FALSE	JAM3
2.19256	2.20281	2.19769	FALSE	SCG5
1.46255	2.91114	2.18684	FALSE	MIA
1.45257	2.89032	2.17145	FALSE	IGSF11
2.67353	1.63483	2.15418	FALSE	TNFRSF9
2.32829	1.92961	2.12895	FALSE	MANSC1
1.95253	2.30078	2.12666	FALSE	PSG4
1.81446	2.4374	2.12593	FALSE	APOD
2.47697	1.73858	2.10778	FALSE	LRRC3B
2.30017	1.90233	2.10125	FALSE	CD244
2.28566	1.91084	2.09825	FALSE	ENPP7
1.85042	2.33652	2.09347	FALSE	MFAP3
2.62667	1.56008	2.09338	FALSE	TNFRSF18
1.00363	3.17548	2.08956	FALSE	CTLA4
2.97398	1.198	2.08599	FALSE	IFNW1
1.00216	3.1659	2.08403	FALSE	CEACAM4
2.36738	1.77925	2.07332	FALSE	LCN1
2.27937	1.84096	2.06016	FALSE	LY6D
-0.0342264	4.13029	2.04803	FALSE	BPIFA2
2.43631	1.65247	2.04439	FALSE	MOG
2.57349	1.51029	2.04189	FALSE	TIMP1
2.66798	1.36585	2.01692	FALSE	BTN3A2
1.56958	2.46208	2.01583	FALSE	TNFRSF14
1.57424	2.44341	2.00882	FALSE	CD83
2.0445	1.95834	2.00142	FALSE	CD2
1.32135	2.67577	1.99856	FALSE	TREM2
1.59255	2.40338	1.99797	FALSE	CD300C
3.02621	0.91006	1.96814	FALSE	IL22RA2
1.36099	2.56004	1.96051	FALSE	CD276
1.59033	2.31793	1.95413	FALSE	SIGLEC5
2.00035	1.89488	1.94762	FALSE	IFNW1
1.69947	2.17945	1.93946	FALSE	BTN2A1
2.38923	1.48795	1.93859	FALSE	NRN1
1.73126	2.12678	1.92902	FALSE	SIRPB2
1.79211	2.06027	1.92619	FALSE	LYPD2
1.34758	2.4995	1.92354	FALSE	BSG
2.80419	1.01106	1.90762	FALSE	PSCA
1.5619	2.24082	1.90136	FALSE	JAM2
1.92144	1.87207	1.89676	FALSE	PDGFRB
1.68844	2.08779	1.88811	FALSE	OMD
1.68628	2.05956	1.87292	FALSE	SPOCK2
1.4707	2.26916	1.86993	FALSE	CD80
1.83104	1.90405	1.86754	FALSE	PVRL3
2.47451	1.23971	1.85711	FALSE	LYPD5
0.0906667	3.61996	1.85532	FALSE	NTM
1.51936	2.18728	1.85332	FALSE	TMEFF2
1.65141	2.04832	1.84986	FALSE	NTM
2.00652	1.67712	1.84182	FALSE	SIGLEC6
2.50586	1.16441	1.83513	FALSE	IL20RA
2.32629	1.28672	1.80651	FALSE	F11R
0.820019	2.79199	1.80601	FALSE	GDF9
0.0906667	3.5187	1.80468	FALSE	IGFL1
0.246323	3.32852	1.78742	FALSE	TMEM27
0.820019	2.72862	1.77432	FALSE	CEACAM19
2.08497	1.46092	1.77295	FALSE	CEACAM6
1.90216	1.64262	1.77239	FALSE	SFTA2
-0.240907	3.77415	1.76662	FALSE	IL17D
1.42317	2.10774	1.76545	FALSE	BSG
1.95961	1.54926	1.75444	FALSE	CXCL3
1.87056	1.63794	1.75425	FALSE	PVR
-0.396507	3.89424	1.74886	FALSE	TNFRSF11B
0.513044	2.98152	1.74728	FALSE	FCRLA
2.07435	1.41565	1.745	FALSE	TIGIT
2.42264	1.06254	1.74259	FALSE	TFPI
-0.348447	3.82979	1.74067	FALSE	CD5L
2.60966	0.847549	1.7286	FALSE	CEACAM7
1.68246	1.77241	1.72744	FALSE	PSG5
2.33235	1.10335	1.71785	FALSE	FGF19
0.238221	3.15166	1.69494	FALSE	CD33
1.87562	1.50973	1.69268	FALSE	ALB
1.59244	1.7908	1.69162	FALSE	FGFR4
1.85905	1.51751	1.68828	FALSE	DR3
0.858961	2.50028	1.67962	FALSE	ERO1L
1.93789	1.41103	1.67446	FALSE	TIE1
2.25299	1.08316	1.66808	FALSE	SDF2L1
2.18367	1.1424	1.66304	FALSE	CD244
2.50203	0.818784	1.66041	FALSE	IFNA6
1.13338	2.18498	1.65918	FALSE	JAM2
0.124045	3.17843	1.65124	FALSE	TAPBPL
2.14448	1.14247	1.64347	FALSE	CD84
0.930926	2.31683	1.62388	FALSE	TNFRSF17
1.4132	1.83025	1.62172	FALSE	CD226
1.41169	1.81371	1.6127	FALSE	CD7
1.84476	1.37248	1.60862	FALSE	LAIR1
1.484	1.71761	1.60081	FALSE	EPHA7
1.85042	1.32263	1.58652	FALSE	UNC5B
0.781214	2.37202	1.57662	FALSE	CD300A
1.63699	1.50805	1.57252	FALSE	SBSN
2.45047	0.664541	1.55751	FALSE	TMEM9B
0.95582	2.15699	1.55641	FALSE	TNFRSF14
0.144319	2.96265	1.55348	FALSE	JAM3
1.27483	1.81238	1.54361	FALSE	CADM3
1.26406	1.82145	1.54276	FALSE	TMEM9B
2.51225	0.569435	1.54084	FALSE	XCL2
1.51591	1.56173	1.53882	FALSE	CD276
0.589125	2.47076	1.52994	FALSE	ARTN
1.06281	1.98161	1.52221	FALSE	CRTAM
1.86337	1.17538	1.51938	FALSE	LY6D
-1.43677	4.44766	1.50545	FALSE	LTB
2.06177	0.938694	1.50023	FALSE	SCN1B
0.567916	2.43028	1.4991	FALSE	CD300C
1.7738	1.1853	1.47955	FALSE	PRH1
0.435458	2.5142	1.47483	FALSE	LEFTY2
1.78281	1.16644	1.47462	FALSE	TEK
2.41027	0.522774	1.46652	FALSE	CD2
2.8498	0.0667738	1.45829	FALSE	IFNA10
0.409416	2.50416	1.45679	FALSE	SCRG1
-0.348447	3.25958	1.45557	FALSE	CLEC7A
1.54012	1.3699	1.45501	FALSE	CD40LG
1.72583	1.17904	1.45243	FALSE	FCRL2
1.2447	1.65481	1.44975	FALSE	POMC
1.95961	0.937276	1.44844	FALSE	SUSD1
1.5232	1.37244	1.44782	FALSE	TLR2
-0.590016	3.47207	1.44103	FALSE	MAG
0.633521	2.23145	1.43249	FALSE	CCL20
1.59175	1.24432	1.41804	FALSE	F3
1.81966	1.01348	1.41657	FALSE	NPTN
2.4938	0.33782	1.41581	FALSE	SPINK7
1.88038	0.949683	1.41503	FALSE	CLU
-0.0909437	2.8837	1.39638	FALSE	ANGPTL2
1.54279	1.24085	1.39182	FALSE	EMR3
1.37485	1.39828	1.38657	FALSE	LSR
2.40934	0.343423	1.37638	FALSE	TSKU
1.1258	1.62218	1.37399	FALSE	TMIGD1
1.20071	1.52386	1.36228	FALSE	CHODL
-0.119966	2.82757	1.3538	FALSE	PDGFC
0.614175	2.08439	1.34928	FALSE	CXADR
2.12344	0.574761	1.3491	FALSE	FAM174A
0.889732	1.78303	1.33638	FALSE	SIL1
2.06355	0.59876	1.33115	FALSE	DEFB1
2.59244	0.06616	1.3293	FALSE	NXPH3
1.18904	1.46714	1.32809	FALSE	LRRN1
1.5672	1.08838	1.32779	FALSE	MUCL1
1.65412	0.970815	1.31247	FALSE	CD200
1.80784	0.791051	1.29945	FALSE	ICAM1
2.22375	0.364991	1.29437	FALSE	IL19
1.6822	0.906408	1.2943	FALSE	DR3
1.47441	1.10796	1.29118	FALSE	LSAMP
1.05831	1.51754	1.28792	FALSE	CD200R1
1.76334	0.808338	1.28584	FALSE	TNFSF18
0.0672061	2.49677	1.28199	FALSE	AHSG
1.39487	1.16788	1.28138	FALSE	SHISA2
2.58156	-0.0252448	1.27816	FALSE	PCYOX1L
0.914061	1.63213	1.2731	FALSE	PSG7
2.2658	0.268874	1.26734	FALSE	MUC15
2.17729	0.346853	1.26207	FALSE	TMEM81
1.07071	1.41484	1.24277	FALSE	SIGLEC8
2.28514	0.184752	1.23495	FALSE	BTNL9
2.13136	0.334423	1.23289	FALSE	IL10RB
1.97045	0.495216	1.23283	FALSE	CD33
0.893558	1.56981	1.23169	FALSE	BTLA
1.74776	0.712761	1.23026	FALSE	NPTN
2.19619	0.261107	1.22865	FALSE	CXCL17
-1.0922	3.54356	1.22568	FALSE	IL20RA
0.234072	2.21729	1.22568	FALSE	LTBR
0.958798	1.47823	1.21851	FALSE	SPINK6
1.53045	0.894546	1.2125	FALSE	TNFRSF11B
1.12626	1.29065	1.20846	FALSE	SIRPA
-0.166323	2.57398	1.20383	FALSE	FLRT1
1.24993	1.13466	1.1923	FALSE	CEACAM8
1.81472	0.569159	1.19194	FALSE	MEP1A
1.41164	0.962754	1.1872	FALSE	CEACAM6
1.67834	0.692101	1.18522	FALSE	PAEP
1.2031	1.1611	1.1821	FALSE	CST9L
0.994034	1.35141	1.17272	FALSE	rat tail collagen
2.2734	0.0667738	1.17008	FALSE	ENDOU
1.90648	0.421477	1.16398	FALSE	TNFRSF6B
0.465475	1.83741	1.15144	FALSE	PDCD1
1.60691	0.689921	1.14841	FALSE	FAIM3
0.683775	1.6081	1.14594	FALSE	VTCN1
0.888776	1.39622	1.1425	FALSE	VTCN1
1.82633	0.456048	1.14119	FALSE	MPZL3
1.43906	0.828831	1.13394	FALSE	NELL2
1.48865	0.766224	1.12744	FALSE	F11R
1.5827	0.668855	1.12578	FALSE	TFF3
0.478287	1.76426	1.12127	FALSE	EPHB4
1.77465	0.456048	1.11535	FALSE	FCRL5
-0.986413	3.21463	1.11411	FALSE	VSIG2
1.70301	0.509755	1.10638	FALSE	STC2
0.893679	1.31324	1.10346	FALSE	HAVCR2
1.60278	0.601075	1.10193	FALSE	RTN4R
1.93217	0.267723	1.09995	FALSE	MET
-0.501028	2.69638	1.09768	FALSE	CPA4
1.82262	0.364443	1.09353	FALSE	CA9
1.19768	0.985747	1.09171	FALSE	GZMB
1.82913	0.349673	1.0894	FALSE	CD40
1.45029	0.726221	1.08825	FALSE	ZG16
1.1998	0.975097	1.08745	FALSE	IL20RB
2.3406	-0.174252	1.08318	FALSE	TMEM27
1.10209	1.03722	1.06966	FALSE	CD4
-0.657353	2.79242	1.06753	FALSE	REG1B
1.56527	0.551059	1.05817	FALSE	SPARC
-0.63212	2.74547	1.05668	FALSE	TNFRSF13C
0.0458256	2.06703	1.05643	FALSE	TMEM207
-0.533225	2.62531	1.04604	FALSE	CD300LB
-0.0909437	2.16532	1.03719	FALSE	TNFRSF25
1.33126	0.734005	1.03263	FALSE	KIR3DL1
1.65207	0.406459	1.02927	FALSE	MLN
2.01007	0.0435965	1.02684	FALSE	IFNA7
1.48369	0.564851	1.02427	FALSE	AMICA1
1.78554	0.25495	1.02025	FALSE	FKBP7
1.2832	0.747544	1.01537	FALSE	ADM
2.61594	-0.591768	1.01209	FALSE	ICOS
-1.67127	3.69494	1.01184	FALSE	IL9
1.67154	0.350284	1.01091	FALSE	AMTN
0.303922	1.7016	1.00276	FALSE	DDR1
-1.77096	3.77104	1.00004	FALSE	IL18
1.53874	0.460471	0.999604	FALSE	PI16
0.753341	1.23752	0.995431	FALSE	VSIG4
0.848007	1.13971	0.993861	FALSE	BSG
0.48279	1.50464	0.993713	FALSE	KAZALD1
2.13549	-0.152444	0.991525	FALSE	TNFSF15
1.17018	0.808338	0.989257	FALSE	NEGR1
1.62535	0.349673	0.987513	FALSE	F11R
-0.0103654	1.97747	0.983552	FALSE	IFNB1
1.94683	0.00350254	0.975165	FALSE	SBSN
1.09547	0.849952	0.972714	FALSE	CST3
1.07143	0.872486	0.971959	FALSE	CLSTN3
-2.84096	4.78203	0.970534	FALSE	FKBP14
1.10227	0.832434	0.967352	FALSE	ROBO4
1.32642	0.581713	0.954065	FALSE	GPR56
0.144319	1.76048	0.952399	FALSE	VSIG4
0.901239	0.988396	0.944818	FALSE	CCL7
1.45257	0.430609	0.941591	FALSE	JAM2
1.10224	0.771995	0.937115	FALSE	TNFSF18
-0.164781	2.01919	0.927206	FALSE	IL17C
1.82767	0.0177651	0.922719	FALSE	TXNDC15
1.40181	0.435622	0.918715	FALSE	HAVCR2
0.929994	0.887113	0.908554	FALSE	VSIG4
-0.140772	1.95705	0.908141	FALSE	IGF1
2.05244	-0.250163	0.901139	FALSE	IL10
1.09453	0.696981	0.895756	FALSE	VSIG4
-2.41263	4.18863	0.887998	FALSE	SCRG1
1.3491	0.42394	0.886518	FALSE	PEBP4
1.25775	0.509693	0.883723	FALSE	TNFRSF4
1.64465	0.121307	0.882977	FALSE	ICAM1
1.47675	0.285605	0.881176	FALSE	ERBB2
-0.441838	2.184	0.871084	FALSE	KAZALD1
1.73751	-0.0135053	0.862003	FALSE	C19orf38
1.29246	0.42687	0.859664	FALSE	EPHA4
-0.501028	2.21334	0.856155	FALSE	PVRL2
1.26731	0.427299	0.847306	FALSE	CEACAM6
-0.136533	1.81982	0.841641	FALSE	BOC
0.927036	0.745306	0.836171	FALSE	EFNB1
-0.287848	1.95366	0.832907	FALSE	PVRL1
0.836694	0.826239	0.831467	FALSE	TYRO3
0.698589	0.930026	0.814308	FALSE	SEMA4A
-0.590016	2.21423	0.812107	FALSE	SCRG1
0.678483	0.935646	0.807065	FALSE	TLR4
-0.100987	1.69673	0.797872	FALSE	TMIGD1
0.643816	0.941818	0.792817	FALSE	PPY
1.42886	0.148763	0.788811	FALSE	PILRB
-1.20944	2.77296	0.781757	FALSE	SPINT1
0.736726	0.815541	0.776134	FALSE	FGF22
1.10739	0.438684	0.773035	FALSE	CEACAM3
-0.199633	1.73389	0.767126	FALSE	EPHA4
1.06882	0.46086	0.764838	FALSE	CD200R1
0.234072	1.2928	0.763436	FALSE	MST1
1.53335	-0.0219922	0.755679	FALSE	ROR1
1.3494	0.161365	0.755382	FALSE	HTN3
-1.0922	2.58437	0.746086	FALSE	CXCL3
3.36418	-1.88546	0.73936	FALSE	GPX7
2.06319	-0.599952	0.731618	FALSE	EFNB2
0.901721	0.518355	0.710038	FALSE	MOG
1.45944	-0.0420759	0.70868	FALSE	ERBB2
1.16347	0.237358	0.700416	FALSE	PROK1
-0.802303	2.19723	0.697465	FALSE	DKK4
-0.874124	2.2364	0.681138	FALSE	MFAP3L
1.24763	0.110414	0.679024	FALSE	CD28
1.57902	-0.221559	0.678731	FALSE	MZB1
1.06882	0.281241	0.675029	FALSE	LYPD3
2.06516	-0.745336	0.659911	FALSE	TNFRSF13B
-0.501028	1.81809	0.658533	FALSE	IFNA14
1.31669	-0.00123107	0.657731	FALSE	FGFR1
1.4284	-0.123172	0.652612	FALSE	CD28
1.29672	-0.00601876	0.645348	FALSE	C19orf63
1.06233	0.197234	0.629782	FALSE	CXADR
1.07143	0.179171	0.625301	FALSE	PDCD1
0.822178	0.423602	0.62289	FALSE	CXCL15
1.13408	0.106606	0.620344	FALSE	MPZL3
0.57161	0.664522	0.618066	FALSE	PLG
0.254197	0.965347	0.609772	FALSE	CD200R1
-1.82624	3.03771	0.605736	FALSE	SCG3
1.64134	-0.437854	0.601741	FALSE	IL17B
1.4707	-0.267289	0.601704	FALSE	JAM3
1.35678	-0.160004	0.598389	FALSE	PTHLH
-0.119966	1.31658	0.598309	FALSE	FAM180A
0.843952	0.346853	0.595402	FALSE	TNFRSF10A
1.28285	-0.092414	0.595216	FALSE	PARM1
1.46354	-0.279542	0.592	FALSE	C10orf54
0.142795	1.02725	0.58502	FALSE	NMU
-0.0584391	1.22557	0.583567	FALSE	TREML1
-0.0342264	1.19773	0.581752	FALSE	CXCL1
1.375	-0.216472	0.579263	FALSE	CCL16
0.524174	0.619151	0.571663	FALSE	BTN2A2
1.1645	-0.0239402	0.57028	FALSE	SARAF
-0.906241	2.04477	0.569264	FALSE	SFRP2
0.732005	0.406459	0.569232	FALSE	NGFR
-0.0584391	1.17823	0.559897	FALSE	IL10RA
1.13338	-0.0184195	0.557481	FALSE	JAM2
-0.199633	1.31222	0.556293	FALSE	LRRN4CL
1.28728	-0.184575	0.551354	FALSE	OBP2B
0.707199	0.387172	0.547185	FALSE	CD30
0.51834	0.571549	0.544945	FALSE	CBLN4
0.527399	0.535595	0.531497	FALSE	STC1
1.07099	-0.00833451	0.531328	FALSE	SEMA4B
1.71638	-0.663353	0.526516	FALSE	INSL5
1.02808	0.0227578	0.525418	FALSE	ERBB2
0.900214	0.138902	0.519558	FALSE	TEK
-0.136533	1.16109	0.512278	FALSE	CCL18
0.755878	0.266971	0.511425	FALSE	C11orf24
1.36562	-0.343466	0.511076	FALSE	SOSTDC1
0.37307	0.648332	0.510701	FALSE	LYG1
0.996022	0.0235339	0.509778	FALSE	AMICA
-0.0103654	1.02642	0.508025	FALSE	RNASE7
0.856949	0.153989	0.505469	FALSE	CD320
1.52666	-0.519139	0.503761	FALSE	BTN3A3
1.3564	-0.357029	0.499687	FALSE	ITGA10
1.00109	-0.00601876	0.497536	FALSE	NFAM1
-0.479132	1.47319	0.497029	FALSE	IL18
-0.0342264	1.0149	0.490337	FALSE	FGF9
1.02069	-0.0402121	0.490239	FALSE	SIGLEC5
1.63141	-0.654826	0.488289	FALSE	SERPINA3
0.925564	0.0499002	0.487732	FALSE	FN
0.0317426	0.938366	0.485054	FALSE	NPDC1
0.914061	0.048277	0.481169	FALSE	AIF1L
0.525664	0.430609	0.478136	FALSE	LYNX1
-1.25758	2.20742	0.474918	FALSE	ICOS
0.858927	0.0881807	0.473554	FALSE	LY6G6D
-2.54414	3.48675	0.471303	FALSE	ENPP5
-0.802303	1.72315	0.460421	FALSE	APP
0.997345	-0.0876134	0.454866	FALSE	CNIH
-0.63212	1.54108	0.454481	FALSE	CRIM1
-1.82624	2.71191	0.442835	FALSE	F11R
0.824572	0.0532683	0.43892	FALSE	rat tail collagen
-1.28393	2.16102	0.438543	FALSE	FN
0.447357	0.427565	0.437461	FALSE	IGFLR1
-0.552943	1.42453	0.435793	FALSE	PLAT
0.422934	0.435543	0.429239	FALSE	FGFR1
-0.315878	1.16702	0.42557	FALSE	NTM
1.31144	-0.46489	0.423275	FALSE	HEPACAM2
1.10161	-0.261579	0.420018	FALSE	WIF1
0.244463	0.592483	0.418473	FALSE	C11orf83
1.0575	-0.227432	0.415033	FALSE	PEBP4
-0.348447	1.17843	0.414993	FALSE	NTM
1.06809	-0.238647	0.414722	FALSE	VSIG2
-0.233016	1.06012	0.413554	FALSE	MME
-1.0922	1.91455	0.411174	FALSE	GKN1
0.466943	0.346375	0.406659	FALSE	SFTPD
0.782551	-0.0111919	0.385679	FALSE	VSIG4
-2.91278	3.67553	0.381377	FALSE	PVRL4
0.72007	0.0387178	0.379394	FALSE	AGR3
0.953556	-0.216918	0.368319	FALSE	LAMP2
-0.802303	1.53231	0.365004	FALSE	RTN4R
1.13445	-0.406929	0.363761	FALSE	KLK8
1.00216	-0.279542	0.361309	FALSE	CEACAM6
0.454096	0.261107	0.357601	FALSE	RETN
-0.590016	1.30387	0.356929	FALSE	IL10RA
-0.590016	1.29437	0.352177	FALSE	RCN3
0.40534	0.295892	0.350616	FALSE	DEFA3
0.968675	-0.271303	0.348686	FALSE	PDGFD
0.609645	0.0852332	0.347439	FALSE	SPESP1
0.692378	-0.0132242	0.339577	FALSE	CSF2RA
0.626623	0.0482648	0.337444	FALSE	LRRTM1
1.30283	-0.628309	0.33726	FALSE	FCRL4
0.00947037	0.657353	0.333412	FALSE	ISLR
-0.53754	1.2039	0.333178	FALSE	CD276
0.40534	0.24078	0.32306	FALSE	CXCL1
0.583037	0.0588544	0.320945	FALSE	SCGB2A1
0.254718	0.387172	0.320945	FALSE	KLK11
0.709957	-0.0686655	0.320646	FALSE	CEACAM1
0.0458256	0.594699	0.320262	FALSE	COLEC12
-0.720355	1.35782	0.318733	FALSE	CXCL12
-1.67127	2.30371	0.316222	FALSE	SLAMF6
-0.199633	0.830107	0.315237	FALSE	MEGF10
-1.25758	1.88606	0.314241	FALSE	SPPL3
0.732811	-0.109538	0.311636	FALSE	REG4
0.0626405	0.547333	0.304987	FALSE	IGFBP3
0.321602	0.284524	0.303063	FALSE	IL31RA
0.330936	0.267723	0.29933	FALSE	B2M
-1.25758	1.80658	0.274501	FALSE	MEP1A
1.20091	-0.656873	0.272018	FALSE	LY86
0.368922	0.170649	0.269786	FALSE	FCN1
0.39873	0.132311	0.26552	FALSE	ESM1
0.683514	-0.157342	0.263086	FALSE	F3
0.728526	-0.204968	0.261779	FALSE	CEACAM6
0.770116	-0.247985	0.261065	FALSE	ZG16B
0.933432	-0.412785	0.260323	FALSE	CD320
0.468306	0.0484486	0.258377	FALSE	FCGRT
0.82037	-0.311399	0.254485	FALSE	IL3
0.638666	-0.130391	0.254137	FALSE	DHH
0.709957	-0.210702	0.249627	FALSE	PROK1
-1.6497	2.14538	0.24784	FALSE	CD300LF
0.717733	-0.22298	0.247377	FALSE	BCAN
-0.348447	0.838718	0.245135	FALSE	CCL3L3
0.636239	-0.147125	0.244557	FALSE	DEFB132
0.852433	-0.363395	0.244519	FALSE	IL10RB
1.40237	-0.922173	0.240099	FALSE	TNFRSF11B
0.455325	0.0197903	0.237558	FALSE	IL13RA2
-0.377399	0.842725	0.232663	FALSE	CCL5
0.525664	-0.0609553	0.232354	FALSE	GH1
0.964955	-0.511902	0.226526	FALSE	CD300C
0.586038	-0.139256	0.223391	FALSE	ERBB2
1.18904	-0.743895	0.222571	FALSE	KLK11
0.529195	-0.0858446	0.221675	FALSE	AGR2
2.00705	-1.57759	0.214733	FALSE	TNFRSF18
0.329705	0.0973812	0.213543	FALSE	ICAM3
-0.233016	0.658618	0.212801	FALSE	FSHB
0.368922	0.0499002	0.209411	FALSE	F3
0.655596	-0.237814	0.208891	FALSE	CEACAM1
0.245292	0.171282	0.208287	FALSE	IL22
-0.441838	0.856676	0.207419	FALSE	LYPD6B
0.107615	0.290039	0.198827	FALSE	TFF2
1.22288	-0.828601	0.19714	FALSE	PRAP1
-1.3274	1.71949	0.196045	FALSE	IL7
0.324767	0.0632563	0.194011	FALSE	PILRA
0.306927	0.0787188	0.192823	FALSE	TREML1
0.244463	0.138902	0.191683	FALSE	PRH1
0.377951	0.00350254	0.190727	FALSE	B3GNT1
0.589457	-0.210702	0.189377	FALSE	TMEM25
0.244405	0.115307	0.179856	FALSE	TNFRSF10B
-1.98109	2.33846	0.178684	FALSE	SPESP1
-0.705491	1.05097	0.172741	FALSE	IL18BP
0.509524	-0.166252	0.171636	FALSE	PILRA
1.7971	-1.46272	0.167193	FALSE	C11orf83
0.937494	-0.616976	0.160259	FALSE	OLFM4
1.06323	-0.742884	0.160172	FALSE	AGT
0.782756	-0.464555	0.159101	FALSE	RETN
0.721023	-0.407958	0.156532	FALSE	CCL4
0.688264	-0.380821	0.153722	FALSE	MFAP5
0.104231	0.201249	0.15274	FALSE	RETN
0.633111	-0.336308	0.148401	FALSE	IGF2
0.543994	-0.251102	0.146446	FALSE	CCL1
0.324767	-0.0399902	0.142388	FALSE	EFNA4
0.244405	0.0381476	0.141276	FALSE	POMGNT1
0.21771	0.0632563	0.140483	FALSE	CTHRC1
0.391416	-0.118954	0.136231	FALSE	BPIFB2
0.457016	-0.184575	0.13622	FALSE	ADM
0.353467	-0.0825087	0.135479	FALSE	ERBB2
0.00947037	0.257659	0.133565	FALSE	LRRN4CL
0.530511	-0.264821	0.132845	FALSE	IL15
1.25194	-1.00322	0.124361	FALSE	TLR3
0.429111	-0.192962	0.118075	FALSE	EPHB4
0.529195	-0.298367	0.115414	FALSE	ANGPTL3
0.286835	-0.0571638	0.114836	FALSE	MIA3
0.623954	-0.397883	0.113036	FALSE	GREM1
1.06744	-0.847591	0.109923	FALSE	WIF1
-0.441838	0.660516	0.109339	FALSE	IL17C
-0.415009	0.632769	0.10888	FALSE	ADCYAP1
-0.377399	0.592483	0.107542	FALSE	TFF3
0.186029	0.0244563	0.105243	FALSE	LUM
0.160451	0.0482648	0.104358	FALSE	RETNLB
-0.0584391	0.266971	0.104266	FALSE	FSTL5
0.306927	-0.1053	0.100814	FALSE	UTS2
0.368922	-0.16901	0.0999563	FALSE	MESDC2
0.0672061	0.128783	0.0979947	FALSE	REG3A
-1.50217	1.69359	0.09571	FALSE	CRISP3
-2.7358	2.91867	0.0914328	FALSE	KAZALD1
0.391416	-0.210702	0.0903571	FALSE	LUZP2
-1.63877	1.81527	0.088252	FALSE	IL20RB
-0.308502	0.480945	0.0862218	FALSE	PIK3IP1
-0.238166	0.409122	0.0854777	FALSE	VIT
0.264834	-0.0970861	0.0838738	FALSE	FSTL1
-0.233016	0.397979	0.0824816	FALSE	NRN1L
-0.487882	0.652618	0.0823682	FALSE	FAM3B
-0.315878	0.479986	0.0820538	FALSE	LRP10
0.64274	-0.482971	0.0798847	FALSE	FCN3
0.264834	-0.1053	0.079767	FALSE	C19orf63
0.144319	0.0134977	0.0789082	FALSE	CHST14
0.107615	0.0435965	0.0756057	FALSE	CER1
0.532185	-0.386395	0.0728948	FALSE	CDAN1
0.381763	-0.236945	0.0724091	FALSE	FGF17
-0.199633	0.343354	0.0718602	FALSE	PILRA
0.661515	-0.519139	0.071188	FALSE	TNFRSF10B
-0.634913	0.770063	0.067575	FALSE	MDA-LDL
-0.396507	0.523599	0.0635457	FALSE	IL24
0.40534	-0.283872	0.0607337	FALSE	RETN
0.775326	-0.654772	0.0602771	FALSE	CA9
-0.501028	0.617121	0.0580462	FALSE	FGFR4
1.12626	-1.02116	0.0525491	FALSE	JAM2
0.478287	-0.373242	0.0525227	FALSE	PIK3IP1
-0.906241	1.00433	0.0490458	FALSE	MST1R
-0.359614	0.456048	0.048217	FALSE	LY6D
0.37307	-0.277461	0.0478045	FALSE	SIRPA
0.135748	-0.0453442	0.0452018	FALSE	CTSL2
0.471726	-0.382481	0.0446228	FALSE	FGFRL1
0.324767	-0.236945	0.0439107	FALSE	SIGLEC5
0.160451	-0.0730055	0.0437227	FALSE	CFP
-1.35942	1.43526	0.0379204	FALSE	CX3CL1
0.466943	-0.398145	0.0343989	FALSE	NGFR
0.553049	-0.486132	0.0334584	FALSE	MGP
0.277052	-0.210702	0.033175	FALSE	FAM3B
0.377951	-0.31817	0.0298906	FALSE	CCDC104
0.530511	-0.470862	0.0298247	FALSE	SARAF
-0.377399	0.431539	0.0270698	FALSE	TGFB1
-0.119966	0.173431	0.0267329	FALSE	SDF2L1
0.324767	-0.271303	0.0267317	FALSE	WFDC12
0.0111488	0.040268	0.0257084	FALSE	PGLYRP1
-0.441838	0.486807	0.0224845	FALSE	IGFBP4
-0.720355	0.762802	0.0212237	FALSE	CCL25
0.23873	-0.199286	0.0197217	FALSE	TMC2
0.142795	-0.108758	0.0170184	FALSE	IL17RB
-0.906241	0.940067	0.016913	FALSE	ABHD14A
0.353467	-0.32255	0.0154583	FALSE	PRELP
0.228867	-0.199094	0.014887	FALSE	JAM2
-0.199633	0.223241	0.0118038	FALSE	TEX264
0.824102	-0.800882	0.0116098	FALSE	SCGB3A1
-0.119966	0.132907	0.00647046	FALSE	CADM3
0.422436	-0.418314	0.00206101	FALSE	IL17RC
-0.115259	0.118252	0.00149647	FALSE	CD2
0.856949	-0.856922	1.31973e-05	FALSE	APOD
-0.0170335	0.0145406	-0.00124647	FALSE	INSL3
0.733041	-0.735556	-0.00125744	FALSE	PSG11
-0.0961488	0.0923322	-0.0019083	FALSE	PRH1
0.124045	-0.130391	-0.00317301	FALSE	DSG1
0.636726	-0.647631	-0.00545228	FALSE	TNFRSF6B
0.736726	-0.751527	-0.00740049	FALSE	DEFB127
0.330936	-0.357029	-0.0130463	FALSE	LAMP2
-0.396507	0.370388	-0.0130598	FALSE	NELL2
0.488705	-0.521158	-0.0162266	FALSE	TNFRSF10C
0.921779	-0.955352	-0.0167866	FALSE	TEK
-0.119966	0.0736008	-0.0231824	FALSE	TMED1
0.532185	-0.579832	-0.0238239	FALSE	KDELC1
0.0626405	-0.110572	-0.0239656	FALSE	THY1
2.16435	-2.21265	-0.0241486	FALSE	IFNA1
0.0906667	-0.139256	-0.0242946	FALSE	ACP6
-0.136533	0.0837958	-0.0263684	FALSE	PDYN
-0.441838	0.383143	-0.0293474	FALSE	FCAMR
0.695437	-0.759288	-0.0319256	FALSE	CD86
-0.11725	0.0521543	-0.0325478	FALSE	DLL1
0.454096	-0.521158	-0.0335314	FALSE	CCL11
0.0458256	-0.114114	-0.0341441	FALSE	FGFBP2
0.306927	-0.380343	-0.0367079	FALSE	NCR1
0.135748	-0.210702	-0.0374772	FALSE	GDNF
-0.552943	0.477298	-0.0378223	FALSE	SCN2B
0.306927	-0.386395	-0.039734	FALSE	CSF3R
-0.0584391	-0.0233853	-0.0409122	FALSE	FCN1
0.107615	-0.189963	-0.0411738	FALSE	CXCL15
0.228867	-0.3247	-0.0479162	FALSE	MXRA8
-0.199633	0.0945027	-0.0525654	FALSE	IL1RAP
-0.552943	0.439048	-0.0569472	FALSE	NPY
0.0906667	-0.204968	-0.0571508	FALSE	SPAG11A
-0.396507	0.281306	-0.0576005	FALSE	VEGFC
0.0906667	-0.210702	-0.0600178	FALSE	OTOR
0.509524	-0.632919	-0.0616976	FALSE	FCRL6
-0.0584391	-0.0687681	-0.0636036	FALSE	RCN3
0.264834	-0.397883	-0.0665246	FALSE	C1orf187
0.295972	-0.430166	-0.0670973	FALSE	JAM3
0.48279	-0.617852	-0.0675308	FALSE	GPR97
-0.164781	0.0290747	-0.0678532	FALSE	CNIH
0.228867	-0.369924	-0.0705282	FALSE	POGLUT1
0.368922	-0.519139	-0.0751083	FALSE	JAM3
0.633111	-0.786046	-0.0764676	FALSE	IL13RA2
-0.233699	0.0794562	-0.0771215	FALSE	IL11
-0.0995742	-0.0582225	-0.0788983	FALSE	AMBP
-0.0342264	-0.12618	-0.0802031	FALSE	PARM1
-0.119966	-0.045585	-0.0827753	FALSE	PRRT3
0.0906667	-0.256426	-0.0828795	FALSE	BGN
-0.199633	0.0276359	-0.0859988	FALSE	C1QTNF3
0.0111488	-0.189963	-0.0894069	FALSE	IL17C
-0.199633	0.0197903	-0.0899216	FALSE	PDGFA
-0.308502	0.12519	-0.0916556	FALSE	PRH1
0.638666	-0.828803	-0.0950683	FALSE	AGER
0.277052	-0.468877	-0.0959124	FALSE	CCL21
-0.240907	0.0484486	-0.096229	FALSE	PDGFRL
-0.451612	0.257627	-0.0969926	FALSE	CNDP1
-0.233016	0.0336402	-0.0996879	FALSE	CSF3R
0.0369652	-0.236945	-0.09999	FALSE	IZUMO4
0.530511	-0.732228	-0.100858	FALSE	IFNA6
1.74608	-1.94969	-0.101806	FALSE	CXCL3
-0.552943	0.345904	-0.103519	FALSE	PLA2G2D
-0.441838	0.232761	-0.104538	FALSE	SCGB1A1
-0.634913	0.42394	-0.105487	FALSE	MSMB
-0.590016	0.376665	-0.106676	FALSE	IL1F10
0.0111488	-0.224737	-0.106794	FALSE	CD244
-0.199633	-0.0187093	-0.109171	FALSE	SARAF
0.589125	-0.814419	-0.112647	FALSE	IL17F
-0.00961512	-0.216087	-0.112851	FALSE	CD4
0.0111488	-0.238647	-0.113749	FALSE	PSCA
0.306927	-0.535012	-0.114042	FALSE	ADIPOQ
0.201407	-0.430166	-0.11438	FALSE	MGP
0.454096	-0.685474	-0.115689	FALSE	CCL18
0.583037	-0.818468	-0.117716	FALSE	TNFSF10
0.336972	-0.579832	-0.12143	FALSE	CD300LF
-0.233016	-0.010855	-0.121936	FALSE	PEBP4
-0.233016	-0.0185477	-0.125782	FALSE	RCN3
0.23873	-0.491785	-0.126528	FALSE	NTM
0.21771	-0.470862	-0.126576	FALSE	AGR2
0.569509	-0.828803	-0.129647	FALSE	PDGFRL
-0.415009	0.147787	-0.133611	FALSE	AZGP1
0.201407	-0.470862	-0.134727	FALSE	MSMB
-0.415009	0.143822	-0.135593	FALSE	FCRL3
-0.119966	-0.151644	-0.135805	FALSE	IL1R2
-0.377399	0.104786	-0.136307	FALSE	CLEC5A
-0.0631268	-0.210702	-0.136914	FALSE	IL17D
0.62123	-0.896756	-0.137763	FALSE	HRG
-0.315878	0.0381476	-0.138865	FALSE	IL1RAP
-0.533225	0.25391	-0.139658	FALSE	BGN
0.104231	-0.386395	-0.141082	FALSE	SOSTDC1
0.531564	-0.818468	-0.143452	FALSE	RNASE7
-0.119966	-0.16901	-0.144488	FALSE	IGFL1
-0.0584391	-0.238647	-0.148543	FALSE	SDF2L1
-0.552943	0.25495	-0.148996	FALSE	IL17B
-0.0909437	-0.210702	-0.150823	FALSE	SIGLEC9
0.295972	-0.599952	-0.15199	FALSE	SPAG11A
0.21771	-0.525371	-0.15383	FALSE	KDELC1
-0.348447	0.040268	-0.15409	FALSE	CCL13
0.329705	-0.638812	-0.154554	FALSE	GREM1
-1.47789	1.16854	-0.154676	FALSE	REG1B
0.0458256	-0.357029	-0.155602	FALSE	CA9
-0.277038	-0.0348482	-0.155943	FALSE	CD177
-0.164781	-0.148445	-0.156613	FALSE	CD300LB
-0.199633	-0.114114	-0.156874	FALSE	APOD
-0.0103654	-0.307876	-0.159121	FALSE	POMC
0.295972	-0.616976	-0.160502	FALSE	ENPP7
-0.0909437	-0.231743	-0.161343	FALSE	ANGPTL6
0.16875	-0.491785	-0.161518	FALSE	CRISPLD2
0.587597	-0.914014	-0.163209	FALSE	ERP44
0.509524	-0.837052	-0.163764	FALSE	GPR114
-0.415009	0.0820123	-0.166498	FALSE	CDH16
-0.164781	-0.168526	-0.166654	FALSE	TGFB3
0.160451	-0.495573	-0.167561	FALSE	DEFB127
-0.136533	-0.199286	-0.167909	FALSE	GC
0.160451	-0.498918	-0.169233	FALSE	TFF1
-0.164781	-0.174252	-0.169517	FALSE	HTN3
0.694076	-1.03337	-0.169649	FALSE	CCL16
-0.166323	-0.176622	-0.171473	FALSE	COLEC11
0.454096	-0.800882	-0.173393	FALSE	NCSTN
0.00947037	-0.357029	-0.173779	FALSE	ASPN
-0.396507	0.0482648	-0.174121	FALSE	CLDN2
-0.277296	-0.0760877	-0.176692	FALSE	NTF4
-0.166323	-0.189867	-0.178095	FALSE	EDN3
0.367563	-0.724632	-0.178535	FALSE	IL2RB
0.124045	-0.486132	-0.181044	FALSE	APOD
0.728526	-1.0939	-0.182687	FALSE	INSL4
0.0369652	-0.402411	-0.182723	FALSE	TNFRSF18
0.144319	-0.519023	-0.187352	FALSE	TINAGL1
-0.874124	0.498145	-0.18799	FALSE	INHBB
-0.233016	-0.1435	-0.188258	FALSE	IFNA5
0.201407	-0.581296	-0.189945	FALSE	IGFL3
-1.82624	1.44586	-0.19019	FALSE	LTBR
-0.75904	0.376455	-0.191293	FALSE	RETN
-0.233016	-0.151373	-0.192195	FALSE	CDAN1
0.0906667	-0.482971	-0.196152	FALSE	FKBP7
0.509524	-0.904121	-0.197299	FALSE	IFNA6
0.0317426	-0.430166	-0.199212	FALSE	PEA15
-0.348447	-0.0582225	-0.203335	FALSE	CCL3L3
0.23873	-0.647631	-0.204451	FALSE	TIE1
-1.23525	0.824511	-0.20537	FALSE	FCN3
-0.308502	-0.1053	-0.206901	FALSE	LECT1
-0.441838	0.0276359	-0.207101	FALSE	FSTL1
-0.277038	-0.1435	-0.210269	FALSE	CD244
-0.501028	0.0794562	-0.210786	FALSE	BMP6
0.353467	-0.778201	-0.212367	FALSE	ITM2B
-0.0995742	-0.327037	-0.213306	FALSE	ENPP6
-0.533225	0.106606	-0.213309	FALSE	ENPP6
-0.00961512	-0.418314	-0.213964	FALSE	TNFSF18
-0.0584391	-0.369924	-0.214181	FALSE	CXADR
-0.451531	0.0227578	-0.214387	FALSE	MAGT1
-0.277038	-0.153477	-0.215257	FALSE	EDA2R
0.228867	-0.659865	-0.215499	FALSE	SLITRK1
-0.0342264	-0.397883	-0.216055	FALSE	TAPBPL
-0.00961512	-0.424183	-0.216899	FALSE	IGFBP7
-0.119966	-0.31817	-0.219068	FALSE	SCN1B
-0.0909437	-0.350426	-0.220685	FALSE	CCL24
0.0906667	-0.533612	-0.221473	FALSE	ADAMTSL1
-0.657353	0.213038	-0.222157	FALSE	F3
-0.00961512	-0.438772	-0.224193	FALSE	IL22
-0.0909437	-0.36879	-0.229867	FALSE	PTHLH
-0.150401	-0.311399	-0.2309	FALSE	CSF3R
0.0906667	-0.553576	-0.231455	FALSE	NLGN4X
-0.396507	-0.0686655	-0.232586	FALSE	TNFRSF18
0.576658	-1.04946	-0.236401	FALSE	IL36A
-0.0342264	-0.438772	-0.236499	FALSE	IL17F
0.00947037	-0.484762	-0.237646	FALSE	CCL20
0.21771	-0.696909	-0.2396	FALSE	ANGPTL3
-0.0342264	-0.450515	-0.242371	FALSE	TNFRSF18
-0.119966	-0.364806	-0.242386	FALSE	IL5
0.470171	-0.955352	-0.24259	FALSE	F3
-0.119966	-0.369924	-0.244945	FALSE	PCDHGA12
0.124045	-0.616976	-0.246465	FALSE	GREM1
-0.199633	-0.294046	-0.24684	FALSE	CCL3L3
-0.0806533	-0.417728	-0.24919	FALSE	PCDH12
0.186029	-0.685474	-0.249723	FALSE	MOG
-0.705491	0.197033	-0.254229	FALSE	B2M
0.9642	-1.47821	-0.257005	FALSE	ERP27
0.310796	-0.828924	-0.259064	FALSE	GDF9
0.0369652	-0.555174	-0.259104	FALSE	CXCL16
-0.0342264	-0.484762	-0.259494	FALSE	MPZL1
-0.396507	-0.131549	-0.264028	FALSE	HAVCR1
0.117758	-0.649807	-0.266024	FALSE	CEACAM21
-0.590016	0.0569023	-0.266557	FALSE	F9
0.244463	-0.778201	-0.266869	FALSE	FGF21
-1.31279	0.774656	-0.269065	FALSE	REG4
0.21771	-0.756182	-0.269236	FALSE	FKBP7
0.295972	-0.837052	-0.27054	FALSE	LCTL
-0.199633	-0.345393	-0.272513	FALSE	SUSD4
-0.590016	0.0443017	-0.272857	FALSE	TMEM98
-0.308502	-0.237814	-0.273158	FALSE	GPA33
-0.199633	-0.347866	-0.27375	FALSE	EEF1D
-0.277296	-0.271303	-0.2743	FALSE	SLAMF6
0.146118	-0.703147	-0.278514	FALSE	TNFRSF21
0.107615	-0.66484	-0.278613	FALSE	TNFSF14
-0.166323	-0.397883	-0.282103	FALSE	SPACA3
-0.348447	-0.216918	-0.282683	FALSE	OTOR
0.245018	-0.812656	-0.283819	FALSE	CLEC2D
-0.11725	-0.450515	-0.283883	FALSE	INSL4
-0.315878	-0.253642	-0.28476	FALSE	STC2
0.244405	-0.8197	-0.287647	FALSE	PROK1
-0.451531	-0.123875	-0.287703	FALSE	PTN
0.160451	-0.739973	-0.289761	FALSE	TNFRSF6B
-0.199633	-0.382481	-0.291057	FALSE	LRIG3
0.0458256	-0.6296	-0.291887	FALSE	DCD
-0.396507	-0.189963	-0.293235	FALSE	IL22
0.21771	-0.80757	-0.29493	FALSE	ADIPOQ
-0.487882	-0.103668	-0.295775	FALSE	EDA2R
0.530511	-1.1267	-0.298092	FALSE	IL22RA2
0.353467	-0.951134	-0.298833	FALSE	KIRREL2
-0.115259	-0.482971	-0.299115	FALSE	CXCL12
-0.53754	-0.063813	-0.300677	FALSE	DLL1
-1.00874	0.406459	-0.301142	FALSE	TLR4
1.10227	-1.70832	-0.303024	FALSE	CHGA
-0.377399	-0.236945	-0.307172	FALSE	DLL1
-0.136533	-0.477853	-0.307193	FALSE	LYPD2
-0.590016	-0.0275223	-0.308769	FALSE	FKBP14
0.295972	-0.913982	-0.309005	FALSE	EPHB6
-0.396507	-0.221559	-0.309033	FALSE	AGR3
0.531564	-1.1503	-0.309369	FALSE	IFNA6
-0.396507	-0.22298	-0.309744	FALSE	AREG
-0.415009	-0.204968	-0.309988	FALSE	CCL7
-0.0631268	-0.561034	-0.31208	FALSE	IL13RA2
-0.37811	-0.247985	-0.313048	FALSE	OGN
-0.277296	-0.34899	-0.313143	FALSE	FZD2
-0.396507	-0.231743	-0.314125	FALSE	TNFRSF25
0.23873	-0.867471	-0.314371	FALSE	APOD
-0.277038	-0.352683	-0.314861	FALSE	C17orf99
0.21771	-0.856922	-0.319606	FALSE	CLEC1B
-0.315878	-0.327037	-0.321458	FALSE	TNFSF13
0.642361	-1.28543	-0.321534	FALSE	SEMA6B
-0.233016	-0.412785	-0.322901	FALSE	AGR3
-0.501028	-0.147125	-0.324076	FALSE	IL21R
-0.0812584	-0.567893	-0.324576	FALSE	WISP2
-0.501028	-0.158592	-0.32981	FALSE	IL24
-1.02219	0.361391	-0.330401	FALSE	UNC5B
0.244463	-0.905358	-0.330447	FALSE	IL17B
-1.05334	0.387172	-0.333086	FALSE	CHST14
-0.987777	0.320724	-0.333526	FALSE	BDNF
0.21771	-0.884785	-0.333537	FALSE	SPINT2
0.244405	-0.912067	-0.333831	FALSE	PILRA
-0.199633	-0.470862	-0.335247	FALSE	SCGB1A1
0.408591	-1.07948	-0.335445	FALSE	FKBP11
0.0387353	-0.70977	-0.335517	FALSE	SCGB1A1
-0.253033	-0.424183	-0.338608	FALSE	IL1A
0.97678	-1.65769	-0.340456	FALSE	CEACAM20
-0.506316	-0.176622	-0.341469	FALSE	IGFBP3
-0.199633	-0.488589	-0.344111	FALSE	CXCL15
-0.199633	-0.49125	-0.345442	FALSE	FGF6
-0.199633	-0.495573	-0.347603	FALSE	GZMB
0.201407	-0.896756	-0.347675	FALSE	CLU
-0.533225	-0.162867	-0.348046	FALSE	TAC3
-0.396507	-0.300942	-0.348725	FALSE	REG3A
-0.233016	-0.464555	-0.348785	FALSE	DEFA5
0.201407	-0.903464	-0.351029	FALSE	CCL1
-0.0584391	-0.643924	-0.351181	FALSE	TAC3
0.21771	-0.922173	-0.352232	FALSE	GPX8
-0.194802	-0.511902	-0.353352	FALSE	STC1
-0.277038	-0.430166	-0.353602	FALSE	SERPINE1
0.244405	-0.951876	-0.353735	FALSE	NOV
-0.533225	-0.174573	-0.353899	FALSE	TCTN3
0.135748	-0.847591	-0.355922	FALSE	LYPD3
0.201407	-0.913982	-0.356287	FALSE	MESDC2
1.28728	-2.00036	-0.356538	FALSE	SCRG1
0.0317426	-0.745468	-0.356863	FALSE	TNFRSF9
-0.194802	-0.519023	-0.356913	FALSE	IL4
-0.802303	0.0880894	-0.357107	FALSE	IGFL1
0.104231	-0.820718	-0.358244	FALSE	PROK1
-0.0342264	-0.683467	-0.358846	FALSE	FKBP14
-0.705491	-0.0135053	-0.359498	FALSE	INSL5
-0.0909437	-0.628309	-0.359626	FALSE	MSRB3
-0.720355	-0.00123107	-0.360793	FALSE	IL1R2
-0.277038	-0.450823	-0.36393	FALSE	DEFA6
-0.119966	-0.608422	-0.364194	FALSE	SOSTDC1
0.447357	-1.17623	-0.364437	FALSE	NPTN
-0.824771	0.0958822	-0.364444	FALSE	KIR2DL3
0.310796	-1.04235	-0.365775	FALSE	TNFRSF14
-0.533225	-0.199286	-0.366256	FALSE	SUSD1
0.240827	-0.973909	-0.366541	FALSE	GPC6
-0.253033	-0.482971	-0.368002	FALSE	JAM3
-0.0909437	-0.649807	-0.370375	FALSE	ADAMTSL1
0.391416	-1.13228	-0.370431	FALSE	AIF1L
-0.552943	-0.189867	-0.371405	FALSE	IFNA1
-0.277038	-0.470862	-0.37395	FALSE	GHR
-0.277296	-0.470862	-0.374079	FALSE	BSG
-0.199633	-0.555174	-0.377403	FALSE	CST7
-0.552943	-0.206395	-0.379669	FALSE	BTN2A1
0.189666	-0.949096	-0.379715	FALSE	TNFRSF18
-0.233016	-0.527032	-0.380024	FALSE	EGFL7
-0.396507	-0.364806	-0.380657	FALSE	CCL19
-0.906241	0.144618	-0.380812	FALSE	MLN
-0.233016	-0.528853	-0.380934	FALSE	CXCL14
-0.119966	-0.644847	-0.382406	FALSE	SCRG1
0.0906667	-0.856555	-0.382944	FALSE	PAEP
0.223032	-0.991962	-0.384465	FALSE	CORT
0.377951	-1.1477	-0.384873	FALSE	FGF21
-0.421263	-0.34899	-0.385127	FALSE	EPHB1
-0.590016	-0.181023	-0.38552	FALSE	LRRTM3
0.0672061	-0.838625	-0.38571	FALSE	IL15
-0.348447	-0.424183	-0.386315	FALSE	FLRT3
0.573378	-1.34632	-0.38647	FALSE	TNFRSF10C
-0.377399	-0.401316	-0.389357	FALSE	TREML1
-0.487882	-0.298892	-0.393387	FALSE	TAPBPL
-0.199633	-0.592701	-0.396167	FALSE	FXYD5
-0.501028	-0.294046	-0.397537	FALSE	MSRB3
0.0111488	-0.80757	-0.398211	FALSE	C15orf24
0.0111488	-0.812656	-0.400754	FALSE	TXNDC12
-0.315878	-0.489212	-0.402545	FALSE	TNFSF14
-0.0909437	-0.717191	-0.404067	FALSE	EFNA4
0.104231	-0.913982	-0.404875	FALSE	ANGPTL4
-0.0909437	-0.724632	-0.407788	FALSE	TNFRSF10B
-0.348447	-0.467696	-0.408072	FALSE	IL20
0.316638	-1.14119	-0.412276	FALSE	NTM
0.468306	-1.29289	-0.41229	FALSE	MUCL1
0.408591	-1.23445	-0.412929	FALSE	GFRA3
-0.396507	-0.432981	-0.414744	FALSE	RTN4R
-0.657353	-0.174253	-0.415803	FALSE	GFRA1
-0.590016	-0.242418	-0.416217	FALSE	TAPBPL
-0.119966	-0.717641	-0.418803	FALSE	C6orf72
-0.720355	-0.117962	-0.419158	FALSE	OLFM4
0.408751	-1.24777	-0.419509	FALSE	TAC3
-0.720355	-0.118954	-0.419654	FALSE	CCL14
-0.552943	-0.290341	-0.421642	FALSE	SPINK6
-0.987777	0.143822	-0.421977	FALSE	FGF19
-0.0631268	-0.783067	-0.423097	FALSE	EFNB3
-0.0995742	-0.748792	-0.424183	FALSE	PLAT
-1.35739	0.508809	-0.424292	FALSE	CTHRC1
-0.334855	-0.519139	-0.426997	FALSE	CD40
0.21771	-1.07324	-0.427765	FALSE	AMTN
-0.277038	-0.579395	-0.428217	FALSE	EPHB1
-0.00961512	-0.847591	-0.428603	FALSE	TNFRSF10D
0.306927	-1.16441	-0.428744	FALSE	CREG1
-0.0454087	-0.812656	-0.429032	FALSE	PROK1
-0.68499	-0.176622	-0.430806	FALSE	SPPL3
-0.824771	-0.0399902	-0.432381	FALSE	CXCL16
-0.415009	-0.450515	-0.432762	FALSE	CCL24
1.06882	-1.93451	-0.432845	FALSE	IGFBP5
-0.219292	-0.649807	-0.43455	FALSE	FGL1
-0.802303	-0.0760877	-0.439195	FALSE	CD48
-0.00961512	-0.8688	-0.439208	FALSE	SPINK7
-0.415009	-0.46489	-0.439949	FALSE	LECT1
-0.736411	-0.1435	-0.439956	FALSE	REG4
-0.308502	-0.571529	-0.440015	FALSE	TF
-0.0342264	-0.847591	-0.440909	FALSE	HHIPL2
-0.0454087	-0.837052	-0.441231	FALSE	IL22
-0.166323	-0.717191	-0.441757	FALSE	ANGPTL7
0.186029	-1.07324	-0.443605	FALSE	CST9L
-0.315878	-0.571529	-0.443704	FALSE	CCL1
-0.501028	-0.386395	-0.443712	FALSE	FKBP7
0.317926	-1.20676	-0.444415	FALSE	PRADC1
-0.377399	-0.511902	-0.444651	FALSE	REG1A
-0.552943	-0.33914	-0.446042	FALSE	CCL11
-0.277038	-0.618263	-0.44765	FALSE	EFNA1
-0.377399	-0.519023	-0.448211	FALSE	CXCL5
-0.824771	-0.0730055	-0.448888	FALSE	LRRN4CL
-0.11725	-0.783067	-0.450159	FALSE	CLEC2D
-0.475751	-0.430166	-0.452959	FALSE	WNT2
-0.415009	-0.491785	-0.453397	FALSE	BPIFA2
-0.115259	-0.793913	-0.454586	FALSE	ITM2B
-0.802303	-0.10942	-0.455861	FALSE	MIA
-0.164781	-0.748792	-0.456787	FALSE	AIF1L
-0.315878	-0.599429	-0.457653	FALSE	CEACAM5
-0.451531	-0.46489	-0.45821	FALSE	ENDOU
-0.0880695	-0.828601	-0.458335	FALSE	EMCN
-0.421263	-0.498918	-0.460091	FALSE	FCAMR
0.124045	-1.0456	-0.460776	FALSE	IFNG
0.0111488	-0.933517	-0.461184	FALSE	IL27RA
0.244405	-1.1671	-0.461348	FALSE	C11orf83
-1.00234	0.0767644	-0.462788	FALSE	SCGB1D2
-0.277038	-0.649807	-0.463422	FALSE	SDF2L1
-0.441838	-0.486132	-0.463985	FALSE	DKK3
-0.0995742	-0.828803	-0.464188	FALSE	IL4I1
-0.999339	0.0676013	-0.465869	FALSE	IL17RA
-0.277296	-0.654469	-0.465883	FALSE	FCN1
-1.98109	1.04845	-0.466321	FALSE	CNIH
0.0906667	-1.02393	-0.466633	FALSE	CYTL1
0.124045	-1.06235	-0.469152	FALSE	GPA33
-0.987777	0.0387178	-0.474529	FALSE	MLN
-0.233016	-0.716067	-0.474541	FALSE	PVR
-0.0103654	-0.94204	-0.476203	FALSE	TIE1
-0.0342264	-0.922782	-0.478504	FALSE	CCL7
0.228867	-1.18731	-0.47922	FALSE	FLRT2
-1.05749	0.0973812	-0.480057	FALSE	ITM2A
-0.987777	0.0227578	-0.482509	FALSE	CNPY4
-0.164781	-0.80757	-0.486176	FALSE	CST3
-0.164781	-0.80757	-0.486176	FALSE	F3
-0.987777	0.0127396	-0.487519	FALSE	IL19
-0.720355	-0.259404	-0.489879	FALSE	NEGR1
-0.233016	-0.748792	-0.490904	FALSE	LTB
-0.590016	-0.392083	-0.49105	FALSE	PRSS27
0.0111488	-0.994459	-0.491655	FALSE	TNFSF13B
-0.501028	-0.482971	-0.491999	FALSE	MESOTHELIN
-0.987777	0.00350254	-0.492137	FALSE	AZGP1
-0.348447	-0.638812	-0.49363	FALSE	NOV
-0.240907	-0.748792	-0.49485	FALSE	TPST1
0.0906667	-1.0866	-0.497967	FALSE	FAM3B
-0.396507	-0.599952	-0.49823	FALSE	CNTN2
-0.396507	-0.599952	-0.49823	FALSE	ISLR
-0.590016	-0.406929	-0.498472	FALSE	ENPP5
-0.308502	-0.690819	-0.49966	FALSE	ESM1
-0.0584391	-0.941218	-0.499829	FALSE	CLEC1A
-0.906241	-0.101149	-0.503695	FALSE	POGLUT1
0.264834	-1.27424	-0.504704	FALSE	ULBP2
-0.264127	-0.747864	-0.505996	FALSE	FGFBP2
-0.590016	-0.424183	-0.507099	FALSE	IL17B
-0.824771	-0.189867	-0.507319	FALSE	LIPG
-1.13668	0.121177	-0.507749	FALSE	ANG
-0.552943	-0.464555	-0.508749	FALSE	B4GALT7
-0.720355	-0.298367	-0.509361	FALSE	SHISA2
-0.657353	-0.363395	-0.510374	FALSE	DKK4
0.401351	-1.42408	-0.511365	FALSE	OMG
0.00947037	-1.03229	-0.511411	FALSE	PTPRC
-0.874124	-0.151373	-0.512749	FALSE	FGF23
-0.199633	-0.832775	-0.516204	FALSE	JAM2
-0.308502	-0.724632	-0.516567	FALSE	BAMBI
-0.720355	-0.313896	-0.517125	FALSE	LY6D
-2.02069	0.984907	-0.517892	FALSE	DEFB4A
-0.308502	-0.729097	-0.518799	FALSE	EPGN
-0.396507	-0.644847	-0.520677	FALSE	F3
-0.396507	-0.644968	-0.520738	FALSE	THPO
-0.634913	-0.406929	-0.520921	FALSE	INSL4
-0.166323	-0.876032	-0.521177	FALSE	GPR56
-0.233016	-0.812656	-0.522836	FALSE	CLMP
[truncated: 684 more rows]

## Sheet: HAdV-F41 CR1a Library 2
Array1 Score	Array2 Score	Average Score	Hit Flag	Hit name
[truncated: 1,224 more rows]

[truncated: 40 more sheets: HAdV-G52 CR1a Library 1, HAdV-G52 CR1a Library 2, HAdV-A18 CR1b Library 1, HAdV-A18 CR1b Library 2, HAdV-B55 CR1b Library 1, HAdV-B55 CR1b Library 2, HAdV-F41 CR1b Library 1, HAdV-F41 CR1b Library 2 , HAdV-G52 CR1b Library 1, HAdV-G52 CR1b Library 2, HAdV-E3 CR1d Library 1, HAdV-E3 CR1d Library 2, HAdV-D30 CR1g Library 1, HAdV-D30 CR1g Library 2, HAdV-D9 cr1b Library 1, HAdV-D9 Cr1b Library 2, HAdV-D19a CR1b Library 1, HAdV-D19a CR1b Library 2, HAdV-D23 CR1b Library 1, HAdV-D23 CR1b Library 2 …]
